# Supplementary material for: Crystal structure of a new polymorph of (2S,3S)-2-amino-3-methyl­penta­noic acid
Source: Acta Crystallogr E Crystallogr Commun. 2018 May 1;74(Pt 6):776–9. doi: 10.1107/S2056989018006126 (PMC6002834; doi:10.1107/S2056989018006126)
Supplement: Supplementary file 1 [file e-74-00776-sup1.cif]

##############################################################################
#                                                                            #
# This CIF contains the data in a paper accepted for publication in          #
# Acta Crystallographica Section E. It conforms to the requirements of       #
# Notes for Authors for Acta Crystallographica Section E, and has been       #
# peer reviewed under the auspices of the IUCr Commission on Journals.       #
#                                                                            #
# Full details of the Crystallographic Information File format               #
# are given in the paper "The Crystallographic Information File (CIF):       #
# a New Standard Archive File for Crystallography" by S. R. Hall, F. H.      #
# Allen and I. D. Brown [Acta Cryst. (1991), A47, 655-685].                  #
#                                                                            #
# The current version of the core CIF dictionary is obtainable from          #
# ftp://ftp.iucr.org/pub/cif_core.dic.                                       #
#                                                                            #
# Software is freely available for graphical display of the structure(s)     #
# in this CIF. For information consult the CIF software page                 #
# http://www.iucr.org/resources/cif/software.                                #
#                                                                            #
# This file may be used for bona fide research purposes within the           #
# scientific community so long as proper attribution is given to the journal # 
# article from which it was obtained.                                        #
#                                                                            #
##############################################################################
data_I
_database_code_depnum_ccdc_archive 'CCDC 1838774'
_audit_creation_method     SHELXL-2014/7
_journal_date_recd_electronic     2018-04-02
_journal_date_accepted     2018-04-22
_journal_name_full     'Acta Crystallographica, Section E'
_journal_year     2018
_journal_volume     74
_journal_issue      6
_journal_page_first     776
_journal_page_last     779
_journal_paper_category     GO
_journal_paper_doi     10.1107/S2056989018006126
_journal_coeditor_code     LH5872
_publ_contact_author_name     'Yael Diskn-Posner'
_publ_contact_author_address
;
Chemical Research support Unit, Weizmann Institute of Science, Israel
;
_publ_contact_author_email     'yael.diskin-posner@weizmann.ac.il'
_publ_contact_author_fax     '+972 8 934 4136'
_publ_contact_author_phone     '+972 8 934 6182'
_publ_section_title
;
Crystal structure of a new polymorph of
(2<i>S</i>,3<i>S</i>)-2-amino-3-methylpentanoic acid
;
_publ_section_title_footnote     .
loop_
    _publ_author_name
    _publ_author_footnote
    _publ_author_address
    'Curland, Sofia' .
;
Department of Materials and Interfaces, Weizmann Institute of Science,
Israel
;
    'Meirzadeh, Elena' .
;
Department of Materials and Interfaces, Weizmann Institute of Science,
Israel
;
    'Diskin-Posner, Yael' .
;
Chemical Research Support Unit, Weizmann Institute of Science,
Israel
;
_publ_section_synopsis
;
A new polymorph of (2<i>S</i>,3S)-2-amino-3-methylpentanoic acid,
<i>L</i>-isoleucine C~6~H~13~NO~2~, crystallizes in the monoclinic space group
<i>P2~1~</i> with four independent molecules in the asymmetric unit.  In the
crystal, N--H...O hydrogen bonds link two pairs of independent molecules and
their symmetry-related counterparts to form two types of layers stacked in an
<i>anti-parallel</i> manner parallel to (001). The hydrophobic aliphatic
isopropyl groups protrude from these layers.
;
_chemical_name_systematic
;
(2<i>S</i>,3<i>S</i>)-2-Amino-3-methylpentanoic acid
;
_chemical_name_common     ?
_chemical_formula_moiety     'C6 H13 N O2'
_chemical_formula_sum     'C6 H13 N O2'
_chemical_formula_iupac     'C6 H13 N O2'
_chemical_formula_weight     131.17
_chemical_melting_point     ?
_shelx_space_group_comment
;
The symmetry employed for this shelxl refinement is uniquely defined
by the following loop, which should always be used as a source of
symmetry information in preference to the above space-group names.
They are only intended as comments.
;
_space_group_crystal_system     monoclinic
_space_group_name_H-M_alt     'P 21'
_space_group_name_Hall     'P 2yb'
loop_
    _space_group_symop_operation_xyz
    'x, y, z'
    '-x, y+1/2, -z'
_cell_length_a     9.6757(5)
_cell_length_b     5.2885(3)
_cell_length_c     28.0136(15)
_cell_angle_alpha     90
_cell_angle_beta     98.300(3)
_cell_angle_gamma     90
_cell_volume     1418.44(13)
_cell_formula_units_Z     8
_cell_measurement_reflns_used     47498
_cell_measurement_theta_min     0.73
_cell_measurement_theta_max     30.58
_cell_measurement_temperature     100(2)
_exptl_crystal_description     prism
_exptl_crystal_colour     colorless
_exptl_crystal_size_max     0.500
_exptl_crystal_size_mid     0.200
_exptl_crystal_size_min     0.150
_exptl_crystal_density_diffrn     1.228
_exptl_crystal_density_meas     ?
_exptl_crystal_density_method     ?
_exptl_crystal_F_000     576
_exptl_absorpt_coefficient_mu     0.091
_exptl_absorpt_correction_type     multi-scan
_exptl_absorpt_process_details
;
(SADABS; Bruker, 2015)
;
_shelx_estimated_absorpt_T_min     0.956
_shelx_estimated_absorpt_T_max     0.986
_exptl_absorpt_correction_T_min     0.9561
_exptl_absorpt_correction_T_max     0.9865
_diffrn_ambient_temperature     100(2)
_diffrn_radiation_type     MoK\a
_diffrn_radiation_wavelength     0.71073
_diffrn_measurement_device_type     'Bruker APEXII KappaCCD'
_diffrn_measurement_method     '\f and \w scans'
_diffrn_detector_area_resol_mean     ?
_diffrn_reflns_number     44938
_diffrn_reflns_av_R_equivalents     0.0601
_diffrn_reflns_theta_min     2.755
_diffrn_reflns_theta_max     29.575
_diffrn_reflns_theta_full     25.242
_diffrn_measured_fraction_theta_max     0.995
_diffrn_measured_fraction_theta_full     0.992
_diffrn_reflns_limit_h_min     -13
_diffrn_reflns_limit_h_max     13
_diffrn_reflns_limit_k_min     -7
_diffrn_reflns_limit_k_max     7
_diffrn_reflns_limit_l_min     -38
_diffrn_reflns_limit_l_max     38
_refine_special_details     ?
_reflns_number_total     7935
_reflns_number_gt     7188
_reflns_threshold_expression     'I > 2\s(I)'
_refine_ls_structure_factor_coef     Fsqd
_refine_ls_matrix_type     full
_refine_ls_R_factor_all     0.0836
_refine_ls_R_factor_gt     0.0774
_refine_ls_wR_factor_gt     0.2069
_refine_ls_wR_factor_ref     0.2107
_refine_ls_goodness_of_fit_ref     1.147
_refine_ls_restrained_S_all     1.152
_refine_ls_number_reflns     7935
_refine_ls_number_parameters     338
_refine_ls_number_restraints     7
_refine_ls_hydrogen_treatment     constr
_refine_ls_weighting_scheme     calc
_refine_ls_weighting_details
              'w=1/[\s^2^(Fo^2^)+(0.0831P)^2^+2.4061P] where P=(Fo^2^+2Fc^2^)/3'
_atom_sites_solution_hydrogens     geom
_atom_sites_solution_primary     ?
_atom_sites_solution_secondary     ?
_refine_ls_shift/su_max     0.005
_refine_ls_shift/su_mean     0.000
_refine_diff_density_max     0.579
_refine_diff_density_min     -0.421
_refine_ls_extinction_method
;
SHELXL2014 (Sheldrick, 2015b)
;
_refine_ls_extinction_coef     0.043(6)
_refine_ls_extinction_expression
                                    Fc^*^=kFc[1+0.001xFc^2^\l^3^/sin(2\q)]^-1/4^
_refine_ls_abs_structure_details
;
Flack <i>x</i> determined using 2758 quotients
[(<i>I</i>^+^)-(<i>I</i>^-^)]/[(<i>I</i>^+^)+(<i>I</i>^-^)]
(Parsons <i>et al.</i>,  2013)
;
_refine_ls_abs_structure_Flack     -0.2(4)
loop_
    _atom_type_symbol
    _atom_type_description
    _atom_type_scat_dispersion_real
    _atom_type_scat_dispersion_imag
    _atom_type_scat_source
    C C 0.0033 0.0016 'International Tables Vol C Tables 4.2.6.8 and 6.1.1.4'
    H H 0.0000 0.0000 'International Tables Vol C Tables 4.2.6.8 and 6.1.1.4'
    N N 0.0061 0.0033 'International Tables Vol C Tables 4.2.6.8 and 6.1.1.4'
    O O 0.0106 0.0060 'International Tables Vol C Tables 4.2.6.8 and 6.1.1.4'
_computing_data_collection
;
APEX2 (Bruker, 2015)
;
_computing_cell_refinement
;
SAINT (Bruker, 2015)
;
_computing_data_reduction
;
SAINT (Bruker, 2015)
;
_computing_structure_solution
;
SHELXT (Sheldrick, 2015a)
;
_computing_structure_refinement
;
SHELXL2014 (Sheldrick, 2015b)
;
_computing_molecular_graphics
;
PLATON (Spek, 2009), CrystalMaker (CrystalMaker, 2013) and
Mercury (Macrae <i>et al.</i>,  2008)
;
_computing_publication_material
;
SHELXL2014 (Sheldrick, 2015b)
;
loop_
    _atom_site_type_symbol
    _atom_site_label
    _atom_site_fract_x
    _atom_site_fract_y
    _atom_site_fract_z
    _atom_site_U_iso_or_equiv
    _atom_site_adp_type
    _atom_site_calc_flag
    _atom_site_occupancy
    _atom_site_disorder_assembly
    _atom_site_disorder_group
    O O1 0.8884(3) 0.5064(6) 0.04413(11) 0.0166(6) Uani d 1 . .
    O O2 0.8218(3) 0.8831(6) 0.06814(11) 0.0162(6) Uani d 1 . .
    C C1 0.8005(4) 0.6525(8) 0.05824(14) 0.0125(7) Uani d 1 . .
    C C2 0.6598(4) 0.5418(8) 0.06684(14) 0.0126(7) Uani d 1 . .
    H H2 0.5843 0.6615 0.0531 0.015 Uiso calc 1 . .
    N N1 0.6375(3) 0.2952(7) 0.04012(12) 0.0128(6) Uani d 1 . .
    H H1A 0.7063 0.1847 0.0518 0.019 Uiso calc 1 . .
    H H1B 0.6396 0.3219 0.0081 0.019 Uiso calc 1 . .
    H H1C 0.5531 0.2297 0.0443 0.019 Uiso calc 1 . .
    C C3 0.6498(4) 0.5036(8) 0.12085(15) 0.0155(8) Uani d 1 . .
    H H3 0.5734 0.3791 0.1234 0.019 Uiso calc 1 . .
    C C4 0.6086(5) 0.7558(10) 0.14216(16) 0.0223(9) Uani d 1 . .
    H H4A 0.6805 0.8837 0.1379 0.027 Uiso calc 1 . .
    H H4B 0.5192 0.8135 0.1237 0.027 Uiso calc 1 . .
    C C5 0.5922(6) 0.7431(12) 0.19564(18) 0.0311(11) Uani d 1 . .
    H H5A 0.6832 0.7080 0.2148 0.047 Uiso calc 1 . .
    H H5B 0.5265 0.6080 0.2007 0.047 Uiso calc 1 . .
    H H5C 0.5566 0.9051 0.2057 0.047 Uiso calc 1 . .
    C C6 0.7850(4) 0.3964(9) 0.14852(15) 0.0194(8) Uani d 1 . .
    H H6A 0.7685 0.3426 0.1807 0.029 Uiso calc 1 . .
    H H6B 0.8576 0.5269 0.1516 0.029 Uiso calc 1 . .
    H H6C 0.8153 0.2510 0.1310 0.029 Uiso calc 1 . .
    O O3 0.8415(3) 0.0087(6) 0.45421(11) 0.0164(6) Uani d 1 . .
    O O4 0.7533(3) -0.3784(6) 0.44210(13) 0.0219(7) Uani d 1 . .
    C C7 0.7422(4) -0.1469(8) 0.44123(14) 0.0142(7) Uani d 1 . .
    C C8 0.6019(4) -0.0244(8) 0.42024(15) 0.0146(8) Uani d 1 . .
    H H8 0.5250 -0.1492 0.4218 0.018 Uiso calc 1 . .
    N N2 0.5777(4) 0.2014(8) 0.44997(13) 0.0172(7) Uani d 1 . .
    H H2A 0.4852 0.2410 0.4452 0.026 Uiso calc 1 . .
    H H2B 0.6278 0.3345 0.4411 0.026 Uiso calc 1 . .
    H H2C 0.6053 0.1661 0.4817 0.026 Uiso calc 1 . .
    C C9 0.6022(4) 0.0536(9) 0.36746(15) 0.0178(8) Uani d 1 . .
    H H9 0.6802 0.1769 0.3666 0.021 Uiso calc 1 . .
    C C10 0.4661(5) 0.1855(10) 0.34710(17) 0.0229(9) Uani d 1 . .
    H H10A 0.4579 0.3436 0.3654 0.027 Uiso calc 1 . .
    H H10B 0.3868 0.0751 0.3521 0.027 Uiso calc 1 . .
    C C11 0.4548(6) 0.2498(11) 0.29339(17) 0.0286(11) Uani d 1 . .
    H H11A 0.4369 0.0949 0.2743 0.043 Uiso calc 1 . .
    H H11B 0.5424 0.3263 0.2869 0.043 Uiso calc 1 . .
    H H11C 0.3779 0.3692 0.2846 0.043 Uiso calc 1 . .
    C C12 0.6304(8) -0.1739(12) 0.3372(2) 0.0400(15) Uani d 1 . .
    H H12A 0.6393 -0.1183 0.3044 0.060 Uiso calc 1 . .
    H H12B 0.5527 -0.2938 0.3360 0.060 Uiso calc 1 . .
    H H12C 0.7172 -0.2562 0.3516 0.060 Uiso calc 1 . .
    O O5 0.2587(3) 0.1881(6) 0.43174(12) 0.0184(6) Uani d 1 . .
    O O6 0.3479(3) 0.5641(6) 0.45466(11) 0.0165(6) Uani d 1 . .
    C C13 0.2467(4) 0.4193(8) 0.44065(14) 0.0144(8) Uani d 1 . .
    C C14 0.0998(4) 0.5344(8) 0.43171(15) 0.0138(7) Uani d 1 . .
    H H14 0.0340 0.4158 0.4448 0.017 Uiso calc 1 . .
    N N3 0.1002(3) 0.7776(7) 0.45836(12) 0.0145(7) Uani d 1 . .
    H H3A 0.1555 0.8911 0.4457 0.022 Uiso calc 1 . .
    H H3B 0.1338 0.7515 0.4900 0.022 Uiso calc 1 . .
    H H3C 0.0116 0.8390 0.4557 0.022 Uiso calc 1 . .
    C C15 0.0477(4) 0.5754(9) 0.37737(15) 0.0162(8) Uani d 1 . .
    H H15 -0.0310 0.6995 0.3749 0.019 Uiso calc 1 . .
    C C16 -0.0116(5) 0.3277(10) 0.35459(17) 0.0241(10) Uani d 1 . .
    H H16A -0.0829 0.2629 0.3736 0.029 Uiso calc 1 . .
    H H16B 0.0645 0.2014 0.3567 0.029 Uiso calc 1 . .
    C C17 -0.0782(6) 0.3523(12) 0.30162(19) 0.0325(12) Uani d 1 . .
    H H17A -0.0061 0.3961 0.2818 0.049 Uiso calc 1 . .
    H H17B -0.1495 0.4853 0.2987 0.049 Uiso calc 1 . .
    H H17C -0.1216 0.1912 0.2905 0.049 Uiso calc 1 . .
    C C18 0.1600(5) 0.6889(9) 0.35062(16) 0.0192(8) Uani d 1 . .
    H H18A 0.1184 0.7351 0.3178 0.029 Uiso calc 1 . .
    H H18B 0.2343 0.5644 0.3492 0.029 Uiso calc 1 . .
    H H18C 0.1993 0.8401 0.3677 0.029 Uiso calc 1 . .
    O O7 0.3780(3) 0.0868(6) 0.04550(11) 0.0161(6) Uani d 1 . .
    O O8 0.3022(3) 0.4780(6) 0.05701(12) 0.0201(7) Uani d 1 . .
    C C19 0.2915(4) 0.2440(8) 0.05879(14) 0.0141(7) Uani d 1 . .
    C C20 0.1698(4) 0.1267(8) 0.08112(14) 0.0134(7) Uani d 1 . .
    H H20 0.0926 0.2535 0.0795 0.016 Uiso calc 1 . .
    N N4 0.1169(4) -0.1027(7) 0.05243(13) 0.0156(7) Uani d 1 . .
    H H4C 0.0295 -0.1410 0.0585 0.023 Uiso calc 1 . .
    H H4D 0.1749 -0.2357 0.0610 0.023 Uiso calc 1 . .
    H H4E 0.1143 -0.0702 0.0204 0.023 Uiso calc 1 . .
    C C21 0.2165(4) 0.0562(9) 0.13404(15) 0.0169(8) Uani d 1 . .
    H H21 0.2944 -0.0688 0.1352 0.020 Uiso calc 1 . .
    C C22 0.0973(5) -0.0696(12) 0.15609(18) 0.0301(12) Uani d 1 . .
    H H22A 0.0153 0.0445 0.1517 0.036 Uiso calc 1 . .
    H H22B 0.0702 -0.2275 0.1382 0.036 Uiso calc 1 . .
    C C23 0.1336(6) -0.1325(13) 0.20962(18) 0.0325(12) Uani d 1 . .
    H H23A 0.1303 0.0220 0.2287 0.049 Uiso calc 1 . .
    H H23B 0.2278 -0.2048 0.2157 0.049 Uiso calc 1 . .
    H H23C 0.0662 -0.2552 0.2188 0.049 Uiso calc 1 . .
    C C24 0.2721(7) 0.2875(13) 0.1629(2) 0.0404(14) Uani d 1 . .
    H H24A 0.1940 0.3971 0.1681 0.061 Uiso calc 1 . .
    H H24B 0.3357 0.3806 0.1450 0.061 Uiso calc 1 . .
    H H24C 0.3225 0.2338 0.1941 0.061 Uiso calc 1 . .
loop_
    _atom_site_aniso_label
    _atom_site_aniso_U_11
    _atom_site_aniso_U_22
    _atom_site_aniso_U_33
    _atom_site_aniso_U_12
    _atom_site_aniso_U_13
    _atom_site_aniso_U_23
    O1 0.0092(12) 0.0188(16) 0.0221(15) -0.0007(11) 0.0029(10) -0.0017(12)
    O2 0.0148(13) 0.0118(14) 0.0225(15) -0.0048(11) 0.0043(11) -0.0015(12)
    C1 0.0086(16) 0.0147(18) 0.0139(16) -0.0025(13) 0.0001(12) 0.0019(14)
    C2 0.0090(15) 0.0120(18) 0.0170(17) -0.0032(14) 0.0020(13) -0.0007(14)
    N1 0.0104(14) 0.0107(15) 0.0165(15) -0.0019(11) -0.0011(12) 0.0008(12)
    C3 0.0121(16) 0.018(2) 0.0159(17) -0.0024(14) 0.0017(13) -0.0004(15)
    C4 0.024(2) 0.024(2) 0.021(2) 0.0029(18) 0.0066(16) -0.0020(17)
    C5 0.035(3) 0.036(3) 0.025(2) 0.001(2) 0.012(2) -0.006(2)
    C6 0.0179(19) 0.023(2) 0.0168(18) 0.0006(16) 0.0000(15) 0.0030(16)
    O3 0.0109(12) 0.0159(15) 0.0218(14) 0.0014(11) -0.0001(10) -0.0033(11)
    O4 0.0164(15) 0.0124(15) 0.0365(19) 0.0049(11) 0.0030(13) -0.0001(13)
    C7 0.0112(17) 0.0148(19) 0.0160(18) 0.0024(14) -0.0001(13) -0.0005(14)
    C8 0.0094(16) 0.0138(18) 0.0205(19) -0.0011(13) 0.0019(14) -0.0010(15)
    N2 0.0128(15) 0.0223(19) 0.0172(16) 0.0095(14) 0.0045(12) 0.0038(14)
    C9 0.0129(17) 0.021(2) 0.0187(19) 0.0011(15) -0.0004(14) 0.0004(16)
    C10 0.0144(19) 0.033(3) 0.021(2) 0.0019(18) 0.0013(15) 0.0027(18)
    C11 0.031(2) 0.034(3) 0.019(2) 0.009(2) -0.0027(17) 0.0027(19)
    C12 0.060(4) 0.036(3) 0.021(2) 0.017(3) -0.003(2) -0.011(2)
    O5 0.0156(14) 0.0139(15) 0.0257(15) 0.0046(11) 0.0028(11) -0.0002(12)
    O6 0.0122(13) 0.0194(16) 0.0177(14) 0.0013(11) 0.0015(10) -0.0007(12)
    C13 0.0107(16) 0.018(2) 0.0139(17) 0.0063(14) 0.0017(13) 0.0034(14)
    C14 0.0080(15) 0.0159(19) 0.0176(18) 0.0008(14) 0.0016(13) 0.0012(15)
    N3 0.0118(15) 0.0158(17) 0.0166(16) 0.0020(13) 0.0043(12) 0.0028(13)
    C15 0.0119(17) 0.020(2) 0.0162(18) 0.0027(15) -0.0004(14) -0.0009(15)
    C16 0.020(2) 0.027(2) 0.023(2) -0.0042(18) -0.0031(16) -0.0015(18)
    C17 0.028(2) 0.040(3) 0.027(2) -0.003(2) -0.0058(19) -0.007(2)
    C18 0.0201(19) 0.017(2) 0.0203(19) 0.0000(16) 0.0041(15) 0.0056(16)
    O7 0.0101(12) 0.0177(15) 0.0214(14) -0.0005(11) 0.0048(10) -0.0034(11)
    O8 0.0194(15) 0.0144(15) 0.0273(16) -0.0022(12) 0.0060(12) 0.0006(12)
    C19 0.0097(16) 0.0160(19) 0.0161(17) -0.0004(14) 0.0007(13) 0.0008(14)
    C20 0.0122(17) 0.0145(18) 0.0135(17) 0.0011(13) 0.0023(13) 0.0024(14)
    N4 0.0114(15) 0.0192(18) 0.0155(15) -0.0044(13) 0.0001(12) 0.0018(13)
    C21 0.0134(17) 0.020(2) 0.0171(18) -0.0005(15) 0.0022(14) 0.0010(15)
    C22 0.016(2) 0.051(3) 0.024(2) 0.000(2) 0.0035(17) 0.010(2)
    C23 0.034(3) 0.045(3) 0.020(2) -0.005(2) 0.0069(19) 0.006(2)
    C24 0.051(2) 0.037(2) 0.032(2) -0.010(2) 0.0032(19) -0.0004(18)
_geom_special_details
;
 All esds (except the esd in the dihedral angle between two l.s. planes)
 are estimated using the full covariance matrix.  The cell esds are taken
 into account individually in the estimation of esds in distances, angles
 and torsion angles; correlations between esds in cell parameters are only
 used when they are defined by crystal symmetry.  An approximate (isotropic)
 treatment of cell esds is used for estimating esds involving l.s. planes.
;
loop_
    _geom_bond_atom_site_label_1
    _geom_bond_atom_site_label_2
    _geom_bond_site_symmetry_2
    _geom_bond_distance
    _geom_bond_publ_flag
    O1 C1 . 1.255(5) ?
    O2 C1 . 1.261(5) ?
    C1 C2 . 1.532(5) ?
    C2 N1 . 1.504(5) ?
    C2 C3 . 1.543(6) ?
    C2 H2 . 1.0000 ?
    N1 H1A . 0.9100 ?
    N1 H1B . 0.9100 ?
    N1 H1C . 0.9100 ?
    C3 C6 . 1.530(6) ?
    C3 C4 . 1.537(6) ?
    C3 H3 . 1.0000 ?
    C4 C5 . 1.530(7) ?
    C4 H4A . 0.9900 ?
    C4 H4B . 0.9900 ?
    C5 H5A . 0.9800 ?
    C5 H5B . 0.9800 ?
    C5 H5C . 0.9800 ?
    C6 H6A . 0.9800 ?
    C6 H6B . 0.9800 ?
    C6 H6C . 0.9800 ?
    O3 C7 . 1.277(5) ?
    O4 C7 . 1.229(5) ?
    C7 C8 . 1.542(5) ?
    C8 N2 . 1.493(6) ?
    C8 C9 . 1.536(6) ?
    C8 H8 . 1.0000 ?
    N2 H2A . 0.9100 ?
    N2 H2B . 0.9100 ?
    N2 H2C . 0.9100 ?
    C9 C12 . 1.519(7) ?
    C9 C10 . 1.526(6) ?
    C9 H9 . 1.0000 ?
    C10 C11 . 1.531(6) ?
    C10 H10A . 0.9900 ?
    C10 H10B . 0.9900 ?
    C11 H11A . 0.9800 ?
    C11 H11B . 0.9800 ?
    C11 H11C . 0.9800 ?
    C12 H12A . 0.9800 ?
    C12 H12B . 0.9800 ?
    C12 H12C . 0.9800 ?
    O5 C13 . 1.256(5) ?
    O6 C13 . 1.260(5) ?
    C13 C14 . 1.534(5) ?
    C14 N3 . 1.487(5) ?
    C14 C15 . 1.548(6) ?
    C14 H14 . 1.0000 ?
    N3 H3A . 0.9100 ?
    N3 H3B . 0.9100 ?
    N3 H3C . 0.9100 ?
    C15 C18 . 1.529(6) ?
    C15 C16 . 1.532(6) ?
    C15 H15 . 1.0000 ?
    C16 C17 . 1.535(7) ?
    C16 H16A . 0.9900 ?
    C16 H16B . 0.9900 ?
    C17 H17A . 0.9800 ?
    C17 H17B . 0.9800 ?
    C17 H17C . 0.9800 ?
    C18 H18A . 0.9800 ?
    C18 H18B . 0.9800 ?
    C18 H18C . 0.9800 ?
    O7 C19 . 1.273(5) ?
    O8 C19 . 1.243(5) ?
    C19 C20 . 1.541(5) ?
    C20 N4 . 1.504(5) ?
    C20 C21 . 1.532(6) ?
    C20 H20 . 1.0000 ?
    N4 H4C . 0.9100 ?
    N4 H4D . 0.9100 ?
    N4 H4E . 0.9100 ?
    C21 C24 . 1.521(8) ?
    C21 C22 . 1.536(6) ?
    C21 H21 . 1.0000 ?
    C22 C23 . 1.526(7) ?
    C22 H22A . 0.9900 ?
    C22 H22B . 0.9900 ?
    C23 H23A . 0.9800 ?
    C23 H23B . 0.9800 ?
    C23 H23C . 0.9800 ?
    C24 H24A . 0.9800 ?
    C24 H24B . 0.9800 ?
    C24 H24C . 0.9800 ?
loop_
    _geom_angle_atom_site_label_1
    _geom_angle_atom_site_label_2
    _geom_angle_atom_site_label_3
    _geom_angle_site_symmetry_1
    _geom_angle_site_symmetry_3
    _geom_angle
    _geom_angle_publ_flag
    O1 C1 O2 . . 124.6(4) ?
    O1 C1 C2 . . 118.2(4) ?
    O2 C1 C2 . . 117.1(4) ?
    N1 C2 C1 . . 108.7(3) ?
    N1 C2 C3 . . 110.5(3) ?
    C1 C2 C3 . . 112.8(3) ?
    N1 C2 H2 . . 108.3 ?
    C1 C2 H2 . . 108.3 ?
    C3 C2 H2 . . 108.3 ?
    C2 N1 H1A . . 109.5 ?
    C2 N1 H1B . . 109.5 ?
    H1A N1 H1B . . 109.5 ?
    C2 N1 H1C . . 109.5 ?
    H1A N1 H1C . . 109.5 ?
    H1B N1 H1C . . 109.5 ?
    C6 C3 C4 . . 112.1(4) ?
    C6 C3 C2 . . 112.0(3) ?
    C4 C3 C2 . . 108.9(3) ?
    C6 C3 H3 . . 107.9 ?
    C4 C3 H3 . . 107.9 ?
    C2 C3 H3 . . 107.9 ?
    C5 C4 C3 . . 114.3(4) ?
    C5 C4 H4A . . 108.7 ?
    C3 C4 H4A . . 108.7 ?
    C5 C4 H4B . . 108.7 ?
    C3 C4 H4B . . 108.7 ?
    H4A C4 H4B . . 107.6 ?
    C4 C5 H5A . . 109.5 ?
    C4 C5 H5B . . 109.5 ?
    H5A C5 H5B . . 109.5 ?
    C4 C5 H5C . . 109.5 ?
    H5A C5 H5C . . 109.5 ?
    H5B C5 H5C . . 109.5 ?
    C3 C6 H6A . . 109.5 ?
    C3 C6 H6B . . 109.5 ?
    H6A C6 H6B . . 109.5 ?
    C3 C6 H6C . . 109.5 ?
    H6A C6 H6C . . 109.5 ?
    H6B C6 H6C . . 109.5 ?
    O4 C7 O3 . . 125.2(4) ?
    O4 C7 C8 . . 119.7(4) ?
    O3 C7 C8 . . 115.0(4) ?
    N2 C8 C9 . . 110.2(3) ?
    N2 C8 C7 . . 108.9(3) ?
    C9 C8 C7 . . 110.9(3) ?
    N2 C8 H8 . . 109.0 ?
    C9 C8 H8 . . 109.0 ?
    C7 C8 H8 . . 109.0 ?
    C8 N2 H2A . . 109.5 ?
    C8 N2 H2B . . 109.5 ?
    H2A N2 H2B . . 109.5 ?
    C8 N2 H2C . . 109.5 ?
    H2A N2 H2C . . 109.5 ?
    H2B N2 H2C . . 109.5 ?
    C12 C9 C10 . . 111.6(4) ?
    C12 C9 C8 . . 110.5(4) ?
    C10 C9 C8 . . 111.2(3) ?
    C12 C9 H9 . . 107.8 ?
    C10 C9 H9 . . 107.8 ?
    C8 C9 H9 . . 107.8 ?
    C9 C10 C11 . . 113.8(4) ?
    C9 C10 H10A . . 108.8 ?
    C11 C10 H10A . . 108.8 ?
    C9 C10 H10B . . 108.8 ?
    C11 C10 H10B . . 108.8 ?
    H10A C10 H10B . . 107.7 ?
    C10 C11 H11A . . 109.5 ?
    C10 C11 H11B . . 109.5 ?
    H11A C11 H11B . . 109.5 ?
    C10 C11 H11C . . 109.5 ?
    H11A C11 H11C . . 109.5 ?
    H11B C11 H11C . . 109.5 ?
    C9 C12 H12A . . 109.5 ?
    C9 C12 H12B . . 109.5 ?
    H12A C12 H12B . . 109.5 ?
    C9 C12 H12C . . 109.5 ?
    H12A C12 H12C . . 109.5 ?
    H12B C12 H12C . . 109.5 ?
    O5 C13 O6 . . 124.2(4) ?
    O5 C13 C14 . . 117.7(4) ?
    O6 C13 C14 . . 118.0(4) ?
    N3 C14 C13 . . 109.0(3) ?
    N3 C14 C15 . . 110.5(3) ?
    C13 C14 C15 . . 112.2(3) ?
    N3 C14 H14 . . 108.3 ?
    C13 C14 H14 . . 108.3 ?
    C15 C14 H14 . . 108.3 ?
    C14 N3 H3A . . 109.5 ?
    C14 N3 H3B . . 109.5 ?
    H3A N3 H3B . . 109.5 ?
    C14 N3 H3C . . 109.5 ?
    H3A N3 H3C . . 109.5 ?
    H3B N3 H3C . . 109.5 ?
    C18 C15 C16 . . 112.4(4) ?
    C18 C15 C14 . . 112.6(3) ?
    C16 C15 C14 . . 109.8(4) ?
    C18 C15 H15 . . 107.2 ?
    C16 C15 H15 . . 107.2 ?
    C14 C15 H15 . . 107.2 ?
    C15 C16 C17 . . 114.2(4) ?
    C15 C16 H16A . . 108.7 ?
    C17 C16 H16A . . 108.7 ?
    C15 C16 H16B . . 108.7 ?
    C17 C16 H16B . . 108.7 ?
    H16A C16 H16B . . 107.6 ?
    C16 C17 H17A . . 109.5 ?
    C16 C17 H17B . . 109.5 ?
    H17A C17 H17B . . 109.5 ?
    C16 C17 H17C . . 109.5 ?
    H17A C17 H17C . . 109.5 ?
    H17B C17 H17C . . 109.5 ?
    C15 C18 H18A . . 109.5 ?
    C15 C18 H18B . . 109.5 ?
    H18A C18 H18B . . 109.5 ?
    C15 C18 H18C . . 109.5 ?
    H18A C18 H18C . . 109.5 ?
    H18B C18 H18C . . 109.5 ?
    O8 C19 O7 . . 125.2(4) ?
    O8 C19 C20 . . 119.3(4) ?
    O7 C19 C20 . . 115.4(4) ?
    N4 C20 C21 . . 110.5(3) ?
    N4 C20 C19 . . 109.2(3) ?
    C21 C20 C19 . . 110.8(3) ?
    N4 C20 H20 . . 108.8 ?
    C21 C20 H20 . . 108.8 ?
    C19 C20 H20 . . 108.8 ?
    C20 N4 H4C . . 109.5 ?
    C20 N4 H4D . . 109.5 ?
    H4C N4 H4D . . 109.5 ?
    C20 N4 H4E . . 109.5 ?
    H4C N4 H4E . . 109.5 ?
    H4D N4 H4E . . 109.5 ?
    C24 C21 C20 . . 110.5(4) ?
    C24 C21 C22 . . 111.3(4) ?
    C20 C21 C22 . . 111.2(3) ?
    C24 C21 H21 . . 107.9 ?
    C20 C21 H21 . . 107.9 ?
    C22 C21 H21 . . 107.9 ?
    C23 C22 C21 . . 114.2(4) ?
    C23 C22 H22A . . 108.7 ?
    C21 C22 H22A . . 108.7 ?
    C23 C22 H22B . . 108.7 ?
    C21 C22 H22B . . 108.7 ?
    H22A C22 H22B . . 107.6 ?
    C22 C23 H23A . . 109.5 ?
    C22 C23 H23B . . 109.5 ?
    H23A C23 H23B . . 109.5 ?
    C22 C23 H23C . . 109.5 ?
    H23A C23 H23C . . 109.5 ?
    H23B C23 H23C . . 109.5 ?
    C21 C24 H24A . . 109.5 ?
    C21 C24 H24B . . 109.5 ?
    H24A C24 H24B . . 109.5 ?
    C21 C24 H24C . . 109.5 ?
    H24A C24 H24C . . 109.5 ?
    H24B C24 H24C . . 109.5 ?
loop_
    _geom_torsion_atom_site_label_1
    _geom_torsion_atom_site_label_2
    _geom_torsion_atom_site_label_3
    _geom_torsion_atom_site_label_4
    _geom_torsion_site_symmetry_1
    _geom_torsion_site_symmetry_2
    _geom_torsion_site_symmetry_3
    _geom_torsion_site_symmetry_4
    _geom_torsion
    _geom_torsion_publ_flag
    O1 C1 C2 N1 . . . . -19.5(5) ?
    O2 C1 C2 N1 . . . . 163.7(3) ?
    O1 C1 C2 C3 . . . . 103.3(4) ?
    O2 C1 C2 C3 . . . . -73.5(5) ?
    N1 C2 C3 C6 . . . . 80.1(4) ?
    C1 C2 C3 C6 . . . . -41.7(5) ?
    N1 C2 C3 C4 . . . . -155.4(3) ?
    C1 C2 C3 C4 . . . . 82.8(4) ?
    C6 C3 C4 C5 . . . . -56.6(5) ?
    C2 C3 C4 C5 . . . . 178.9(4) ?
    O4 C7 C8 N2 . . . . 141.7(4) ?
    O3 C7 C8 N2 . . . . -41.9(5) ?
    O4 C7 C8 C9 . . . . -96.9(5) ?
    O3 C7 C8 C9 . . . . 79.4(5) ?
    N2 C8 C9 C12 . . . . 178.6(4) ?
    C7 C8 C9 C12 . . . . 58.0(5) ?
    N2 C8 C9 C10 . . . . -56.9(5) ?
    C7 C8 C9 C10 . . . . -177.5(4) ?
    C12 C9 C10 C11 . . . . -51.6(6) ?
    C8 C9 C10 C11 . . . . -175.4(4) ?
    O5 C13 C14 N3 . . . . 162.0(4) ?
    O6 C13 C14 N3 . . . . -20.6(5) ?
    O5 C13 C14 C15 . . . . -75.3(5) ?
    O6 C13 C14 C15 . . . . 102.1(4) ?
    N3 C14 C15 C18 . . . . 78.1(4) ?
    C13 C14 C15 C18 . . . . -43.8(5) ?
    N3 C14 C15 C16 . . . . -155.8(3) ?
    C13 C14 C15 C16 . . . . 82.3(4) ?
    C18 C15 C16 C17 . . . . -58.9(5) ?
    C14 C15 C16 C17 . . . . 174.9(4) ?
    O8 C19 C20 N4 . . . . 141.5(4) ?
    O7 C19 C20 N4 . . . . -41.7(5) ?
    O8 C19 C20 C21 . . . . -96.5(5) ?
    O7 C19 C20 C21 . . . . 80.3(4) ?
    N4 C20 C21 C24 . . . . 179.1(4) ?
    C19 C20 C21 C24 . . . . 57.9(5) ?
    N4 C20 C21 C22 . . . . -56.8(5) ?
    C19 C20 C21 C22 . . . . -178.0(4) ?
    C24 C21 C22 C23 . . . . -53.2(6) ?
    C20 C21 C22 C23 . . . . -176.9(5) ?
loop_
    _geom_hbond_atom_site_label_D
    _geom_hbond_atom_site_label_H
    _geom_hbond_atom_site_label_A
    _geom_hbond_site_symmetry_A
    _geom_hbond_distance_DH
    _geom_hbond_distance_HA
    _geom_hbond_distance_DA
    _geom_hbond_angle_DHA
    N1 H1A O2 1_545 0.91 1.96 2.853(5) 165.3
    N3 H3A O5 1_565 0.91 1.93 2.820(5) 165.0
    N3 H3B O3 2_656 0.91 2.01 2.818(5) 147.1
    N3 H3C O3 1_465 0.91 1.87 2.773(4) 171.6
    N4 H4D O8 1_545 0.91 1.97 2.843(5) 161.5
    N2 H2A O5 . 0.91 2.19 3.055(5) 159.3
    N2 H2A O6 . 0.91 2.20 2.953(5) 139.3
    N2 H2C O6 2_646 0.91 1.85 2.762(5) 174.3
    N2 H2B O4 1_565 0.91 1.94 2.826(5) 163.3
_shelx_hkl_file
;
   1   0   0    0.15    0.06
  -1   0   0    0.47    0.07
  -1   0   0    0.50    0.06
  -1   0   0    0.50    0.10
  -1   0   0   -0.09    0.05
  -1   0   0    0.28    0.09
  -1   0   0    0.30    0.06
   1   0   0    0.52    0.07
   1   0   0    0.65    0.08
   1   0   0    0.52    0.07
   1   0   0    0.62    0.12
   1   0   0    0.14    0.07
  -1   0   0    0.61    0.08
  -2   0   0   93.54    4.81
   2   0   0   94.75    4.73
  -2   0   0   97.07    4.90
  -2   0   0   90.74    5.26
   2   0   0   87.95    5.47
   2   0   0   94.57    4.79
   2   0   0   95.42    4.90
  -2   0   0   95.74    4.73
  -2   0   0   93.78    4.61
  -2   0   0   92.61    4.79
   2   0   0   93.48    4.61
   2   0   0   95.44    4.81
   2   0   0   95.39    5.27
   3   0   0   -0.12    0.06
   3   0   0   -0.07    0.05
   3   0   0   -0.16    0.07
   3   0   0    0.02    0.05
   3   0   0   -0.20    0.10
  -3   0   0    0.03    0.07
  -3   0   0   -0.14    0.14
  -3   0   0   -0.02    0.07
  -3   0   0   -0.06    0.08
   3   0   0   -0.16    0.10
  -3   0   0    0.08    0.13
  -4   0   0   94.20    5.53
   4   0   0  100.02    5.65
  -4   0   0   98.75    4.93
   4   0   0   96.89    5.55
  -4   0   0   97.07    5.02
   4   0   0   95.23    4.92
  -4   0   0   97.19    5.18
   4   0   0   92.43    5.07
   4   0   0   95.44    4.81
  -4   0   0   94.15    4.80
   5   0   0    2.68    0.34
  -5   0   0    2.75    0.33
  -5   0   0    2.61    0.32
  -5   0   0    1.68    0.39
  -5   0   0    2.40    0.33
   5   0   0    2.34    0.31
   5   0   0    2.52    0.26
   5   0   0    3.25    0.52
   5   0   0    2.43    0.47
   6   0   0   10.37    1.00
   6   0   0   11.12    0.77
  -6   0   0   10.17    0.79
  -6   0   0   10.60    0.76
   6   0   0   11.20    0.76
   6   0   0   10.28    1.09
   6   0   0   11.37    0.77
  -6   0   0   11.01    1.14
  -6   0   0   10.48    0.74
  -7   0   0    0.23    0.18
  -7   0   0   -0.17    0.24
   7   0   0    0.25    0.19
  -7   0   0    0.16    0.19
   7   0   0   -0.12    0.31
   7   0   0    0.27    0.31
  -7   0   0    0.25    0.18
   7   0   0    0.16    0.16
   7   0   0    0.28    0.14
   8   0   0    9.49    0.83
   8   0   0   11.46    1.33
  -8   0   0    9.37    0.82
   8   0   0   10.56    0.85
   8   0   0   11.90    1.38
  -8   0   0   10.61    0.92
  -8   0   0   10.95    1.28
  -8   0   0   11.46    0.83
   8   0   0   13.16    0.84
  -9   0   0    0.17    0.41
   9   0   0    0.38    0.45
   9   0   0    0.25    0.20
  -9   0   0   -0.30    0.18
  -9   0   0    0.46    0.26
   9   0   0    0.14    0.20
   9   0   0    0.76    0.20
  -9   0   0   -0.12    0.24
  10   0   0    0.56    0.29
 -10   0   0    0.22    0.25
  10   0   0    0.37    0.50
 -10   0   0   -0.07    0.37
  10   0   0    0.29    0.28
 -10   0   0    0.05    0.24
  11   0   0    3.63    0.90
  11   0   0    4.82    0.69
  11   0   0    4.25    0.68
 -11   0   0    3.96    0.62
 -11   0   0    3.71    0.87
  11   0   0    3.39    0.46
 -11   0   0    5.27    0.72
  12   0   0    0.98    0.75
 -12   0   0    0.11    0.48
  12   0   0    0.34    0.40
 -12   0   0    1.03    0.39
 -12   0   0    0.72    0.40
  12   0   0    0.75    0.42
  13   0   0    0.15    0.40
 -13   0   0   -0.30    0.32
  13   0   0    0.42    0.86
   0  -1   0    0.02    0.04
   0  -1   0    0.03    0.06
   0   1   0    0.08    0.08
   0   1   0   -0.08    0.05
  -1  -1   0   63.76    3.27
   1  -1   0   63.26    3.13
  -1  -1   0   60.04    3.27
  -1  -1   0   62.74    3.15
  -1  -1   0   63.17    3.28
   1  -1   0   68.23    3.26
   1  -1   0   62.91    3.28
   1  -1   0   64.65    3.21
   1   1   0   66.34    3.22
  -1   1   0   67.63    3.20
   1   1   0   62.90    3.26
  -1   1   0   70.72    3.12
  -1   1   0   62.63    3.26
   1   1   0   61.96    3.14
   1   1   0   64.79    3.27
   1   1   0   61.08    3.22
  -1   1   0   64.00    3.23
   2  -1   0  147.04    7.25
   2  -1   0  163.34    8.17
  -2  -1   0  143.24    7.46
  -2  -1   0  141.86    7.26
  -2  -1   0  144.94    7.26
   2  -1   0  147.97    7.41
   2  -1   0  152.48    7.55
  -2  -1   0  148.66    7.64
   2  -1   0  146.98    7.45
  -2  -1   0  150.77    7.49
  -2  -1   0  143.94    7.56
  -2  -1   0  152.60    7.43
   2  -1   0  153.55    7.25
   2  -1   0  153.90    7.49
   2  -1   0  146.60    7.65
   2  -1   0  165.86    8.62
  -2   1   0  148.91    7.42
   2   1   0  144.05    7.49
   2   1   0  155.80    8.26
  -2   1   0  153.31    7.66
  -2   1   0  144.16    8.21
   2   1   0  144.83    7.26
  -2   1   0  148.52    7.42
   2   1   0  137.22    8.68
   2   1   0  138.00    7.46
   2   1   0  149.96    7.44
  -2   1   0  146.95    7.24
  -2   1   0  145.31    7.55
   3  -1   0   86.93    4.54
  -3  -1   0   89.81    4.72
   3  -1   0   94.99    5.18
   3  -1   0   92.96    4.61
   3  -1   0   86.11    4.61
   3  -1   0   87.30    4.50
  -3  -1   0   92.06    4.53
  -3  -1   0   85.44    4.64
   3  -1   0   90.35    5.02
   3  -1   0   83.73    4.41
  -3  -1   0   84.18    4.42
  -3  -1   0   90.21    4.62
  -3   1   0   89.69    5.06
   3   1   0   85.59    4.42
   3   1   0   89.39    4.67
   3   1   0   93.40    4.50
   3   1   0   94.24    5.28
   3   1   0   89.51    4.53
   3   1   0   92.73    5.10
  -3   1   0   86.66    4.40
  -3   1   0   86.83    4.52
  -3   1   0   89.57    4.60
  -3   1   0   84.22    4.73
   4  -1   0   13.71    0.83
   4  -1   0   14.79    0.85
  -4  -1   0   14.60    0.88
   4  -1   0   16.35    0.90
  -4  -1   0   14.21    0.87
  -4  -1   0   13.84    1.01
  -4  -1   0   14.18    0.91
   4  -1   0   13.18    1.03
   4  -1   0   13.67    0.86
   4  -1   0   12.87    1.01
  -4   1   0   13.97    0.87
  -4   1   0   14.81    1.06
  -4   1   0   14.32    0.91
   4   1   0   15.32    0.78
   4   1   0   13.70    0.88
  -4   1   0   13.90    0.84
   4   1   0   14.76    1.08
   4   1   0   13.38    1.09
   4   1   0   14.42    0.86
  -4   1   0   14.34    1.08
   4   1   0   16.03    1.01
  -5  -1   0   26.07    1.66
  -5  -1   0   26.53    1.51
   5  -1   0   25.97    1.39
   5  -1   0   23.82    1.71
  -5  -1   0   26.04    1.44
   5  -1   0   25.72    1.65
   5  -1   0   23.50    1.42
   5  -1   0   24.83    1.43
  -5  -1   0   25.66    1.45
   5  -1   0   24.54    1.54
  -5   1   0   24.35    1.45
   5   1   0   25.15    1.43
  -5   1   0   24.95    1.78
   5   1   0   26.95    1.70
   5   1   0   26.37    1.47
   5   1   0   27.36    1.82
  -5   1   0   24.99    1.67
  -5   1   0   26.39    1.51
  -5   1   0   24.63    1.40
   5   1   0   26.06    1.65
   6  -1   0    3.38    0.46
   6  -1   0    4.02    0.62
   6  -1   0    4.32    0.46
  -6  -1   0    4.04    0.63
   6  -1   0    4.34    0.48
  -6  -1   0    4.68    0.49
  -6  -1   0    3.83    0.49
   6  -1   0    3.69    0.31
  -6  -1   0    4.56    0.50
   6  -1   0    3.66    0.61
   6   1   0    4.00    0.66
  -6   1   0    4.57    0.71
  -6   1   0    4.54    0.45
  -6   1   0    4.29    0.50
  -6   1   0    3.88    0.45
   6   1   0    4.17    0.42
  -6   1   0    4.20    0.68
   6   1   0    3.74    0.46
   6   1   0    2.97    0.42
   6   1   0    3.84    0.65
   7  -1   0    7.88    0.65
   7  -1   0    7.06    0.96
  -7  -1   0    7.88    0.80
  -7  -1   0    8.48    1.04
   7  -1   0    8.44    0.81
  -7  -1   0    7.80    0.64
   7  -1   0    7.21    0.51
  -7  -1   0    6.84    0.62
   7  -1   0    8.26    0.99
   7  -1   0    7.46    0.56
   7  -1   0    6.78    0.60
  -7   1   0    7.40    0.67
   7   1   0    8.44    0.67
   7   1   0    7.50    0.64
   7   1   0    7.72    1.02
   7   1   0    8.22    1.06
  -7   1   0    9.53    1.08
  -7   1   0    7.74    0.64
  -7   1   0    7.65    0.60
   7   1   0    8.59    0.67
   8  -1   0   22.59    1.37
   8  -1   0   23.26    1.41
  -8  -1   0   22.08    1.37
   8  -1   0   21.18    1.38
  -8  -1   0   22.54    1.71
  -8  -1   0   21.26    1.39
   8  -1   0   21.70    1.21
   8  -1   0   22.32    1.72
  -8  -1   0   20.20    1.45
  -8   1   0   21.13    1.70
   8   1   0   20.24    1.48
  -8   1   0   21.65    1.47
   8   1   0   22.46    1.43
   8   1   0   21.61    1.39
  -8   1   0   21.59    1.41
  -8   1   0   21.49    1.34
   8   1   0   27.06    1.84
   8   1   0   23.09    1.87
  -9  -1   0    3.22    0.70
  -9  -1   0    2.23    0.40
  -9  -1   0    1.95    0.43
   9  -1   0    2.37    0.43
   9  -1   0    2.53    0.46
  -9  -1   0    3.76    0.57
   9   1   0    3.28    0.85
   9   1   0    3.11    0.77
   9   1   0    1.58    0.42
   9   1   0    2.46    0.46
  -9   1   0    2.18    0.45
  -9   1   0    3.36    0.74
 -10  -1   0    7.35    1.15
 -10  -1   0    9.89    0.94
  10  -1   0    8.29    1.20
  10  -1   0    7.33    0.81
  10  -1   0    8.53    0.87
 -10  -1   0    8.45    0.86
 -10  -1   0    9.63    1.01
  10  -1   0    6.97    0.62
 -10   1   0    7.00    1.11
  10   1   0    7.07    0.69
 -10   1   0    8.63    0.82
  10   1   0   10.35    1.41
 -10   1   0    8.61    0.90
  10   1   0    9.34    0.92
  10   1   0    8.42    0.92
  11  -1   0    3.02    0.79
  11  -1   0    2.36    0.50
 -11  -1   0    3.00    0.54
 -11  -1   0    1.84    0.48
 -11  -1   0    3.13    0.64
  11   1   0    1.32    0.79
  11   1   0    2.34    0.41
  11   1   0    1.74    0.48
 -11   1   0    2.19    0.48
  11   1   0    1.59    0.46
 -11   1   0    1.54    0.67
  12  -1   0    3.08    0.90
  12  -1   0    2.10    0.54
 -12  -1   0    4.16    0.69
 -12  -1   0    3.19    0.61
  12   1   0    2.92    0.48
  12   1   0    3.11    0.66
 -12   1   0    3.52    0.63
  12   1   0    3.53    1.06
 -12   1   0    3.73    1.00
  12   1   0    3.07    0.65
  13  -1   0    0.98    0.78
 -13  -1   0    1.41    0.49
  13  -1   0    1.10    0.46
  13   1   0    0.66    0.85
 -13   1   0    2.87    0.92
  13   1   0    0.72    0.46
 -13   1   0    2.10    0.55
   0  -2   0    0.61    0.17
   0  -2   0    0.96    0.19
   0   2   0    0.74    0.19
   0   2   0    0.67    0.20
  -1  -2   0   49.01    2.78
  -1  -2   0   45.17    2.66
  -1  -2   0   49.31    2.54
   1  -2   0   50.22    2.66
  -1  -2   0   48.60    2.38
  -1  -2   0   48.22    2.38
   1  -2   0   48.84    2.56
   1   2   0   46.06    2.64
   1   2   0   48.24    2.49
   1   2   0   46.03    2.41
   1   2   0   48.64    2.41
   1   2   0   48.41    2.76
  -1   2   0   47.89    2.67
  -2  -2   0   11.07    0.74
  -2  -2   0   10.09    0.62
  -2  -2   0   10.59    0.76
   2  -2   0   10.69    0.58
  -2  -2   0    9.71    0.61
   2  -2   0   10.33    0.58
  -2  -2   0    9.94    0.60
   2  -2   0   10.43    0.69
   2  -2   0   10.49    0.58
   2  -2   0   10.08    0.60
  -2  -2   0   10.53    0.66
  -2  -2   0   10.87    0.55
  -2   2   0   10.70    0.57
  -2   2   0   10.24    0.57
   2   2   0   10.09    0.59
  -2   2   0   11.29    0.76
   2   2   0   10.20    0.60
   2   2   0   10.84    0.73
  -2   2   0   10.92    0.73
   2   2   0   10.67    0.69
   2   2   0   10.58    0.73
   2   2   0   11.11    0.62
  -3  -2   0    1.42    0.18
   3  -2   0    1.03    0.25
  -3  -2   0    1.55    0.23
   3  -2   0    1.03    0.19
  -3  -2   0    1.42    0.27
  -3  -2   0    1.33    0.23
   3  -2   0    0.46    0.22
  -3  -2   0    1.98    0.27
  -3  -2   0    0.91    0.31
  -3  -2   0    1.37    0.23
  -3  -2   0    1.39    0.22
   3  -2   0    1.31    0.20
   3   2   0    1.18    0.32
  -3   2   0    1.18    0.26
   3   2   0    1.32    0.21
  -3   2   0    0.87    0.17
  -3   2   0    0.89    0.17
   3   2   0    1.40    0.35
   3   2   0    2.32    0.34
  -3   2   0    1.03    0.17
  -3   2   0    1.06    0.29
   3   2   0    1.75    0.23
   4  -2   0   20.30    1.17
  -4  -2   0   21.89    1.16
   4  -2   0   20.38    1.16
   4  -2   0   20.50    1.23
  -4  -2   0   22.24    1.30
  -4  -2   0   16.88    1.34
  -4  -2   0   20.93    1.23
  -4  -2   0   20.73    1.23
   4  -2   0   21.53    1.30
  -4  -2   0   20.61    1.19
   4  -2   0   21.96    1.22
  -4   2   0   22.60    1.40
  -4   2   0   20.01    1.12
   4   2   0   21.10    1.43
  -4   2   0   20.60    1.18
   4   2   0   20.38    1.17
   4   2   0   19.42    1.20
  -4   2   0   20.58    1.41
   4   2   0   20.93    1.41
   4   2   0   21.29    1.47
   5  -2   0    6.49    0.53
   5  -2   0    6.99    0.54
  -5  -2   0    7.46    0.56
   5  -2   0    6.77    0.48
  -5  -2   0    7.07    0.58
  -5  -2   0    7.11    0.52
   5  -2   0    6.74    0.56
  -5  -2   0    7.13    0.58
   5  -2   0    6.76    0.50
   5  -2   0    6.64    0.73
  -5   2   0    7.00    0.59
   5   2   0    7.21    0.57
  -5   2   0    7.14    0.83
  -5   2   0    7.25    0.83
  -5   2   0    7.19    0.54
   5   2   0    7.35    0.87
   5   2   0    7.60    0.56
  -5   2   0    7.28    0.51
   5   2   0    8.30    0.67
   5   2   0    9.19    0.95
  -6  -2   0    6.15    0.58
  -6  -2   0    5.87    0.56
   6  -2   0    5.35    0.59
   6  -2   0    4.90    0.42
   6  -2   0    6.31    0.74
   6  -2   0    5.01    0.50
  -6  -2   0    6.02    0.63
   6  -2   0    4.82    0.53
   6  -2   0    4.83    0.42
  -6   2   0    4.92    0.76
   6   2   0    6.37    0.59
   6   2   0    6.17    0.84
  -6   2   0    6.30    0.83
   6   2   0    6.10    0.68
   6   2   0    6.20    0.85
  -6   2   0    5.74    0.46
  -6   2   0    5.67    0.59
   6   2   0    6.40    0.61
  -6   2   0    5.21    0.55
   7  -2   0    5.21    0.51
  -7  -2   0    6.17    0.66
  -7  -2   0    5.92    0.61
   7  -2   0    4.81    0.74
   7  -2   0    5.97    0.49
   7  -2   0    4.66    0.60
   7  -2   0    4.75    0.56
  -7  -2   0    5.26    0.56
   7  -2   0    4.84    0.42
   7   2   0    5.57    0.87
  -7   2   0    4.19    0.53
   7   2   0    5.17    0.87
   7   2   0    4.82    0.59
  -7   2   0    5.72    0.54
  -7   2   0    4.79    0.79
   7   2   0    5.42    0.59
   7   2   0    6.25    0.70
  -8  -2   0    1.59    0.35
   8  -2   0    1.51    0.29
   8  -2   0    1.94    0.27
  -8  -2   0    2.49    0.46
   8  -2   0    1.19    0.33
  -8  -2   0    1.36    0.33
   8  -2   0    1.08    0.51
  -8   2   0    1.98    0.39
   8   2   0    1.52    0.35
   8   2   0    2.43    0.45
   8   2   0    1.55    0.59
   8   2   0    1.77    0.38
   8   2   0    1.71    0.63
  -8   2   0    1.19    0.49
   9  -2   0    3.63    0.76
   9  -2   0    2.68    0.47
  -9  -2   0    2.72    0.54
  -9  -2   0    3.24    0.52
   9  -2   0    3.11    0.37
  -9  -2   0    2.34    0.45
   9   2   0    2.17    0.73
  -9   2   0    2.39    0.69
  -9   2   0    3.34    0.53
   9   2   0    3.99    0.57
   9   2   0    2.53    0.49
   9   2   0    3.44    0.87
   9   2   0    2.85    0.49
  10  -2   0    2.42    0.71
  10  -2   0    1.54    0.40
 -10  -2   0    2.55    0.48
 -10  -2   0    1.94    0.49
 -10  -2   0    1.74    0.43
 -10   2   0    1.39    0.55
 -10   2   0    2.09    0.47
  10   2   0    2.10    0.44
  10   2   0    1.50    0.77
  10   2   0    1.19    0.41
  11  -2   0    1.08    0.64
  11  -2   0    1.91    0.46
 -11  -2   0    2.40    0.58
 -11  -2   0    1.88    0.44
  11   2   0    3.31    1.02
  11   2   0    2.00    0.43
 -11   2   0    2.43    0.51
  11   2   0    1.95    0.49
 -11   2   0    3.13    0.83
  12  -2   0    0.90    0.69
 -12  -2   0    0.01    0.36
 -12  -2   0    0.19    0.32
  12  -2   0    0.08    0.33
  12   2   0    0.19    0.26
  12   2   0    0.38    0.81
 -12   2   0   -0.13    0.28
 -12   2   0   -0.37    0.51
  12   2   0    0.09    0.35
 -13  -2   0    0.54    0.41
  13  -2   0    0.37    0.72
  13  -2   0    0.80    0.38
  13   2   0    0.09    0.99
 -13   2   0    0.40    0.73
  13   2   0    0.76    0.43
 -13   2   0    0.55    0.37
  13   2   0    0.50    0.33
   0  -3   0   -0.18    0.11
   0  -3   0    0.05    0.14
   0   3   0   -0.23    0.13
  -1  -3   0   16.78    1.16
   1  -3   0   16.14    1.06
  -1  -3   0   15.67    1.03
  -1  -3   0   16.63    0.86
  -1  -3   0   17.19    0.87
   1  -3   0   17.20    1.14
   1   3   0   16.55    0.97
  -1   3   0   16.75    1.24
   1   3   0   15.55    0.85
   1   3   0   16.97    0.86
   1   3   0   16.61    1.15
   2  -3   0    0.74    0.16
  -2  -3   0    1.83    0.21
  -2  -3   0    1.59    0.34
  -2  -3   0    1.14    0.28
  -2  -3   0    1.62    0.22
  -2  -3   0    1.32    0.19
  -2  -3   0    1.40    0.32
   2  -3   0    1.16    0.15
  -2  -3   0    1.72    0.15
   2  -3   0    0.96    0.28
   2   3   0    0.72    0.29
   2   3   0    1.26    0.21
   2   3   0    1.56    0.25
  -2   3   0    1.54    0.31
   2   3   0    2.03    0.30
   2   3   0    1.15    0.18
  -3  -3   0    9.02    0.74
   3  -3   0    8.01    0.53
  -3  -3   0    9.44    0.78
   3  -3   0    7.76    0.65
  -3  -3   0    7.20    0.54
  -3  -3   0    7.61    0.55
  -3  -3   0    8.77    0.62
   3  -3   0    8.09    0.51
  -3  -3   0    7.50    0.54
   3   3   0    9.25    0.74
   3   3   0    9.46    0.85
   3   3   0    8.84    0.58
  -3   3   0    8.89    0.72
  -3   3   0    8.82    0.52
  -3   3   0    8.28    0.60
   3   3   0    8.82    0.77
  -3   3   0    8.00    0.52
   3   3   0    8.62    0.52
   4  -3   0    4.31    0.41
  -4  -3   0    3.66    0.42
   4  -3   0    3.58    0.48
   4  -3   0    4.00    0.38
  -4  -3   0    4.46    0.44
   4  -3   0    4.41    0.45
  -4  -3   0    5.22    0.58
  -4  -3   0    4.22    0.30
  -4  -3   0    4.85    0.46
  -4  -3   0    5.78    0.68
  -4  -3   0    4.93    0.65
   4  -3   0    4.55    0.44
  -4  -3   0    4.79    0.47
   4   3   0    4.83    0.69
  -4   3   0    4.68    0.61
  -4   3   0    4.33    0.41
  -4   3   0    3.35    0.51
   4   3   0    3.77    0.62
   4   3   0    4.65    0.41
   4   3   0    4.44    0.43
   4   3   0    4.79    0.62
  -4   3   0    4.21    0.38
   5  -3   0    4.98    0.50
  -5  -3   0    5.52    0.74
   5  -3   0    5.00    0.49
  -5  -3   0    5.49    0.54
  -5  -3   0    5.05    0.40
   5  -3   0    5.70    0.61
  -5  -3   0    5.48    0.53
  -5  -3   0    4.81    0.50
   5  -3   0    4.42    0.55
  -5  -3   0    6.11    0.81
  -5  -3   0    6.08    0.65
  -5   3   0    3.92    0.68
   5   3   0    4.50    0.70
   5   3   0    4.96    0.49
  -5   3   0    7.07    0.80
  -5   3   0    4.91    0.51
   5   3   0    4.74    0.76
   5   3   0    5.19    0.67
   5   3   0    4.97    0.53
   6  -3   0    7.16    0.75
   6  -3   0    7.18    0.56
  -6  -3   0    6.95    0.60
   6  -3   0    6.50    0.63
   6  -3   0    6.38    0.65
  -6  -3   0    6.75    0.87
  -6  -3   0    6.15    0.64
  -6  -3   0    6.19    0.63
  -6  -3   0    6.46    0.74
  -6   3   0    6.47    0.57
  -6   3   0    3.96    0.75
   6   3   0    6.48    0.94
   6   3   0    7.27    0.97
   6   3   0    6.68    0.67
   6   3   0    6.91    0.82
  -6   3   0    9.09    0.98
   7  -3   0    0.45    0.22
   7  -3   0    0.30    0.22
   7  -3   0    0.18    0.29
  -7  -3   0    0.03    0.19
   7  -3   0    0.05    0.25
  -7  -3   0    0.13    0.20
  -7  -3   0    0.18    0.29
  -7   3   0    0.02    0.37
   7   3   0    0.40    0.26
   7   3   0    0.57    0.45
   7   3   0   -0.13    0.41
  -7   3   0    0.25    0.22
   7   3   0    0.24    0.21
  -8  -3   0    0.56    0.26
  -8  -3   0    0.90    0.28
   8  -3   0    1.08    0.31
   8  -3   0    0.42    0.37
   8  -3   0    0.91    0.28
   8   3   0    1.82    0.69
   8   3   0    1.05    0.34
  -8   3   0    0.44    0.43
   8   3   0    1.14    0.35
  -8   3   0    1.25    0.32
   8   3   0    1.08    0.57
   9  -3   0    0.42    0.26
  -9  -3   0    0.57    0.29
   9  -3   0    0.45    0.27
   9  -3   0    0.55    0.43
  -9  -3   0    0.45    0.23
  -9   3   0    0.12    0.46
   9   3   0   -0.02    0.25
   9   3   0    0.25    0.27
   9   3   0    0.08    0.57
  -9   3   0    0.26    0.27
   9   3   0    0.65    0.64
 -10  -3   0    0.93    0.38
  10  -3   0    1.10    0.39
  10  -3   0    0.80    0.52
 -10  -3   0    0.99    0.36
 -10   3   0    1.15    0.61
  10   3   0    1.15    0.41
 -10   3   0    1.49    0.42
  10   3   0    1.21    0.78
  10   3   0    1.92    0.46
 -11  -3   0    4.62    0.73
  11  -3   0    3.56    0.86
 -11  -3   0    4.42    0.66
  11  -3   0    3.03    0.60
  11   3   0    5.05    0.78
 -11   3   0    3.26    0.93
  11   3   0    2.91    0.60
 -11   3   0    4.52    0.69
  12  -3   0    0.66    0.72
 -12  -3   0    0.85    0.41
 -12  -3   0    1.93    0.57
  12  -3   0    1.44    0.49
 -12   3   0    0.05    0.74
 -12   3   0    0.85    0.42
  12   3   0    0.88    0.38
  12   3   0    1.21    0.49
   0  -4   0    4.54    0.65
   0  -4   0    6.15    0.62
   0   4   0    5.91    0.74
   1  -4   0    8.82    0.82
   1  -4   0   10.18    0.78
  -1  -4   0    8.91    0.96
  -1  -4   0   10.33    0.76
   1   4   0    8.14    0.81
   1   4   0    9.49    0.54
  -1   4   0    9.20    1.03
  -2  -4   0    4.71    0.35
  -2  -4   0    4.60    0.69
   2  -4   0    5.24    0.62
  -2  -4   0    5.57    0.60
  -2  -4   0    4.88    0.38
   2   4   0    5.29    0.39
  -2   4   0    6.26    0.60
   2   4   0    5.29    0.40
  -2   4   0    5.54    0.78
   2   4   0    6.69    0.69
   3  -4   0   19.91    1.04
  -3  -4   0   19.65    1.47
  -3  -4   0   19.78    1.26
  -3  -4   0   19.07    1.09
   3  -4   0   20.26    1.33
   3  -4   0   20.18    1.04
  -3   4   0   22.21    1.33
   3   4   0   18.36    1.38
   3   4   0   19.77    1.49
  -3   4   0   18.66    1.08
   3   4   0   17.96    1.15
  -4  -4   0   18.56    1.01
  -4  -4   0   18.20    1.12
   4  -4   0   18.24    1.21
  -4  -4   0   17.06    1.02
  -4  -4   0   17.23    1.00
   4  -4   0   16.59    0.98
  -4  -4   0   17.43    1.38
  -4  -4   0   17.84    1.37
   4   4   0   15.44    1.34
  -4   4   0   16.67    1.02
   4   4   0   17.59    1.09
  -4   4   0   18.50    1.24
  -4   4   0   16.12    1.23
   4   4   0   16.21    1.37
  -5  -4   0    4.93    0.49
   5  -4   0    6.74    0.73
  -5  -4   0    6.21    0.51
  -5  -4   0    6.15    0.51
  -5  -4   0    6.66    0.91
   5  -4   0    7.00    0.51
   5   4   0    5.89    0.82
  -5   4   0    7.55    0.85
  -5   4   0    6.17    0.52
   5   4   0    7.22    0.60
   5   4   0    7.01    0.90
  -5   4   0    6.59    0.81
   6  -4   0    1.01    0.33
   6  -4   0    1.14    0.23
  -6  -4   0    1.18    0.28
  -6  -4   0    1.30    0.48
   6  -4   0    1.13    0.31
  -6  -4   0    1.28    0.28
   6  -4   0    1.36    0.28
   6   4   0    1.43    0.41
   6   4   0    1.17    0.30
   6   4   0    2.14    0.56
  -6   4   0    1.05    0.27
  -6   4   0    0.80    0.43
   7  -4   0   10.52    0.82
  -7  -4   0   11.70    0.84
  -7  -4   0   10.37    0.82
  -7  -4   0   12.79    1.39
   7  -4   0    9.93    0.90
   7  -4   0   10.32    0.87
   7  -4   0   11.63    0.81
   7   4   0   10.28    1.32
   7   4   0   11.49    0.90
  -7   4   0   13.07    1.31
  -7   4   0   10.79    0.83
   7   4   0   11.64    1.09
   8  -4   0    2.21    0.41
  -8  -4   0    3.28    0.76
   8  -4   0    3.73    0.60
  -8  -4   0    2.58    0.45
  -8  -4   0    3.63    0.52
   8  -4   0    3.11    0.49
   8   4   0    2.72    0.50
  -8   4   0    2.80    0.72
  -8   4   0    2.77    0.46
   8   4   0    3.73    0.90
   8   4   0    2.23    0.54
  -9  -4   0    0.60    0.52
  -9  -4   0    0.52    0.30
   9  -4   0    0.64    0.34
   9  -4   0    0.47    0.27
   9  -4   0    0.39    0.44
  -9  -4   0    0.31    0.26
  -9   4   0    0.17    0.52
   9   4   0    0.60    0.70
   9   4   0    0.28    0.34
  -9   4   0   -0.16    0.27
   9   4   0    0.29    0.32
 -10  -4   0    3.65    0.60
 -10  -4   0    3.75    0.59
  10  -4   0    2.48    0.71
  10  -4   0    2.94    0.51
  10   4   0    4.04    0.68
  10   4   0    3.41    1.07
 -10   4   0    3.60    0.91
  10   4   0    2.98    0.65
 -10   4   0    3.09    0.55
 -11  -4   0    0.56    0.35
  11  -4   0    0.56    0.64
  11  -4   0    0.80    0.37
 -11  -4   0    0.29    0.33
  11   4   0    0.66    0.40
  11   4   0    0.30    0.35
 -11   4   0    0.06    0.32
   0  -5   0   -0.26    0.22
   0  -5   0    0.09    0.33
   0   5   0    0.19    0.35
  -1  -5   0    2.31    0.56
  -1  -5   0    4.64    0.58
   1  -5   0    4.46    0.61
   1   5   0    3.89    0.30
   1   5   0    3.01    0.59
  -1   5   0    2.49    0.63
  -2  -5   0    5.30    0.34
  -2  -5   0    3.99    0.74
  -2  -5   0    5.50    0.65
   2  -5   0    4.55    0.64
  -2   5   0    5.09    0.88
   2   5   0    4.95    0.42
   2   5   0    6.00    0.75
  -3  -5   0    0.05    0.20
  -3  -5   0    0.16    0.12
   3  -5   0   -0.27    0.21
  -3  -5   0    0.19    0.38
  -3   5   0    0.60    0.46
   3   5   0   -0.10    0.24
   3   5   0   -0.08    0.17
   3   5   0   -0.03    0.26
  -3   5   0   -0.31    0.12
  -4  -5   0    3.45    0.75
   4  -5   0    4.88    0.64
  -4  -5   0    5.97    0.43
  -4  -5   0    6.01    0.63
  -4   5   0    4.12    0.58
  -4   5   0    4.55    0.86
   4   5   0    3.45    0.49
   4   5   0    4.54    0.75
  -4   5   0    4.57    0.46
   4   5   0    3.01    0.66
   5  -5   0    0.73    0.32
  -5  -5   0    0.34    0.18
  -5  -5   0    0.21    0.48
  -5  -5   0    0.22    0.11
   5  -5   0    0.38    0.16
   5   5   0    0.13    0.20
   5   5   0   -0.01    0.38
  -5   5   0    0.13    0.20
   5   5   0    0.33    0.33
   6  -5   0    1.56    0.41
  -6  -5   0    1.20    0.58
  -6  -5   0    0.80    0.23
   6  -5   0    0.78    0.24
  -6  -5   0    0.99    0.27
  -6  -5   0    0.65    0.19
  -6   5   0    0.64    0.27
   6   5   0    1.00    0.29
   6   5   0    0.45    0.46
   6   5   0    1.02    0.45
  -7  -5   0    1.80    0.70
   7  -5   0    1.00    0.33
   7  -5   0    1.04    0.28
  -7  -5   0    0.67    0.23
  -7  -5   0    1.09    0.30
  -7   5   0    0.83    0.30
   7   5   0    0.58    0.44
   7   5   0    0.51    0.29
   7   5   0    1.95    0.66
  -8  -5   0    5.14    0.61
  -8  -5   0    3.57    0.51
   8  -5   0    3.62    0.50
   8  -5   0    3.38    0.60
   8   5   0    4.78    0.66
   8   5   0    4.06    0.98
   8   5   0    5.31    0.88
  -8   5   0    5.05    0.60
   9  -5   0    1.36    0.37
   9  -5   0    1.21    0.47
  -9  -5   0    1.27    0.37
  -9  -5   0    1.45    0.40
   9   5   0    1.00    0.73
  -9   5   0    2.24    0.44
   9   5   0    1.39    0.44
   9   5   0    1.30    0.49
 -10  -5   0    0.25    0.30
  10  -5   0    0.36    0.34
 -10  -5   0    0.59    0.35
 -10   5   0    0.43    0.36
  10   5   0    0.73    0.86
  10   5   0    0.50    0.42
  10   5   0    0.26    0.36
   0  -6   0    4.30    0.66
   0  -6   0    4.15    0.77
   0   6   0    3.36    0.74
   1  -6   0    0.69    0.38
  -1  -6   0    0.56    0.32
  -1  -6   0    1.01    0.50
  -1   6   0    0.48    0.56
   1   6   0    1.18    0.51
  -2  -6   0    0.05    0.24
   2  -6   0    0.26    0.30
  -2  -6   0   -0.23    0.42
   2   6   0    0.09    0.16
   2   6   0    0.35    0.40
  -2   6   0   -0.02    0.50
  -3  -6   0    1.90    0.45
  -3  -6   0    1.11    0.18
   3  -6   0    1.36    0.43
  -3  -6   0    0.71    0.51
   3   6   0    1.76    0.57
  -3   6   0    1.47    0.67
   3   6   0    0.42    0.35
   3   6   0    1.11    0.28
   4  -6   0    0.37    0.35
  -4  -6   0    0.30    0.15
  -4  -6   0    0.63    0.58
   4   6   0    0.20    0.24
   4   6   0    0.37    0.41
  -4   6   0   -0.13    0.63
   4   6   0    0.34    0.44
  -5  -6   0    0.19    0.18
   5  -6   0    0.15    0.32
  -5  -6   0   -0.14    0.56
   5   6   0   -0.04    0.25
  -5   6   0    0.02    0.21
   5   6   0    0.06    0.42
   5   6   0    0.16    0.38
  -6  -6   0    1.35    0.30
   6  -6   0    1.15    0.45
  -6   6   0    1.67    0.34
   6   6   0    0.52    0.44
   6   6   0    1.22    0.35
   6   6   0    1.00    0.57
   7  -6   0    0.41    0.39
   7  -6   0    0.70    0.26
  -7  -6   0    0.77    0.26
   7   6   0    1.10    0.36
   7   6   0    0.73    0.53
  -7   6   0    1.12    0.35
   7   6   0    0.82    0.60
   8  -6   0    0.26    0.27
   8  -6   0   -0.19    0.34
  -8  -6   0    0.07    0.24
   8   6   0    0.36    0.36
   8   6   0   -0.11    0.42
  -8   6   0    0.52    0.34
   8   6   0   -0.22    0.70
   0  -7   0   -0.08    0.31
   0   7   0    0.17    0.49
  -1  -7   0    0.25    0.32
  -1  -7   0    0.45    0.65
   1  -7   0   -0.27    0.28
   1   7   0   -0.46    0.44
   2  -7   0    0.71    0.43
  -2  -7   0    0.12    0.31
   2   7   0    0.04    0.43
   3  -7   0   -0.26    0.34
   3   7   0    0.29    0.44
   3   7   0    0.42    0.44
   4  -7   0    0.66    0.44
   4   7   0    0.56    0.53
   4   7   0    0.90    0.32
   4   7   0    0.79    0.49
   5  -7   0    0.49    0.45
  -5  -7   0    0.06    0.21
   5   7   0    0.68    0.51
   5   7   0    0.15    0.54
   5   7   0   -0.25    0.28
  13   0  -1    0.04    0.79
 -13   0   1    2.24    0.56
  13   0  -1    1.82    0.55
  12   0  -1   12.72    1.72
  12   0  -1   13.83    1.18
  12   0  -1   13.73    1.17
 -12   0   1   16.28    1.94
 -12   0   1   15.78    1.15
 -12   0   1   12.34    1.11
 -11   0   1    2.62    0.51
 -11   0   1    1.62    0.66
  11   0  -1    3.22    0.87
  11   0  -1    2.24    0.35
 -11   0   1    3.26    0.55
  11   0  -1    2.14    0.47
  11   0  -1    2.17    0.50
  10   0  -1    9.42    0.96
  10   0  -1    9.21    0.93
  10   0  -1    8.84    1.28
 -10   0   1    9.35    1.31
  10   0  -1    8.00    0.69
 -10   0   1    8.13    0.88
 -10   0   1    9.30    0.91
   9   0  -1    4.31    0.57
  -9   0   1    4.72    0.63
   9   0  -1    3.96    0.57
   9   0  -1    3.37    0.43
  -9   0   1    3.96    0.84
  -9   0   1    4.61    0.58
   9   0  -1    5.85    0.97
  -9   0   1    4.33    0.63
  -8   0   1   13.20    0.99
   8   0  -1   10.67    1.27
  -8   0   1    8.25    0.81
   8   0  -1   12.28    0.88
  -8   0   1   11.75    1.33
   8   0  -1   11.86    1.35
  -8   0   1   12.06    0.85
   8   0  -1   11.77    0.88
  -7   0   1    0.62    0.23
   7   0  -1    0.74    0.22
  -7   0   1    0.84    0.37
   7   0  -1    0.69    0.17
   7   0  -1    0.89    0.39
   7   0  -1    0.64    0.39
   7   0  -1    1.03    0.26
  -7   0   1    0.64    0.22
  -7   0   1    0.41    0.19
   6   0  -1    1.64    0.47
   6   0  -1    1.53    0.44
  -6   0   1    1.67    0.32
   6   0  -1    1.60    0.24
   6   0  -1    1.66    0.30
  -6   0   1    1.95    0.31
   6   0  -1    2.08    0.33
  -6   0   1    1.62    0.43
  -6   0   1    2.14    0.32
  -5   0   1    2.58    0.31
   5   0  -1    2.62    0.26
  -5   0   1    2.27    0.45
   5   0  -1    2.16    0.30
  -5   0   1    1.69    0.27
  -5   0   1    1.94    0.30
   5   0  -1    2.10    0.43
   5   0  -1    2.01    0.41
   5   0  -1    2.51    0.31
   4   0  -1   13.26    1.12
  -4   0   1   16.22    1.21
   4   0  -1   16.28    0.97
  -4   0   1   17.31    1.02
  -4   0   1   16.33    0.96
   4   0  -1   16.57    1.21
  -4   0   1   16.82    0.98
   4   0  -1   17.57    1.06
   4   0  -1   16.29    0.98
  -4   0   1   18.49    1.18
  -3   0   1    5.50    0.37
   3   0  -1    4.96    0.49
   3   0  -1    5.32    0.38
  -3   0   1    5.32    0.51
  -3   0   1    5.67    0.49
   3   0  -1    5.12    0.37
   3   0  -1    5.82    0.56
   3   0  -1    4.89    0.38
  -3   0   1    5.52    0.37
   3   0  -1    4.93    0.36
  -3   0   1    5.52    0.39
  -2   0   1    5.24    0.34
   2   0  -1    5.42    0.36
   2   0  -1    5.52    0.34
   2   0  -1    5.07    0.44
  -2   0   1    5.41    0.48
  -2   0   1    4.80    0.44
   2   0  -1    5.13    0.33
  -2   0   1    4.79    0.35
   2   0  -1    4.99    0.43
  -2   0   1    5.84    0.44
  -2   0   1    5.23    0.34
   2   0  -1    5.13    0.35
   2   0  -1    5.14    0.45
  -1   0   1   -0.06    0.04
   1   0  -1   -0.12    0.05
  -1   0   1   -0.04    0.06
   1   0  -1   -0.18    0.02
   1   0  -1   -0.01    0.04
  -1   0   1   -0.01    0.04
   1   0  -1   -0.02    0.04
  -1   0   1   -0.02    0.04
  -1   0   1   -0.19    0.04
   1   0  -1   -0.23    0.04
  -1   0   1   -0.05    0.03
   1   0  -1   -0.12    0.03
   1   0  -1    0.10    0.05
  -1   0   1    0.21    0.09
   1   0  -1   -0.17    0.02
   1   0  -1    0.00    0.07
   0   0   1    0.00    0.00
   0   0  -1    0.00    0.01
   0   0   1    0.00    0.01
   0   0  -1    0.00    0.00
   0   0  -1    0.00    0.00
   0   0   1    0.00    0.00
   0   0   1    0.00    0.00
   0   0  -1    0.00    0.00
   0   0   1    0.00    0.00
   0   0  -1    0.00    0.00
   0   0   1    0.00    0.00
   0   0  -1    0.00    0.00
   0   0  -1    0.00    0.01
   0   0   1   -0.01    0.01
   0   0  -1    0.00    0.01
  -1   0  -1    1.13    0.16
  -1   0  -1    1.06    0.11
   1   0   1    1.39    0.17
  -1   0  -1    1.04    0.15
  -1   0  -1    1.03    0.10
  -1   0  -1    1.05    0.10
   1   0   1    1.20    0.10
  -1   0  -1    1.08    0.11
  -1   0  -1    1.02    0.10
   1   0   1    0.91    0.10
   1   0   1    1.12    0.10
  -2   0  -1  222.57   11.21
   2   0   1  218.21   11.21
   2   0   1  225.31   12.39
   2   0   1  229.83   11.47
   2   0   1  223.83   11.19
   2   0   1  222.08   13.00
  -2   0  -1  223.82   10.92
  -2   0  -1  228.49   11.46
   2   0   1  232.67   11.38
  -2   0  -1  227.12   11.20
  -2   0  -1  219.08   11.37
  -2   0  -1  222.12   12.38
   2   0   1  223.53   10.92
  -3   0  -1    8.98    0.56
  -3   0  -1    8.85    0.67
   3   0   1    9.14    0.68
   3   0   1    8.72    0.69
  -3   0  -1    9.22    0.58
   3   0   1    8.43    0.58
  -3   0  -1    9.52    0.55
  -3   0  -1    8.07    0.69
   3   0   1    9.19    0.55
   3   0   1    7.96    0.58
   3   0   1    8.92    0.55
  -4   0  -1   74.96    3.74
  -4   0  -1   69.43    3.64
   4   0   1   69.72    3.65
  -4   0  -1   71.47    3.81
   4   0   1   72.61    3.90
   4   0   1   76.14    4.25
  -4   0  -1   72.35    4.23
   4   0   1   72.72    3.73
  -4   0  -1   70.60    3.95
   5   0   1    7.48    0.56
   5   0   1    8.66    0.88
  -5   0  -1    8.60    0.57
   5   0   1    8.06    0.44
   5   0   1    8.29    0.80
  -5   0  -1    8.74    0.90
  -5   0  -1    8.18    0.61
  -5   0  -1    7.37    0.56
   5   0   1    6.39    0.54
   5   0   1    7.82    0.57
   6   0   1   87.76    5.54
  -6   0  -1   91.60    4.99
  -6   0  -1   94.79    4.89
  -6   0  -1   94.99    5.22
   6   0   1   90.15    5.12
   6   0   1   96.82    5.59
   6   0   1   97.46    4.89
  -6   0  -1   95.39    4.77
   6   0   1   96.97    4.79
  -7   0  -1   12.13    0.91
  -7   0  -1   12.30    0.84
   7   0   1   13.73    1.22
  -7   0  -1   12.30    0.87
   7   0   1   11.60    1.24
   7   0   1   12.13    0.86
   7   0   1   11.85    0.86
  -7   0  -1   14.22    1.16
   7   0   1   11.80    0.86
   8   0   1    1.52    0.26
  -8   0  -1    0.86    0.25
  -8   0  -1    0.79    0.30
   8   0   1    0.85    0.50
   8   0   1    1.23    0.33
  -8   0  -1    0.74    0.33
  -8   0  -1    0.42    0.36
   8   0   1    0.97    0.58
   8   0   1    1.11    0.31
  -9   0  -1   -0.17    0.18
   9   0   1    0.04    0.43
   9   0   1    0.22    0.15
   9   0   1    0.04    0.19
  -9   0  -1   -0.23    0.23
  -9   0  -1    0.40    0.25
  -9   0  -1    0.38    0.37
   9   0   1   -0.01    0.19
 -10   0  -1   14.54    1.13
  10   0   1   14.50    1.14
 -10   0  -1   15.47    1.10
  10   0   1   14.93    1.07
  10   0   1   16.78    1.18
 -10   0  -1   13.77    1.62
  10   0   1   16.17    1.73
 -11   0  -1    1.05    0.36
  11   0   1    1.14    0.68
  11   0   1    0.45    0.36
  11   0   1    1.16    0.27
  11   0   1    0.71    0.35
 -11   0  -1    0.86    0.36
 -11   0  -1    0.73    0.51
  12   0   1   15.43    1.87
  12   0   1   14.70    1.26
 -12   0  -1   16.30    1.23
 -12   0  -1   17.19    1.27
  12   0   1   15.23    1.28
 -13   0  -1    1.05    0.44
  13   0   1    0.19    0.39
  13   0   1    0.44    0.84
 -13  -1   1    1.27    0.47
  13  -1  -1    0.31    0.75
  13  -1  -1    1.03    0.47
  13   1  -1    1.08    0.49
 -13   1   1    0.76    0.71
  13   1  -1    0.81    0.49
 -13   1   1    1.01    0.45
  13   1  -1    1.33    0.95
 -12  -1   1    1.35    0.49
  12  -1  -1    1.28    0.45
  12  -1  -1    1.58    0.76
 -12  -1   1    2.53    0.55
  12   1  -1    1.15    0.82
 -12   1   1    1.74    0.47
 -12   1   1    1.25    0.70
  12   1  -1    1.19    0.48
  12   1  -1    1.57    0.51
  12   1  -1    1.49    0.35
 -11  -1   1   -0.24    0.26
 -11  -1   1   -0.11    0.44
 -11  -1   1    0.34    0.28
  11  -1  -1    0.27    0.53
 -11  -1   1    0.82    0.42
  11  -1  -1   -0.06    0.25
  11   1  -1    0.20    0.31
 -11   1   1   -0.01    0.25
  11   1  -1    0.36    0.66
 -11   1   1    0.35    0.43
  11   1  -1    0.18    0.26
  11   1  -1    0.26    0.23
  10  -1  -1    0.42    0.19
 -10  -1   1    0.97    0.51
 -10  -1   1    0.58    0.28
  10  -1  -1    1.06    0.52
  10  -1  -1    0.31    0.24
  10  -1  -1    0.47    0.28
 -10  -1   1    0.85    0.37
 -10  -1   1    0.21    0.25
  10   1  -1    0.31    0.29
  10   1  -1    0.77    0.65
 -10   1   1    0.53    0.29
  10   1  -1    0.46    0.31
 -10   1   1    0.91    0.31
 -10   1   1    0.91    0.47
  10   1  -1    1.34    0.31
   9  -1  -1   30.36    2.10
  -9  -1   1   27.07    1.79
   9  -1  -1   28.07    1.72
  -9  -1   1   27.50    1.68
   9  -1  -1   25.70    1.68
   9  -1  -1   30.83    1.71
  -9  -1   1   27.09    1.70
  -9  -1   1   25.10    2.02
   9   1  -1   26.75    2.24
  -9   1   1   25.94    1.62
   9   1  -1   28.71    1.75
   9   1  -1   25.90    2.08
   9   1  -1   27.59    1.70
   9   1  -1   25.46    1.80
  -9   1   1   26.88    2.06
  -9   1   1   26.23    1.71
  -8  -1   1   14.15    1.26
   8  -1  -1   15.75    0.99
   8  -1  -1   14.15    1.00
  -8  -1   1   13.29    1.06
   8  -1  -1   12.55    1.40
  -8  -1   1   14.37    0.99
  -8  -1   1   14.22    1.00
   8  -1  -1   13.11    0.93
   8  -1  -1   12.63    0.80
  -8   1   1   14.18    1.09
  -8   1   1   15.45    1.33
   8   1  -1   13.83    1.03
   8   1  -1   16.15    1.06
  -8   1   1   13.18    0.99
  -8   1   1   15.02    0.97
   8   1  -1   13.48    1.52
   8   1  -1   15.08    1.02
   8   1  -1   13.21    1.43
  -7  -1   1   23.72    1.55
   7  -1  -1   25.10    1.48
   7  -1  -1   25.71    1.77
  -7  -1   1   25.49    1.48
   7  -1  -1   25.84    1.47
  -7  -1   1   23.79    1.75
   7  -1  -1   22.73    1.52
  -7  -1   1   25.26    1.47
   7  -1  -1   24.92    1.58
   7  -1  -1   24.84    1.86
   7  -1  -1   25.56    1.34
   7   1  -1   23.08    1.62
  -7   1   1   24.52    1.79
   7   1  -1   24.67    1.48
  -7   1   1   23.18    1.48
  -7   1   1   25.52    1.44
   7   1  -1   25.37    1.51
  -7   1   1   25.43    1.56
   7   1  -1   24.03    1.79
   7   1  -1   23.95    1.87
  -6  -1   1   13.26    0.83
  -6  -1   1   10.42    0.98
  -6  -1   1   11.63    0.81
   6  -1  -1   12.25    0.80
   6  -1  -1   12.07    1.05
   6  -1  -1   11.22    1.04
   6  -1  -1   12.17    0.78
   6  -1  -1   12.37    0.82
  -6  -1   1   13.14    0.88
   6  -1  -1   12.53    0.72
   6  -1  -1   12.24    0.88
  -6   1   1   11.66    0.81
  -6   1   1   11.15    0.78
   6   1  -1   11.70    0.88
   6   1  -1   12.03    0.83
  -6   1   1   12.08    0.87
  -6   1   1   10.96    1.16
   6   1  -1   12.61    1.11
  -6   1   1   11.59    1.04
   6   1  -1   12.03    0.82
   6   1  -1   12.27    1.09
   5  -1  -1   61.63    3.34
  -5  -1   1   61.35    3.30
  -5  -1   1   66.38    3.46
   5  -1  -1   62.90    3.77
  -5  -1   1   63.23    3.36
   5  -1  -1   62.20    3.30
   5  -1  -1   66.37    3.32
   5  -1  -1   63.22    3.55
   5  -1  -1   63.28    3.81
  -5  -1   1   62.93    3.63
   5   1  -1   64.84    3.31
  -5   1   1   63.57    3.44
   5   1  -1   65.38    3.89
  -5   1   1   66.33    3.87
  -5   1   1   64.09    3.28
  -5   1   1   64.91    3.66
   5   1  -1   67.67    3.91
   5   1  -1   65.06    3.60
  -5   1   1   66.40    3.38
   4  -1  -1   47.67    2.74
   4  -1  -1   44.18    2.35
  -4  -1   1   46.30    2.62
   4  -1  -1   43.69    2.55
  -4  -1   1   45.90    2.47
  -4  -1   1   45.97    2.40
  -4  -1   1   44.08    2.36
   4  -1  -1   45.61    2.38
   4  -1  -1   46.41    2.68
   4  -1  -1   46.90    2.38
   4   1  -1   45.48    2.60
   4   1  -1   44.32    2.79
  -4   1   1   45.32    2.41
  -4   1   1   43.79    2.75
   4   1  -1   45.40    2.79
  -4   1   1   44.60    2.34
  -4   1   1   44.94    2.63
   4   1  -1   45.77    2.36
   4   1  -1   47.05    2.42
  -4   1   1   46.51    2.46
  -3  -1   1  208.86   10.03
  -3  -1   1  196.03    9.79
   3  -1  -1  199.69   10.08
  -3  -1   1  198.82   10.32
  -3  -1   1  198.24   10.19
   3  -1  -1  206.95   10.00
   3  -1  -1  206.16   11.59
  -3  -1   1  201.67   10.11
   3  -1  -1  198.12    9.78
   3  -1  -1  202.40   10.07
   3  -1  -1  200.69   10.18
   3  -1  -1  201.23   11.07
  -3   1   1  199.53    9.77
   3   1  -1  205.93   10.03
  -3   1   1  203.88   10.03
  -3   1   1  200.78   10.35
   3   1  -1  196.41    9.79
   3   1  -1  202.86   11.15
  -3   1   1  194.42   10.18
  -3   1   1  197.82   11.11
   3   1  -1  194.86   10.12
   3   1  -1  192.32   11.68
   3   1  -1  196.49   10.03
   2  -1  -1   -0.26    0.12
  -2  -1   1   -0.11    0.09
   2  -1  -1   -0.02    0.09
  -2  -1   1    0.06    0.14
   2  -1  -1    0.02    0.06
  -2  -1   1   -0.09    0.08
  -2  -1   1   -0.10    0.10
  -2  -1   1   -0.12    0.09
   2  -1  -1   -0.09    0.08
   2  -1  -1   -0.18    0.10
  -2  -1   1   -0.05    0.07
  -2  -1   1   -0.21    0.14
   2  -1  -1   -0.14    0.09
   2  -1  -1   -0.03    0.09
  -2   1   1   -0.20    0.08
   2   1  -1    0.01    0.09
   2   1  -1    0.38    0.19
  -2   1   1    0.01    0.08
   2   1  -1   -0.09    0.09
   2   1  -1   -0.24    0.13
  -2   1   1   -0.13    0.09
  -2   1   1    0.05    0.08
   2   1  -1   -0.15    0.07
  -2   1   1   -0.09    0.14
  -2   1   1    0.12    0.13
   2   1  -1    0.01    0.16
   1  -1  -1  252.11   12.44
  -1  -1   1  248.29   13.44
   1  -1  -1  250.77   12.27
  -1  -1   1  241.47   12.51
  -1  -1   1  248.08   12.78
   1  -1  -1  255.80   12.50
   1  -1  -1  251.32   12.01
  -1  -1   1  240.99   12.03
  -1  -1   1  252.79   12.43
   1   1  -1  246.99   13.43
   1   1  -1  249.63   12.43
   1   1  -1  249.17   12.31
  -1   1   1  252.33   12.31
  -1   1   1  248.19   12.01
   1   1  -1  253.87   12.58
  -1   1   1  244.24   12.28
  -1   1   1  242.37   12.50
   1   1  -1  249.42   12.33
  -1   1   1  252.11   12.31
   1   1  -1  242.18   12.02
   1   1  -1  248.27   12.32
  -1   1   1  249.31   12.79
   1   1  -1  239.24   13.57
   0  -1   1    1.00    0.15
   0  -1   1    0.78    0.12
   0  -1  -1    0.95    0.17
   0  -1  -1    1.02    0.13
   0  -1  -1    0.79    0.16
   0   1   1    0.68    0.16
   0   1  -1    0.90    0.14
   0   1   1    1.05    0.18
   1  -1   1  131.71    6.38
  -1  -1  -1  123.45    6.35
   1  -1   1  129.93    6.27
  -1  -1  -1  119.18    6.39
  -1  -1  -1  137.59    6.58
  -1  -1  -1  123.80    6.14
  -1  -1  -1  142.28    6.90
   1  -1   1  125.59    6.37
  -1  -1  -1  127.18    6.39
   1  -1   1  121.74    6.13
   1   1   1  117.25    6.13
  -1   1  -1  127.21    6.44
  -1   1  -1  138.72    6.27
   1   1   1  120.80    6.28
   1   1   1  138.69    6.89
  -1   1  -1  119.28    6.38
   1   1   1  126.22    6.94
   1   1   1  123.88    6.29
   1   1   1  123.22    6.31
   1   1   1  131.05    6.56
  -1   1  -1  131.67    6.12
  -1   1  -1  119.03    6.27
  -1   1  -1  125.03    6.28
   1   1   1  126.23    6.40
   1   1   1  106.72    6.35
   2  -1   1    6.38    0.52
  -2  -1  -1    8.37    0.48
  -2  -1  -1    7.51    0.45
   2  -1   1    8.06    0.51
   2  -1   1    7.33    0.43
  -2  -1  -1    7.40    0.48
   2  -1   1    7.10    0.46
   2  -1   1    6.63    0.44
   2  -1   1    7.16    0.44
   2  -1   1    7.20    0.47
  -2  -1  -1    6.74    0.55
   2  -1   1    7.59    0.54
  -2  -1  -1    7.22    0.45
   2  -1   1    8.16    0.48
  -2   1  -1    7.61    0.54
  -2   1  -1    7.42    0.43
  -2   1  -1    7.96    0.44
   2   1   1    7.59    0.44
  -2   1  -1    6.98    0.42
   2   1   1    7.45    0.45
  -2   1  -1    6.77    0.44
   2   1   1    7.94    0.55
  -2   1  -1    7.33    0.55
  -2   1  -1    7.32    0.47
   2   1   1    6.62    0.57
   2   1   1    6.85    0.56
   2   1   1    7.01    0.45
   3  -1   1   69.64    3.54
  -3  -1  -1   70.47    3.81
   3  -1   1   72.58    3.64
  -3  -1  -1   69.73    3.55
   3  -1   1   72.23    3.61
   3  -1   1   68.65    3.72
   3  -1   1   74.11    3.71
  -3  -1  -1   70.01    3.76
  -3  -1  -1   74.75    3.63
   3  -1   1   76.74    4.14
  -3  -1  -1   68.95    3.70
   3  -1   1   66.36    4.02
  -3   1  -1   66.97    4.07
   3   1   1   71.17    3.64
  -3   1  -1   71.11    3.62
   3   1   1   70.53    4.23
   3   1   1   72.14    3.59
   3   1   1   67.37    3.54
  -3   1  -1   72.09    3.82
   3   1   1   71.25    4.11
   3   1   1   71.51    3.78
  -3   1  -1   69.65    3.69
  -3   1  -1   69.83    3.52
  -4  -1  -1   25.73    1.61
   4  -1   1   25.59    1.41
  -4  -1  -1   25.86    1.48
   4  -1   1   26.56    1.40
   4  -1   1   24.33    1.40
   4  -1   1   24.48    1.65
   4  -1   1   24.01    1.58
  -4  -1  -1   26.76    1.49
  -4  -1  -1   26.08    1.43
   4  -1   1   26.53    1.55
  -4  -1  -1   26.67    1.41
   4   1   1   26.44    1.35
   4   1   1   25.86    1.73
  -4   1  -1   23.95    1.42
  -4   1  -1   24.88    1.68
  -4   1  -1   25.46    1.38
   4   1   1   25.71    1.44
  -4   1  -1   26.09    1.47
   4   1   1   26.47    1.65
  -4   1  -1   23.55    1.60
   4   1   1   26.47    1.41
   4   1   1   25.92    1.64
   5  -1   1   34.54    2.31
   5  -1   1   36.66    2.21
  -5  -1  -1   34.82    2.23
   5  -1   1   37.12    1.95
   5  -1   1   38.22    2.00
  -5  -1  -1   35.76    2.01
   5  -1   1   37.33    1.98
  -5  -1  -1   36.69    2.07
   5  -1   1   34.99    2.20
  -5  -1  -1   36.38    1.98
  -5   1  -1   36.63    1.94
   5   1   1   38.51    1.99
   5   1   1   36.83    2.41
   5   1   1   38.55    1.89
  -5   1  -1   36.61    2.07
   5   1   1   37.37    2.30
  -5   1  -1   34.24    2.35
   5   1   1   38.22    2.03
   5   1   1   35.06    2.23
  -5   1  -1   36.97    2.25
  -5   1  -1   37.57    2.02
  -6  -1  -1    4.94    0.71
   6  -1   1    3.59    0.34
   6  -1   1    2.98    0.56
   6  -1   1    4.95    0.70
   6  -1   1    3.84    0.46
   6  -1   1    3.91    0.33
   6  -1   1    4.19    0.51
   6  -1   1    4.09    0.44
  -6  -1  -1    3.89    0.49
  -6  -1  -1    4.61    0.49
  -6  -1  -1    4.02    0.47
   6   1   1    4.27    0.42
   6   1   1    4.18    0.47
   6   1   1    4.93    0.73
  -6   1  -1    3.35    0.63
   6   1   1    4.01    0.47
  -6   1  -1    4.11    0.44
   6   1   1    4.56    0.71
  -6   1  -1    4.79    0.52
  -6   1  -1    3.92    0.46
  -6   1  -1    4.03    0.66
   7  -1   1    9.17    0.56
  -7  -1  -1    8.66    0.67
  -7  -1  -1    7.56    0.70
   7  -1   1    7.85    0.98
   7  -1   1    7.99    0.67
   7  -1   1    7.80    0.60
  -7  -1  -1    8.97    1.06
   7  -1   1    8.61    0.66
   7  -1   1    7.42    0.99
   7  -1   1    8.22    0.82
  -7  -1  -1    8.28    0.67
  -7   1  -1    7.88    0.62
  -7   1  -1    9.03    1.06
   7   1   1    9.16    0.70
   7   1   1    9.92    1.16
   7   1   1    8.72    1.07
   7   1   1    8.39    0.69
   7   1   1    8.44    0.68
  -7   1  -1    8.17    0.72
  -7   1  -1    6.84    0.64
   8  -1   1    4.20    0.52
  -8  -1  -1    4.18    0.74
  -8  -1  -1    3.56    0.52
   8  -1   1    3.75    0.48
   8  -1   1    3.92    0.75
  -8  -1  -1    3.77    0.49
   8  -1   1    4.05    0.34
  -8  -1  -1    3.08    0.51
   8  -1   1    4.46    0.38
   8   1   1    3.82    0.48
   8   1   1    2.08    0.66
   8   1   1    3.39    0.71
   8   1   1    2.90    0.48
  -8   1  -1    4.40    0.78
  -8   1  -1    2.58    0.50
  -8   1  -1    3.43    0.46
  -8   1  -1    2.97    0.49
   8   1   1    3.39    0.49
  -9  -1  -1   10.06    1.00
   9  -1   1    7.12    1.05
  -9  -1  -1    9.08    1.22
  -9  -1  -1    9.45    0.92
   9  -1   1    8.17    0.74
   9  -1   1    7.90    0.84
  -9  -1  -1    8.15    0.83
   9  -1   1    8.60    0.66
  -9   1  -1    8.40    0.71
   9   1   1    9.20    1.26
   9   1   1    8.88    0.90
  -9   1  -1   10.59    1.30
   9   1   1    9.70    1.41
   9   1   1    8.59    0.92
   9   1   1    8.00    0.73
  -9   1  -1    8.24    0.87
 -10  -1  -1    3.45    0.55
 -10  -1  -1    2.61    0.49
  10  -1   1    1.84    0.42
  10  -1   1    2.15    0.65
  10  -1   1    3.92    0.56
  10  -1   1    3.15    0.39
 -10  -1  -1    3.33    0.60
  10   1   1    2.23    0.81
 -10   1  -1    3.55    0.81
 -10   1  -1    3.24    0.50
  10   1   1    3.31    0.47
  10   1   1    2.48    0.51
 -10   1  -1    3.50    0.57
  10   1   1    2.79    0.54
  11  -1   1    4.76    0.93
  11  -1   1    3.77    0.64
 -11  -1  -1    5.28    0.72
 -11  -1  -1    4.41    0.72
 -11  -1  -1    4.58    0.70
  11   1   1    2.65    0.92
  11   1   1    3.23    0.60
 -11   1  -1    4.52    0.98
  11   1   1    3.70    0.63
 -11   1  -1    4.58    0.68
  11   1   1    4.61    0.58
  12  -1   1    0.09    0.57
  12  -1   1    0.46    0.35
 -12  -1  -1    1.06    0.43
 -12  -1  -1    0.35    0.34
  12   1   1    0.63    0.39
  12   1   1    0.79    0.28
  12   1   1    0.62    0.41
 -12   1  -1    0.97    0.65
 -12   1  -1    0.36    0.33
  12   1   1    0.81    0.80
 -13  -1  -1    3.00    0.62
  13  -1   1    2.32    0.89
  13  -1   1    2.60    0.60
 -13   1  -1    1.74    0.52
  13   1   1    1.79    0.58
  13   1   1    1.24    0.91
 -13  -2   1    1.75    0.55
  13  -2  -1    1.27    0.82
  13  -2  -1    0.67    0.39
  13   2  -1    0.87    0.47
 -13   2   1    1.60    0.48
  13   2  -1    1.42    1.13
  13   2  -1    2.02    0.47
 -13   2   1    1.94    0.98
  12  -2  -1    0.53    0.67
 -12  -2   1   -0.31    0.33
 -12  -2   1    0.59    0.35
  12  -2  -1    0.07    0.34
  12   2  -1   -0.25    0.78
  12   2  -1    0.15    0.27
 -12   2   1   -0.39    0.48
 -12   2   1   -0.15    0.27
  12   2  -1   -0.20    0.29
  11  -2  -1    1.55    0.44
 -11  -2   1    1.17    0.49
  11  -2  -1    2.13    0.69
 -11  -2   1    1.42    0.40
  11   2  -1    0.16    0.79
 -11   2   1    0.84    0.58
 -11   2   1    1.35    0.42
  11   2  -1    0.97    0.39
  11   2  -1    1.36    0.38
  10  -2  -1    1.89    0.43
 -10  -2   1    1.01    0.36
  10  -2  -1    2.34    0.72
 -10  -2   1    2.59    0.55
 -10  -2   1    2.16    0.45
 -10   2   1    1.52    0.64
  10   2  -1    2.15    0.43
  10   2  -1    2.33    0.49
 -10   2   1    1.10    0.38
  10   2  -1    1.09    0.41
  10   2  -1    2.30    0.86
   9  -2  -1    3.24    0.50
  -9  -2   1    3.25    0.52
  -9  -2   1    3.23    0.50
   9  -2  -1    2.68    0.67
  -9  -2   1    3.52    0.61
   9   2  -1    4.22    0.92
   9   2  -1    4.13    0.59
   9   2  -1    3.31    0.55
  -9   2   1    3.34    0.77
  -9   2   1    2.93    0.51
   9   2  -1    2.75    0.83
   9   2  -1    3.79    0.57
   8  -2  -1    0.31    0.18
  -8  -2   1    0.22    0.21
   8  -2  -1    0.43    0.14
   8  -2  -1    0.16    0.23
  -8  -2   1    0.44    0.22
  -8  -2   1    0.57    0.29
   8  -2  -1    0.07    0.38
  -8   2   1    0.40    0.37
   8   2  -1    0.11    0.45
  -8   2   1   -0.01    0.20
   8   2  -1    0.20    0.24
   8   2  -1    0.15    0.46
   8   2  -1    0.39    0.22
   8   2  -1    0.22    0.21
   7  -2  -1    2.85    0.28
   7  -2  -1    2.01    0.42
   7  -2  -1    2.60    0.56
   7  -2  -1    3.01    0.37
   7  -2  -1    2.25    0.38
   7  -2  -1    2.59    0.35
  -7  -2   1    3.06    0.43
  -7  -2   1    3.02    0.46
  -7  -2   1    2.77    0.39
  -7  -2   1    2.32    0.52
   7   2  -1    2.82    0.45
   7   2  -1    2.49    0.42
  -7   2   1    2.44    0.39
  -7   2   1    2.66    0.36
   7   2  -1    3.51    0.47
  -7   2   1    2.77    0.62
   7   2  -1    2.31    0.61
   7   2  -1    2.09    0.60
   6  -2  -1   11.74    0.98
  -6  -2   1   11.82    0.80
   6  -2  -1   11.02    0.75
  -6  -2   1   10.85    0.83
  -6  -2   1   12.45    0.77
  -6  -2   1   12.09    1.00
   6  -2  -1   10.34    0.70
   6  -2  -1   10.09    0.81
   6  -2  -1   10.70    0.74
   6  -2  -1   11.49    0.78
   6   2  -1   11.25    0.79
  -6   2   1   11.33    0.83
   6   2  -1   12.71    0.84
  -6   2   1   12.35    1.04
  -6   2   1   11.53    0.74
   6   2  -1   10.68    1.06
  -6   2   1   10.74    0.78
   6   2  -1   13.27    1.28
   6   2  -1   10.78    0.91
  -6   2   1   11.08    1.08
  -5  -2   1   16.72    0.96
   5  -2  -1   15.71    0.97
  -5  -2   1   15.52    1.02
   5  -2  -1   15.73    0.98
   5  -2  -1   15.41    0.91
  -5  -2   1   16.62    0.99
   5  -2  -1   16.33    1.02
   5  -2  -1   15.20    1.12
  -5   2   1   15.42    1.19
  -5   2   1   16.11    1.03
   5   2  -1   16.33    0.98
   5   2  -1   16.76    1.25
   5   2  -1   15.03    1.16
   5   2  -1   16.27    1.27
   5   2  -1   16.71    1.02
  -5   2   1   15.88    0.93
  -5   2   1   16.07    0.98
  -5   2   1   16.32    1.24
  -4  -2   1    3.22    0.51
  -4  -2   1    4.05    0.41
   4   2  -1    2.61    0.36
   4   2  -1    4.45    0.58
  -3  -2   1    3.18    0.44
  -3  -2   1    3.01    0.32
   3  -2  -1    2.99    0.29
  -3  -2   1    2.56    0.30
  -3  -2   1    3.41    0.36
   3  -2  -1    2.37    0.27
   3  -2  -1    2.70    0.34
  -3  -2   1    3.28    0.42
  -3  -2   1    2.54    0.22
   3  -2  -1    2.65    0.34
  -3  -2   1    2.76    0.31
  -3   2   1    3.07    0.25
  -3   2   1    3.09    0.37
  -3   2   1    2.76    0.23
   3   2  -1    3.37    0.46
  -3   2   1    2.86    0.44
   3   2  -1    2.69    0.43
   3   2  -1    3.00    0.32
   3   2  -1    2.84    0.30
  -3   2   1    3.13    0.28
   2  -2  -1    0.76    0.19
  -2  -2   1    1.08    0.17
   2  -2  -1    0.93    0.12
   2  -2  -1    0.75    0.12
  -2  -2   1    0.84    0.15
  -2  -2   1    1.04    0.21
   2  -2  -1    0.96    0.15
  -2  -2   1    0.95    0.19
   2  -2  -1    0.76    0.14
  -2  -2   1    0.95    0.23
  -2  -2   1    0.91    0.16
   2   2  -1    1.34    0.17
   2   2  -1    1.18    0.22
   2   2  -1    1.08    0.15
   2   2  -1    0.75    0.22
   2   2  -1    1.23    0.18
   2   2  -1    1.12    0.16
  -2   2   1    0.97    0.12
  -2   2   1    1.09    0.12
  -2   2   1    1.29    0.26
   1  -2  -1   13.23    0.87
   1   2  -1   12.70    0.85
  -1   2   1   13.47    0.89
   0  -2   1   41.45    2.32
   0  -2  -1   40.79    2.34
   0  -2   1   42.06    2.22
   0  -2  -1   43.23    2.22
   0   2   1   39.30    2.32
   0   2  -1   42.76    2.45
   0   2   1   42.27    2.46
   0   2  -1   39.62    2.30
  -1  -2  -1   11.74    0.62
   1  -2   1   11.57    0.74
  -1  -2  -1   12.49    0.83
  -1  -2  -1   12.21    0.71
  -1  -2  -1   11.64    0.62
  -1  -2  -1   11.31    0.80
  -1  -2  -1   11.53    0.62
  -1  -2  -1   12.02    0.66
  -1  -2  -1   10.95    0.61
  -1   2  -1   11.96    0.79
   1   2   1   11.48    0.79
   1   2   1   11.72    0.62
   1   2   1   11.10    0.70
   1   2   1   10.97    0.60
   1   2   1   11.56    0.79
   2  -2   1    4.45    0.33
   2  -2   1    5.06    0.31
  -2  -2  -1    4.82    0.27
   2  -2   1    4.85    0.30
   2  -2   1    4.07    0.30
  -2  -2  -1    4.44    0.32
  -2  -2  -1    5.06    0.44
  -2  -2  -1    4.79    0.33
  -2  -2  -1    4.14    0.33
   2  -2   1    4.20    0.39
  -2  -2  -1    4.42    0.36
  -2  -2  -1    6.05    0.49
  -2  -2  -1    4.10    0.44
  -2   2  -1    4.64    0.30
   2   2   1    5.19    0.50
   2   2   1    4.93    0.34
   2   2   1    5.06    0.32
   2   2   1    4.11    0.30
  -2   2  -1    5.27    0.43
   2   2   1    4.05    0.41
  -2   2  -1    4.58    0.28
   2   2   1    4.72    0.45
  -2   2  -1    5.59    0.45
   3  -2   1    3.41    0.33
   3  -2   1    3.25    0.39
   3  -2   1    4.06    0.42
   3  -2   1    3.46    0.33
  -3  -2  -1    3.59    0.37
  -3  -2  -1    2.84    0.27
  -3  -2  -1    3.24    0.49
  -3  -2  -1    3.51    0.36
  -3  -2  -1    3.78    0.36
  -3   2  -1    3.98    0.28
   3   2   1    3.67    0.51
  -3   2  -1    3.74    0.42
   3   2   1    4.08    0.49
  -3   2  -1    4.53    0.51
   3   2   1    3.79    0.51
  -3   2  -1    4.19    0.30
   3   2   1    3.97    0.37
   3   2   1    3.69    0.34
  -3   2  -1    3.47    0.32
  -4  -2  -1    2.63    0.35
   4  -2   1    3.14    0.42
   4  -2   1    2.29    0.32
  -4  -2  -1    1.98    0.46
  -4  -2  -1    2.75    0.34
   4  -2   1    2.63    0.32
  -4  -2  -1    3.12    0.33
  -4  -2  -1    2.01    0.33
   4  -2   1    2.80    0.36
   4  -2   1    1.59    0.30
  -4  -2  -1    3.60    0.38
  -4   2  -1    2.03    0.42
   4   2   1    2.81    0.34
  -4   2  -1    3.37    0.49
   4   2   1    3.01    0.37
   4   2   1    3.34    0.44
   4   2   1    2.71    0.52
  -4   2  -1    3.00    0.29
  -4   2  -1    2.15    0.29
   4   2   1    1.96    0.44
  -5  -2  -1   19.82    1.08
   5  -2   1   16.56    1.10
  -5  -2  -1   15.95    1.11
   5  -2   1   16.69    1.13
  -5  -2  -1   19.64    1.15
   5  -2   1   18.11    1.01
   5  -2   1   17.69    1.08
  -5  -2  -1   17.95    1.07
   5  -2   1   18.94    1.07
   5  -2   1   17.62    1.22
   5   2   1   18.87    1.28
   5   2   1   18.37    1.11
  -5   2  -1   18.14    1.12
   5   2   1   17.87    1.07
  -5   2  -1   16.53    1.35
   5   2   1   18.01    1.34
  -5   2  -1   16.68    1.26
   5   2   1   17.38    1.36
  -5   2  -1   18.24    1.01
  -5   2  -1   17.81    1.08
   6  -2   1   12.71    0.91
   6  -2   1   14.56    0.92
  -6  -2  -1   14.04    0.92
   6  -2   1   14.69    0.91
   6  -2   1   14.75    1.11
   6  -2   1   12.93    0.96
  -6  -2  -1   12.98    0.96
   6  -2   1   13.42    0.86
  -6  -2  -1   14.39    0.91
  -6   2  -1   14.72    0.94
   6   2   1   15.17    1.24
  -6   2  -1   12.01    1.11
   6   2   1   13.56    1.06
  -6   2  -1   15.39    0.87
  -6   2  -1   13.15    1.22
   6   2   1   15.15    1.27
  -6   2  -1   15.17    0.99
   6   2   1   14.44    0.93
   6   2   1   13.41    0.94
  -7  -2  -1    9.93    0.72
   7  -2   1    7.93    0.96
   7  -2   1    8.67    0.85
   7  -2   1    9.64    0.71
   7  -2   1    9.18    0.66
   7  -2   1    7.83    0.63
  -7  -2  -1   10.31    0.78
   7  -2   1    8.13    0.63
  -7  -2  -1    9.60    0.70
  -7   2  -1    8.11    0.69
   7   2   1    8.68    0.73
   7   2   1    8.30    1.09
   7   2   1    8.58    0.71
   7   2   1    8.23    1.11
   7   2   1    9.13    0.80
  -7   2  -1    8.65    0.64
  -7   2  -1    9.25    1.08
   8  -2   1    0.06    0.37
  -8  -2  -1    0.15    0.17
  -8  -2  -1    0.55    0.28
   8  -2   1    0.64    0.28
   8  -2   1    0.53    0.22
   8  -2   1    0.37    0.15
  -8  -2  -1    0.32    0.22
   8   2   1    0.39    0.23
  -8   2  -1    0.24    0.23
   8   2   1    0.01    0.21
  -8   2  -1    0.05    0.31
   8   2   1    0.15    0.47
   8   2   1    0.32    0.18
   8   2   1    0.66    0.50
  -9  -2  -1   12.91    1.10
  -9  -2  -1   15.16    1.06
   9  -2   1   13.75    0.99
   9  -2   1   15.99    1.08
   9  -2   1   13.33    1.45
  -9  -2  -1   15.40    1.06
   9   2   1   12.91    1.11
  -9   2  -1   15.79    1.64
   9   2   1   16.57    1.10
  -9   2  -1   13.70    1.07
   9   2   1   15.58    1.13
   9   2   1   12.31    1.63
   9   2   1   14.08    1.63
 -10  -2  -1    5.41    0.74
 -10  -2  -1    4.51    0.65
 -10  -2  -1    3.97    0.60
  10  -2   1    4.28    0.91
  10  -2   1    3.32    0.56
  10   2   1    5.09    1.09
  10   2   1    4.51    0.63
 -10   2  -1    3.63    0.60
 -10   2  -1    4.12    0.86
  10   2   1    2.87    0.57
  11  -2   1    0.58    0.59
 -11  -2  -1    1.28    0.47
 -11  -2  -1    1.22    0.38
  11  -2   1    0.90    0.36
 -11   2  -1    1.14    0.63
  11   2   1    1.42    0.44
  11   2   1    0.60    0.72
  11   2   1    0.88    0.33
 -11   2  -1    0.79    0.36
 -12  -2  -1    0.29    0.31
  12  -2   1    0.04    0.29
  12  -2   1    0.08    0.64
 -12  -2  -1    0.03    0.39
  12   2   1    0.33    0.28
 -12   2  -1    0.02    0.30
  12   2   1    1.20    0.84
 -12   2  -1    0.77    0.66
  12   2   1    0.32    0.36
  13  -2   1    0.40    0.80
  13  -2   1    1.06    0.41
 -13  -2  -1    1.44    0.49
 -13   2  -1    1.02    0.43
  13   2   1    1.20    0.38
  13   2   1    1.96    1.12
  13   2   1    0.99    0.47
 -12  -3   1    0.86    0.37
  12  -3  -1    0.35    0.68
  12  -3  -1    0.28    0.39
 -12  -3   1    0.16    0.40
 -12   3   1    0.92    0.42
 -12   3   1    0.39    0.75
  12   3  -1    0.66    0.42
  12   3  -1    0.56    0.36
 -11  -3   1    1.16    0.40
 -11  -3   1    1.19    0.44
  11  -3  -1    0.15    0.35
  11  -3  -1    0.74    0.58
 -11   3   1    1.25    0.69
  11   3  -1    0.76    0.36
  11   3  -1    0.30    0.34
 -11   3   1    0.93    0.40
  10  -3  -1    7.47    1.09
 -10  -3   1    8.18    0.88
 -10  -3   1    6.84    0.85
  10  -3  -1    6.51    0.80
  10   3  -1    7.95    0.95
  10   3  -1    8.89    1.45
  10   3  -1    8.53    0.95
 -10   3   1    9.28    0.94
 -10   3   1    9.14    1.31
   9  -3  -1    4.95    0.56
  -9  -3   1    4.64    0.65
   9  -3  -1    6.12    0.89
  -9  -3   1    4.72    0.62
   9  -3  -1    3.77    0.57
   9   3  -1    4.99    0.70
  -9   3   1    4.96    0.64
   9   3  -1    5.50    0.76
   9   3  -1    6.05    1.13
  -9   3   1    4.73    0.93
   9   3  -1    6.38    1.15
  -8  -3   1    1.09    0.32
   8  -3  -1    1.28    0.33
   8  -3  -1    1.65    0.50
  -8  -3   1    1.33    0.34
   8  -3  -1    1.13    0.31
   8   3  -1    1.64    0.63
   8   3  -1    1.35    0.38
  -8   3   1    0.89    0.46
   8   3  -1    1.72    0.67
  -8   3   1    1.24    0.33
   8   3  -1    1.22    0.36
   7  -3  -1   18.88    1.36
   7  -3  -1   17.64    1.17
   7  -3  -1   18.48    1.16
  -7  -3   1   16.90    1.17
   7  -3  -1   17.64    1.21
  -7  -3   1   17.61    1.20
   7   3  -1   17.99    1.23
  -7   3   1   16.94    1.44
  -7   3   1   17.44    1.18
   7   3  -1   19.37    1.42
   7   3  -1   20.13    1.64
   7   3  -1   20.92    1.63
   6  -3  -1   13.25    0.95
  -6  -3   1   13.51    0.91
  -6  -3   1   13.46    0.95
   6  -3  -1   13.59    0.92
   6  -3  -1   13.73    1.04
  -6  -3   1   13.32    1.13
  -6  -3   1   13.43    1.04
   6  -3  -1   14.30    0.90
  -6  -3   1   13.59    0.94
   6   3  -1   14.32    0.96
  -6   3   1   13.30    1.15
   6   3  -1   15.55    1.43
  -6   3   1   11.75    1.26
   6   3  -1   12.96    1.10
   6   3  -1   12.62    1.23
  -6   3   1   13.50    0.91
   5  -3  -1   57.37    3.23
  -5  -3   1   57.48    3.05
  -5  -3   1   57.79    3.46
  -5  -3   1   57.69    3.19
  -5  -3   1   61.46    3.21
   5  -3  -1   58.99    3.20
  -5  -3   1   60.65    3.36
  -5  -3   1   54.28    3.45
   5  -3  -1   57.27    3.05
   5  -3  -1   57.66    3.15
  -5  -3   1   60.68    3.10
   5   3  -1   60.38    3.69
   5   3  -1   61.50    3.06
  -5   3   1   59.02    3.13
  -5   3   1   62.19    3.46
   5   3  -1   62.30    3.19
  -5   3   1   56.91    3.58
   5   3  -1   64.01    3.44
   5   3  -1   60.86    3.76
  -4  -3   1    0.29    0.32
   4   3  -1    0.01    0.32
   4   3  -1    0.36    0.16
   4   3  -1    0.21    0.32
  -4   3   1    0.54    0.19
  -3  -3   1    3.53    0.33
   3  -3  -1    4.11    0.32
  -3  -3   1    4.95    0.61
  -3  -3   1    3.77    0.39
   3  -3  -1    3.77    0.37
  -3  -3   1    3.86    0.39
  -3  -3   1    5.20    0.56
  -3  -3   1    4.14    0.46
   3  -3  -1    4.85    0.52
  -3   3   1    4.21    0.38
  -3   3   1    4.34    0.32
   3   3  -1    5.39    0.58
  -3   3   1    3.82    0.32
  -3   3   1    4.17    0.55
   3   3  -1    4.34    0.37
   3   3  -1    4.27    0.59
  -2  -3   1    9.72    0.53
  -2  -3   1    8.69    0.53
   2  -3  -1    9.17    0.52
  -2  -3   1    9.49    0.56
  -2  -3   1    8.03    0.66
   2  -3  -1    9.48    0.71
  -2  -3   1   10.09    0.58
  -2  -3   1   10.66    0.81
  -2  -3   1    9.39    0.57
   2   3  -1    8.94    0.56
   2   3  -1    8.78    0.73
   2   3  -1    9.43    0.57
   2   3  -1   10.32    0.65
   2   3  -1   10.31    0.72
   1  -3  -1    8.76    0.72
  -1  -3   1    9.73    0.50
  -1  -3   1    9.02    0.67
  -1  -3   1    8.66    0.74
   1  -3  -1    7.98    0.67
  -1  -3   1    8.85    0.50
   1   3  -1    8.22    0.61
   1   3  -1    9.50    0.73
  -1   3   1    8.49    0.81
   0  -3  -1    2.64    0.43
   0  -3   1    3.66    0.49
   0  -3  -1    2.71    0.38
   0  -3   1    3.33    0.40
   0   3  -1    3.60    0.48
   0   3   1    3.57    0.52
   0   3  -1    3.85    0.54
   1  -3   1   25.19    1.55
  -1  -3  -1   27.94    1.34
  -1  -3  -1   24.23    1.66
  -1  -3  -1   27.08    1.53
  -1  -3  -1   27.13    1.33
   1  -3   1   25.63    1.62
  -1   3  -1   25.89    1.64
   1   3   1   26.18    1.44
   1   3   1   27.39    1.36
   1   3   1   25.50    1.34
   1   3   1   25.00    1.68
  -2  -3  -1   21.19    1.15
  -2  -3  -1   21.05    1.39
  -2  -3  -1   22.15    1.42
  -2  -3  -1   19.12    1.08
   2  -3   1   19.26    1.05
  -2  -3  -1   20.65    1.09
   2  -3   1   20.09    1.05
  -2  -3  -1   20.73    1.08
  -2  -3  -1   21.82    1.24
  -2  -3  -1   20.78    1.10
   2  -3   1   19.75    1.26
   2   3   1   20.59    1.27
   2   3   1   19.80    1.32
  -2   3  -1   21.20    1.24
   2   3   1   21.02    1.27
   2   3   1   20.30    1.12
  -2   3  -1   19.62    1.05
   2   3   1   20.93    1.10
  -3  -3  -1    2.82    0.31
  -3  -3  -1    1.43    0.24
   3  -3   1    1.70    0.26
  -3  -3  -1    2.56    0.46
   3  -3   1    2.12    0.25
  -3  -3  -1    2.82    0.42
   3  -3   1    1.78    0.35
  -3  -3  -1    2.07    0.32
  -3  -3  -1    2.24    0.27
  -3   3  -1    1.92    0.23
  -3   3  -1    2.14    0.25
   3   3   1    2.32    0.29
   3   3   1    2.14    0.25
   3   3   1    2.20    0.41
   3   3   1    2.60    0.44
   3   3   1    2.05    0.44
  -3   3  -1    2.07    0.29
  -3   3  -1    3.20    0.45
   4  -3   1    5.17    0.46
   4  -3   1    5.72    0.58
  -4  -3  -1    5.60    0.35
  -4  -3  -1    5.40    0.62
  -4  -3  -1    4.32    0.42
   4  -3   1    4.97    0.41
   4  -3   1    5.52    0.48
  -4  -3  -1    5.36    0.68
  -4  -3  -1    5.16    0.44
  -4  -3  -1    5.01    0.49
   4  -3   1    5.35    0.41
  -4  -3  -1    5.80    0.72
  -4   3  -1    5.35    0.42
  -4   3  -1    4.63    0.44
   4   3   1    4.53    0.66
   4   3   1    5.72    0.69
   4   3   1    5.97    0.73
  -4   3  -1    6.07    0.63
   4   3   1    4.92    0.42
   4   3   1    4.78    0.44
  -4   3  -1    5.86    0.66
  -5  -3  -1    6.64    0.54
  -5  -3  -1    6.40    0.52
  -5  -3  -1    6.40    0.80
  -5  -3  -1    6.14    0.53
   5  -3   1    4.70    0.57
   5  -3   1    5.40    0.60
   5  -3   1    4.29    0.50
  -5  -3  -1    6.16    0.45
   5  -3   1    5.32    0.48
  -5  -3  -1    6.44    0.70
  -5   3  -1    6.78    0.77
   5   3   1    6.92    0.86
   5   3   1    6.25    0.54
  -5   3  -1    5.78    0.76
  -5   3  -1    5.44    0.49
   5   3   1    7.29    0.70
   5   3   1    6.41    0.52
   5   3   1    6.05    0.79
  -6  -3  -1    6.15    0.62
  -6  -3  -1    8.06    0.82
   6  -3   1    5.86    0.52
  -6  -3  -1    7.21    0.67
   6  -3   1    6.21    0.65
   6  -3   1    5.99    0.61
  -6  -3  -1    6.95    0.68
  -6  -3  -1    4.34    0.74
   6  -3   1    5.95    0.71
  -6   3  -1    6.41    0.86
   6   3   1    7.39    0.98
   6   3   1    7.18    0.82
   6   3   1    7.58    0.98
  -6   3  -1    5.36    0.59
  -6   3  -1    7.02    0.86
   6   3   1    6.77    0.68
  -7  -3  -1   11.92    0.92
   7  -3   1   12.14    0.93
  -7  -3  -1   11.84    1.11
   7  -3   1   10.27    1.08
   7  -3   1   12.19    0.89
   7  -3   1   12.91    0.88
  -7  -3  -1   11.97    0.88
   7   3   1   15.33    1.49
   7   3   1   12.52    1.06
   7   3   1   13.13    0.94
  -7   3  -1   12.82    1.15
  -7   3  -1   11.41    0.88
   7   3   1   12.62    1.43
   8  -3   1    2.20    0.40
  -8  -3  -1    2.04    0.58
  -8  -3  -1    1.71    0.37
   8  -3   1    1.73    0.36
  -8  -3  -1    1.46    0.34
   8  -3   1    1.93    0.51
   8   3   1    2.10    0.73
   8   3   1    1.42    0.38
  -8   3  -1    1.57    0.36
  -8   3  -1    1.36    0.52
   8   3   1    1.28    0.37
   8   3   1    1.72    0.65
  -9  -3  -1    0.66    0.28
   9  -3   1    0.36    0.26
  -9  -3  -1    0.04    0.25
   9  -3   1    0.32    0.26
   9  -3   1    0.59    0.46
   9   3   1    0.16    0.27
  -9   3  -1    0.25    0.27
   9   3   1    0.63    0.65
   9   3   1    0.37    0.31
   9   3   1   -0.01    0.58
  -9   3  -1    0.81    0.52
  10  -3   1    1.39    0.42
 -10  -3  -1    0.64    0.32
  10  -3   1    1.57    0.63
 -10  -3  -1    1.15    0.38
  10   3   1    1.00    0.38
  10   3   1    1.66    0.43
  10   3   1    0.02    0.72
 -10   3  -1    1.15    0.64
 -10   3  -1    1.93    0.45
 -11  -3  -1    3.91    0.63
  11  -3   1    2.55    0.80
  11  -3   1    2.33    0.54
 -11  -3  -1    3.29    0.65
  11   3   1    3.43    0.62
 -11   3  -1    3.42    0.63
  11   3   1    3.70    0.67
 -11   3  -1    3.90    0.98
  12  -3   1    0.68    0.39
 -12  -3  -1    0.91    0.38
 -12  -3  -1    0.21    0.40
  12  -3   1    0.13    0.68
 -12   3  -1    1.09    0.88
  12   3   1    1.21    0.40
  12   3   1    0.16    0.39
 -12   3  -1    0.90    0.42
  11  -4  -1    0.28    0.61
 -11  -4   1    0.11    0.29
  11  -4  -1    0.20    0.31
 -11  -4   1    0.57    0.36
  11   4  -1    0.37    0.36
 -11   4   1    0.21    0.32
  11   4  -1    0.42    0.39
 -10  -4   1    3.57    0.59
  10  -4  -1    3.00    0.74
  10  -4  -1    2.58    0.49
 -10  -4   1    3.37    0.56
  10   4  -1    2.64    1.04
 -10   4   1    3.77    0.89
 -10   4   1    3.05    0.56
  10   4  -1    2.93    0.60
  10   4  -1    2.80    0.63
  -9  -4   1    2.56    0.72
   9  -4  -1    3.38    0.67
   9  -4  -1    2.85    0.47
  -9  -4   1    2.54    0.49
  -9  -4   1    2.33    0.48
   9  -4  -1    2.18    0.47
  -9   4   1    3.03    0.77
  -9   4   1    2.43    0.48
   9   4  -1    2.81    0.59
   9   4  -1    2.72    0.56
   9   4  -1    2.63    0.83
  -8  -4   1    1.24    0.56
  -8  -4   1    1.84    0.37
   8  -4  -1    1.97    0.48
   8  -4  -1    1.74    0.35
  -8   4   1    2.24    0.64
  -8   4   1    1.23    0.35
   8   4  -1    2.72    0.56
   8   4  -1    2.34    0.46
   8   4  -1    0.73    0.59
   7  -4  -1    0.55    0.27
   7  -4  -1    1.07    0.28
  -7  -4   1    0.43    0.44
  -7  -4   1    0.68    0.26
   7  -4  -1    0.76    0.28
   7  -4  -1    0.81    0.36
  -7  -4   1    1.17    0.30
  -7   4   1    1.28    0.53
   7   4  -1    0.90    0.37
  -7   4   1    0.45    0.26
   7   4  -1    1.40    0.54
   7   4  -1    0.70    0.28
  -6  -4   1    3.69    0.46
   6  -4  -1    3.96    0.48
   6  -4  -1    4.34    0.46
  -6  -4   1    4.40    0.51
  -6  -4   1    4.79    0.79
   6  -4  -1    2.74    0.49
   6  -4  -1    3.48    0.38
   6   4  -1    4.83    0.56
   6   4  -1    4.02    0.67
   6   4  -1    3.64    0.71
  -6   4   1    3.99    0.47
  -6   4   1    3.73    0.67
  -5  -4   1    4.77    0.80
  -5  -4   1    5.82    0.55
  -5  -4   1    4.84    0.48
   5  -4  -1    5.16    0.63
   5  -4  -1    5.45    0.45
  -5  -4   1    5.27    0.46
  -5   4   1    5.87    0.76
   5   4  -1    3.79    0.71
   5   4  -1    5.09    0.57
  -5   4   1    4.94    0.71
   5   4  -1    4.85    0.74
  -5   4   1    5.38    0.52
  -4  -4   1   17.63    0.94
   4  -4  -1   16.41    1.14
  -4  -4   1   16.11    1.31
   4  -4  -1   17.79    0.94
   4   4  -1   14.64    1.01
   4   4  -1   14.88    1.30
  -4   4   1   18.03    1.24
  -4   4   1   17.21    1.19
  -4   4   1   14.77    0.96
   4   4  -1   13.05    1.25
  -3  -4   1    5.57    0.59
   3  -4  -1    5.60    0.66
   3  -4  -1    3.81    0.33
  -3  -4   1    4.74    0.39
  -3  -4   1    6.10    0.77
   3   4  -1    3.52    0.58
  -3   4   1    5.43    0.64
  -3   4   1    3.92    0.35
  -3   4   1    3.61    0.34
   3   4  -1    5.01    0.48
  -2  -4   1    0.45    0.14
  -2  -4   1    0.81    0.33
   2  -4  -1    0.45    0.26
  -2  -4   1    0.62    0.16
  -2  -4   1    0.47    0.24
   2   4  -1    1.12    0.30
  -2   4   1    0.75    0.38
   2   4  -1    0.32    0.15
   2   4  -1    0.44    0.16
   1  -4  -1   14.23    1.01
  -1  -4   1   14.24    1.01
   1  -4  -1   14.34    1.12
  -1  -4   1   13.61    1.12
   1   4  -1   13.91    1.11
  -1   4   1   13.12    1.18
   1   4  -1   15.27    0.78
   0  -4  -1   -0.08    0.21
   0  -4   1   -0.09    0.14
   0  -4  -1   -0.13    0.14
   0  -4   1    0.02    0.22
   0   4  -1   -0.23    0.22
   0   4   1   -0.17    0.22
  -1  -4  -1    9.23    0.99
   1  -4   1   10.53    0.78
   1  -4   1    9.43    0.82
  -1  -4  -1    9.42    0.73
   1   4   1    9.24    0.54
   1   4   1    9.56    0.84
  -1   4  -1    9.74    0.92
   1   4   1    8.39    0.51
  -2  -4  -1    6.67    0.47
  -2  -4  -1    5.63    0.78
  -2  -4  -1    6.57    0.43
  -2  -4  -1    7.70    0.63
   2  -4   1    6.97    0.72
   2   4   1    6.59    0.49
  -2   4  -1    7.16    0.59
   2   4   1    7.17    0.47
   2   4   1    7.09    0.75
  -2   4  -1    6.74    0.88
   2   4   1    6.93    0.56
   3  -4   1   42.22    2.12
  -3  -4  -1   39.94    2.16
  -3  -4  -1   40.98    2.35
   3  -4   1   38.71    2.41
  -3  -4  -1   43.28    2.65
   3  -4   1   44.01    2.11
   3   4   1   39.99    2.59
   3   4   1   41.58    2.24
   3   4   1   43.10    2.79
  -3   4  -1   42.42    2.17
  -3   4  -1   42.44    2.38
   4  -4   1    6.32    0.67
  -4  -4  -1    6.21    0.85
  -4  -4  -1    5.67    0.42
  -4  -4  -1    4.93    0.45
  -4  -4  -1    5.43    0.43
   4  -4   1    4.86    0.42
  -4   4  -1    5.69    0.47
   4   4   1    4.61    0.53
  -4   4  -1    6.07    0.67
   4   4   1    5.03    0.75
   4   4   1    7.29    0.85
  -4   4  -1    7.45    0.74
   5  -4   1   22.18    1.47
  -5  -4  -1   22.64    1.30
  -5  -4  -1   21.72    1.32
  -5  -4  -1   21.97    1.30
   5  -4   1   23.54    1.27
  -5  -4  -1   21.05    1.67
   5   4   1   24.11    1.72
  -5   4  -1   22.98    1.31
   5   4   1   23.49    1.39
   5   4   1   21.13    1.69
  -5   4  -1   21.62    1.52
  -5   4  -1   20.12    1.59
   6  -4   1    2.92    0.38
   6  -4   1    3.27    0.36
  -6  -4  -1    2.48    0.39
  -6  -4  -1    2.70    0.39
  -6  -4  -1    2.74    0.66
   6  -4   1    2.77    0.47
  -6   4  -1    2.98    0.61
   6   4   1    2.69    0.44
  -6   4  -1    2.59    0.38
   6   4   1    2.51    0.64
   6   4   1    3.52    0.62
   7  -4   1    2.69    0.47
   7  -4   1    1.96    0.34
  -7  -4  -1    1.87    0.60
  -7  -4  -1    1.96    0.37
   7  -4   1    1.71    0.36
  -7  -4  -1    2.44    0.40
   7  -4   1    1.45    0.40
   7   4   1    2.07    0.62
   7   4   1    3.00    0.60
   7   4   1    1.92    0.40
  -7   4  -1    2.08    0.39
  -7   4  -1    1.99    0.60
  -8  -4  -1    5.40    0.97
   8  -4   1    4.69    0.59
  -8  -4  -1    5.06    0.65
   8  -4   1    5.43    0.73
  -8  -4  -1    7.04    0.70
   8  -4   1    6.16    0.69
  -8   4  -1    5.95    0.67
   8   4   1    4.63    1.02
  -8   4  -1    7.28    1.01
   8   4   1    6.66    0.79
   8   4   1    7.00    0.92
   9  -4   1    2.24    0.47
  -9  -4  -1    1.87    0.71
   9  -4   1    1.78    0.57
  -9  -4  -1    2.13    0.45
   9  -4   1    1.99    0.40
  -9  -4  -1    1.75    0.41
   9   4   1    1.99    0.50
  -9   4  -1    1.76    0.65
  -9   4  -1    2.42    0.49
   9   4   1    2.31    0.86
   9   4   1    2.54    0.57
 -10  -4  -1    8.58    0.89
  10  -4   1    7.78    0.82
  10  -4   1    8.76    1.10
 -10  -4  -1    6.59    0.82
  10   4   1    7.02    0.90
  10   4   1    8.30    1.49
  10   4   1    6.64    0.95
 -10   4  -1    6.78    0.83
  11  -4   1    0.51    0.62
 -11  -4  -1    0.96    0.38
 -11  -4  -1    0.57    0.36
  11  -4   1    1.16    0.40
  11   4   1    0.85    0.42
 -11   4  -1    1.12    0.43
  11   4   1    1.45    0.50
 -10  -5   1    0.86    0.36
 -10  -5   1    0.66    0.34
  10  -5  -1    0.53    0.35
 -10   5   1    0.56    0.36
  10   5  -1    0.33    0.35
  10   5  -1    1.26    0.88
  10   5  -1    0.78    0.46
   9  -5  -1    1.34    0.37
  -9  -5   1    0.37    0.29
   9  -5  -1    1.10    0.44
  -9  -5   1    0.90    0.35
   9   5  -1    1.24    0.42
  -9   5   1    0.91    0.33
   9   5  -1    0.52    0.40
   9   5  -1    0.92    0.76
   8  -5  -1    1.00    0.38
   8  -5  -1    1.08    0.31
  -8  -5   1    1.49    0.33
  -8  -5   1   -0.19    0.57
  -8  -5   1    0.98    0.31
   8   5  -1    0.31    0.61
   8   5  -1    1.22    0.38
  -8   5   1    0.83    0.33
   8   5  -1    1.63    0.56
   7  -5  -1    4.88    0.53
  -7  -5   1    6.18    0.63
  -7  -5   1    3.87    0.91
   7  -5  -1    5.29    0.69
  -7  -5   1    5.87    0.55
   7   5  -1    5.24    0.86
   7   5  -1    4.34    0.89
  -7   5   1    5.08    0.58
   7   5  -1    5.23    0.66
  -6  -5   1    2.50    0.35
   6  -5  -1    3.50    0.56
  -6  -5   1    3.91    0.46
  -6  -5   1    2.98    0.35
  -6  -5   1    2.81    0.83
   6  -5  -1    3.09    0.38
   6   5  -1    2.64    0.62
   6   5  -1    3.28    0.48
   6   5  -1    3.70    0.75
  -6   5   1    3.09    0.43
  -5  -5   1    5.20    0.51
   5  -5  -1    4.89    0.39
  -5  -5   1    4.14    0.87
  -5  -5   1    4.16    0.33
   5  -5  -1    5.26    0.67
   5   5  -1    5.49    0.85
   5   5  -1    4.58    0.78
   5   5  -1    4.68    0.54
  -5   5   1    4.66    0.47
   4  -5  -1    8.51    0.90
  -4  -5   1   10.52    0.78
  -4  -5   1    7.67    1.04
  -4  -5   1    9.20    0.61
   4   5  -1    7.79    0.67
  -4   5   1    8.22    0.78
   4   5  -1    8.53    1.00
   4   5  -1    9.64    0.97
  -4   5   1    7.54    1.15
   3  -5  -1    2.77    0.50
  -3  -5   1    3.20    0.31
  -3  -5   1    3.21    0.50
  -3  -5   1    2.24    0.57
   3   5  -1    2.88    0.59
   3   5  -1    2.57    0.35
  -3   5   1    2.59    0.67
   3   5  -1    2.29    0.45
  -2  -5   1    0.03    0.37
  -2  -5   1    0.35    0.11
  -2  -5   1    0.26    0.23
   2  -5  -1    0.32    0.25
   2   5  -1    0.19    0.29
   2   5  -1   -0.32    0.14
  -2   5   1    0.41    0.42
  -1  -5   1   10.55    0.87
   1  -5  -1   11.18    0.92
  -1  -5   1   10.80    1.15
  -1   5   1   11.68    1.26
   1   5  -1   10.12    1.01
   1   5  -1   11.12    0.65
   0  -5  -1    0.49    0.38
   0  -5  -1    0.37    0.28
   0  -5   1    0.68    0.40
   0  -5   1    0.19    0.28
   0   5   1    0.56    0.40
   0   5  -1    0.45    0.37
  -1  -5  -1    6.06    0.86
  -1  -5  -1    7.11    0.74
   1  -5   1    6.45    0.74
  -1   5  -1    5.39    0.86
   1   5   1    5.86    0.41
   1   5   1    6.21    0.83
  -2  -5  -1   12.39    0.67
  -2  -5  -1    9.46    1.18
   2  -5   1   12.20    0.99
  -2  -5  -1   11.31    0.92
   2   5   1   12.40    1.05
   2   5   1   12.05    0.76
   2   5   1   13.32    1.13
  -2   5  -1   13.14    1.39
  -3  -5  -1    1.54    0.21
  -3  -5  -1    0.73    0.46
   3  -5   1    1.34    0.40
  -3  -5  -1    1.31    0.33
   3   5   1    1.79    0.47
  -3   5  -1    0.96    0.19
   3   5   1    1.22    0.26
  -3   5  -1    1.55    0.53
   3   5   1    1.05    0.38
  -4  -5  -1    9.31    0.63
   4  -5   1   10.18    0.88
   4  -5   1   10.19    0.56
  -4  -5  -1    8.76    1.14
   4   5   1    8.32    1.02
   4   5   1   11.68    1.05
  -4   5  -1    9.06    0.83
   4   5   1    8.88    0.72
  -4   5  -1    8.42    0.64
  -5  -5  -1    3.06    0.38
  -5  -5  -1    2.05    0.65
   5  -5   1    2.70    0.30
  -5  -5  -1    2.70    0.26
   5  -5   1    2.25    0.48
  -5  -5  -1    2.75    0.27
   5   5   1    2.22    0.54
   5   5   1    3.54    0.69
  -5   5  -1    2.51    0.36
   5   5   1    2.66    0.41
  -6  -5  -1    1.58    0.65
  -6  -5  -1    1.04    0.24
   6  -5   1    0.99    0.26
  -6  -5  -1    1.28    0.29
  -6  -5  -1    0.83    0.21
   6  -5   1    1.18    0.39
   6   5   1    1.10    0.29
   6   5   1    0.90    0.50
  -6   5  -1    1.06    0.30
   6   5   1    0.87    0.43
  -7  -5  -1    0.81    0.62
  -7  -5  -1    1.23    0.28
   7  -5   1    0.74    0.33
   7  -5   1    0.57    0.24
  -7  -5  -1    1.33    0.31
  -7   5  -1    1.28    0.34
   7   5   1    0.49    0.53
   7   5   1    1.76    0.42
   7   5   1    1.73    0.57
  -8  -5  -1    1.17    0.31
   8  -5   1    0.97    0.31
  -8  -5  -1    0.95    0.31
   8  -5   1    1.36    0.41
   8   5   1    0.75    0.33
   8   5   1    0.67    0.68
   8   5   1    1.15    0.49
  -8   5  -1    0.72    0.31
   9  -5   1    0.62    0.41
  -9  -5  -1    0.92    0.34
  -9  -5  -1    0.82    0.33
   9  -5   1    0.55    0.31
   9   5   1    0.12    0.32
   9   5   1    1.15    0.74
   9   5   1    0.98    0.46
  -9   5  -1    0.76    0.32
 -10  -5  -1    0.32    0.31
 -10  -5  -1    0.07    0.31
  10  -5   1    0.31    0.33
  10   5   1   -0.05    0.34
  10   5   1    0.52    0.43
 -10   5  -1    0.58    0.37
  10   5   1   -0.76    0.77
   8  -6  -1   -0.14    0.33
   8  -6  -1    0.04    0.25
  -8  -6   1    0.26    0.26
  -8   6   1    0.05    0.29
   8   6  -1   -0.22    0.68
   8   6  -1   -0.07    0.30
   8   6  -1   -0.13    0.44
  -7  -6   1    3.70    0.46
   7  -6  -1    3.03    0.39
   7  -6  -1    2.24    0.56
   7   6  -1    2.23    0.70
  -7   6   1    3.31    0.48
   7   6  -1    3.25    0.83
   7   6  -1    3.19    0.54
   6  -6  -1    0.47    0.36
  -6  -6   1    0.30    0.62
  -6  -6   1    0.52    0.23
   6   6  -1    0.30    0.48
   6   6  -1    0.32    0.40
  -6   6   1    0.93    0.29
   6   6  -1    0.63    0.28
   5  -6  -1    0.39    0.36
  -5  -6   1    0.47    0.59
  -5  -6   1    0.41    0.19
   5   6  -1    0.89    0.31
  -5   6   1    1.15    0.26
   5   6  -1    0.72    0.45
   5   6  -1    0.58    0.48
   4  -6  -1    0.56    0.36
  -4  -6   1    0.69    0.19
  -4  -6   1    0.78    0.54
   4   6  -1    0.45    0.41
  -4   6   1    0.65    0.72
   4   6  -1    0.34    0.25
   4   6  -1    0.37    0.46
  -3  -6   1    0.05    0.14
  -3  -6   1    0.37    0.31
  -3  -6   1    0.15    0.50
   3  -6  -1    0.69    0.36
   3   6  -1    0.73    0.36
   3   6  -1    0.34    0.38
  -3   6   1    0.07    0.55
   3   6  -1    0.28    0.21
   2  -6  -1    0.38    0.30
  -2  -6   1   -0.11    0.24
  -2  -6   1    0.09    0.42
  -2   6   1    0.18    0.54
   2   6  -1    0.15    0.37
   2   6  -1   -0.09    0.16
  -1  -6   1    0.84    0.36
  -1  -6   1    1.12    0.54
   1  -6  -1    0.76    0.38
  -1   6   1    0.30    0.56
   1   6  -1    0.35    0.47
   0  -6   1    2.05    0.56
   0  -6   1    1.64    0.44
   0  -6  -1    0.96    0.49
   0  -6  -1    2.48    0.50
   0   6   1    1.30    0.55
   0   6  -1    1.66    0.61
  -1  -6  -1    1.40    0.55
   1  -6   1    2.29    0.52
  -1  -6  -1    2.53    0.50
   1   6   1    2.53    0.62
   1   6   1    2.22    0.66
  -1   6  -1    1.48    0.63
  -2  -6  -1    0.39    0.49
   2  -6   1   -0.08    0.27
  -2  -6  -1    0.39    0.26
   2   6   1    0.35    0.18
  -2   6  -1   -0.21    0.52
   2   6   1   -0.05    0.34
  -3  -6  -1    1.32    0.66
   3  -6   1    1.61    0.45
  -3  -6  -1    1.28    0.19
   3   6   1    1.28    0.30
   3   6   1    1.77    0.45
  -3   6  -1    1.37    0.75
   3   6   1    2.16    0.58
  -4  -6  -1    1.53    0.25
  -4  -6  -1    0.85    0.65
   4  -6   1    1.03    0.42
   4   6   1    1.55    0.55
   4   6   1    1.38    0.33
   4   6   1    1.38    0.53
  -4   6  -1    1.47    0.78
   5  -6   1    0.50    0.34
  -5  -6  -1    0.72    0.23
  -5  -6  -1    0.29    0.64
   5   6   1    0.57    0.29
   5   6   1    0.44    0.46
   5   6   1    0.42    0.40
  -5   6  -1    0.56    0.25
  -6  -6  -1    0.72    0.25
   6  -6   1   -0.09    0.32
   6   6   1    0.00    0.38
  -6   6  -1    0.31    0.26
   6   6   1    0.72    0.53
   6   6   1    0.46    0.29
   7  -6   1    1.05    0.45
   7  -6   1    0.95    0.28
  -7  -6  -1    1.70    0.34
   7   6   1    1.29    0.61
   7   6   1    1.28    0.38
   7   6   1    1.52    0.70
  -7   6  -1    1.20    0.36
   8  -6   1    1.38    0.50
  -8  -6  -1    1.68    0.38
   8  -6   1    1.71    0.36
   8   6   1    2.53    0.55
   8   6   1    1.50    0.87
  -8   6  -1    0.84    0.38
   8   6   1    2.66    0.71
   5  -7  -1    0.63    0.47
  -5  -7   1    0.23    0.22
   5   7  -1   -0.13    0.51
   5   7  -1    0.30    0.30
   5   7  -1    0.23    0.52
   4  -7  -1    0.47    0.39
   4   7  -1    0.34    0.46
   4   7  -1    0.30    0.28
   4   7  -1    0.53    0.49
   3  -7  -1    0.32    0.39
   3   7  -1    0.27    0.42
   3   7  -1    0.10    0.44
   2  -7  -1    3.54    0.69
  -2  -7   1    4.72    0.71
  -2  -7   1    2.70    0.87
   2   7  -1    3.98    0.84
  -1  -7   1    0.74    0.38
  -1  -7   1    0.34    0.65
   1  -7  -1    0.63    0.37
  -1   7   1    0.23    0.44
   1   7  -1    0.84    0.56
   0  -7  -1    0.54    0.36
   0  -7   1    0.01    0.32
   0   7   1   -0.05    0.50
   1  -7   1    0.91    0.41
  -1  -7  -1   -0.07    0.31
  -1  -7  -1   -0.05    0.58
   1   7   1    0.09    0.48
   2  -7   1    2.76    0.63
   2   7   1    2.25    0.51
   2   7   1    5.15    0.87
   3  -7   1    0.23    0.41
   3   7   1    0.58    0.41
   3   7   1    0.34    0.47
   4  -7   1   -0.11    0.36
   4   7   1    0.35    0.47
   4   7   1    0.75    0.31
   4   7   1    0.79    0.54
   5  -7   1   -0.01    0.43
  -5  -7  -1   -0.08    0.20
   5   7   1   -0.07    0.29
   5   7   1   -0.11    0.54
  13   0  -2    2.48    1.00
  13   0  -2    2.37    0.61
 -13   0   2    2.16    0.86
 -13   0   2    2.49    0.62
  12   0  -2    1.11    0.44
  12   0  -2    0.97    0.77
 -12   0   2    1.73    0.46
 -12   0   2    1.73    0.78
  12   0  -2    1.52    0.47
 -12   0   2    0.99    0.41
  11   0  -2    8.07    0.91
  11   0  -2    7.68    0.88
  11   0  -2    6.73    0.63
  11   0  -2    7.92    1.27
 -11   0   2    8.56    0.91
 -11   0   2    8.02    0.87
 -11   0   2    6.46    1.18
  10   0  -2    0.10    0.48
 -10   0   2   -0.26    0.23
  10   0  -2    0.22    0.16
  10   0  -2    0.17    0.27
  10   0  -2    0.00    0.24
 -10   0   2    0.26    0.26
 -10   0   2   -0.11    0.38
  -9   0   2    2.62    0.48
  -9   0   2    1.79    0.63
  -9   0   2    3.77    0.59
   9   0  -2    2.42    0.67
  -9   0   2    2.72    0.47
   9   0  -2    2.13    0.43
   9   0  -2    2.64    0.45
   9   0  -2    1.95    0.32
   8   0  -2   39.40    2.28
  -8   0   2   31.97    2.42
  -8   0   2   34.18    2.11
   8   0  -2   36.16    2.10
  -8   0   2   36.56    2.07
   8   0  -2   35.45    2.11
   8   0  -2   38.01    2.49
  -8   0   2   38.10    2.23
   8   0  -2   36.74    2.60
   7   0  -2    9.30    1.08
   7   0  -2    8.12    0.68
  -7   0   2   10.00    0.77
   7   0  -2    9.50    0.71
  -7   0   2    9.67    1.08
  -7   0   2    8.40    0.68
   7   0  -2    8.00    0.65
   7   0  -2    9.88    1.10
  -7   0   2    8.87    0.68
  -6   0   2    2.42    0.35
   6   0  -2    2.80    0.32
  -6   0   2    2.52    0.36
   6   0  -2    1.91    0.50
  -6   0   2    2.26    0.38
   6   0  -2    2.58    0.36
  -6   0   2    2.99    0.58
   6   0  -2    2.90    0.55
   6   0  -2    2.40    0.37
   5   0  -2    0.17    0.10
   5   0  -2    0.13    0.20
  -5   0   2    0.16    0.11
  -5   0   2    0.25    0.14
  -5   0   2    0.46    0.25
   5   0  -2   -0.02    0.09
  -5   0   2    0.19    0.13
   5   0  -2    0.20    0.24
   5   0  -2   -0.01    0.10
   4   0  -2    5.98    0.69
  -4   0   2    5.94    0.48
  -4   0   2    5.35    0.44
   4   0  -2    5.77    0.69
   4   0  -2    5.51    0.45
  -4   0   2    7.37    0.76
   4   0  -2    6.06    0.46
  -4   0   2    6.14    0.45
  -4   0   2    6.69    0.71
   3   0  -2    0.32    0.17
  -3   0   2    0.41    0.18
  -3   0   2    0.38    0.11
  -3   0   2    0.57    0.13
  -3   0   2    0.41    0.12
   3   0  -2    0.38    0.11
  -3   0   2    0.48    0.22
   3   0  -2    0.68    0.21
   3   0  -2    0.36    0.11
   3   0  -2    0.43    0.13
   3   0  -2    0.56    0.10
  -2   0   2  133.29    6.69
   2   0  -2  124.91    7.63
  -2   0   2  134.84    7.31
   2   0  -2  132.10    6.64
   2   0  -2  134.36    7.31
  -2   0   2  129.33    6.58
  -2   0   2  128.74    6.62
  -2   0   2  133.99    6.80
  -2   0   2  128.80    6.43
   2   0  -2  130.91    6.58
   2   0  -2  128.70    6.42
   2   0  -2  134.26    6.69
   2   0  -2  133.68    6.80
   1   0  -2    1.58    0.12
  -1   0   2    1.49    0.17
  -1   0   2    1.64    0.18
  -1   0   2    1.58    0.13
  -1   0   2    1.59    0.12
  -1   0   2    1.57    0.12
   1   0   2    0.07    0.04
  -1   0  -2    0.12    0.05
  -1   0  -2    0.09    0.05
  -1   0  -2    0.13    0.05
  -1   0  -2   -0.04    0.07
   1   0   2    0.00    0.05
   1   0   2    0.21    0.05
   1   0   2    0.15    0.08
   1   0   2    0.06    0.05
  -1   0  -2    0.08    0.05
   1   0   2    0.07    0.05
  -1   0  -2    0.06    0.08
   1   0   2    0.07    0.04
  -1   0  -2    0.12    0.05
  -2   0  -2  110.30    5.63
   2   0   2  111.34    5.43
  -2   0  -2  110.21    5.74
   2   0   2  110.40    5.74
   2   0   2  112.46    5.67
   2   0   2  111.03    6.20
   2   0   2  110.97    5.56
  -2   0  -2  113.27    5.57
  -2   0  -2  112.63    5.67
  -2   0  -2  111.33    5.43
   2   0   2  107.27    6.44
  -2   0  -2  108.62    6.19
   2   0   2  108.68    5.62
  -2   0  -2  112.29    5.67
  -3   0  -2   11.00    0.65
   3   0   2   10.94    0.71
   3   0   2   11.28    0.66
   3   0   2   11.15    0.83
   3   0   2   11.06    0.70
   3   0   2   11.81    0.67
  -3   0  -2   10.46    0.82
  -3   0  -2   11.07    0.70
   3   0   2   10.34    0.78
  -3   0  -2   11.32    0.79
  -3   0  -2   10.76    0.66
  -4   0  -2   42.75    2.26
   4   0   2   41.55    2.26
   4   0   2   43.92    2.64
   4   0   2   43.05    2.22
  -4   0  -2   42.96    2.21
  -4   0  -2   40.98    2.45
   4   0   2   42.06    2.44
  -4   0  -2   41.99    2.32
  -5   0  -2    3.85    0.45
   5   0   2    3.80    0.35
   5   0   2    4.88    0.47
  -5   0  -2    4.01    0.43
   5   0   2    4.29    0.44
  -5   0  -2    4.72    0.62
   5   0   2    4.40    0.62
  -5   0  -2    4.18    0.36
   5   0   2    3.99    0.60
  -6   0  -2   33.21    2.14
   6   0   2   33.14    2.27
   6   0   2   32.83    1.89
   6   0   2   33.71    2.07
   6   0   2   32.44    1.86
  -6   0  -2   32.70    1.95
   6   0   2   34.07    2.16
  -6   0  -2   35.00    1.91
   6   0   2   32.67    1.73
  -6   0  -2   35.17    1.85
  -7   0  -2    7.26    0.74
  -7   0  -2    7.07    0.58
   7   0   2    6.46    0.66
   7   0   2    6.97    0.92
  -7   0  -2    7.86    0.62
   7   0   2    8.39    0.63
   7   0   2    6.21    0.90
   7   0   2    6.68    0.56
  -7   0  -2    6.01    0.87
   8   0   2    1.67    0.65
   8   0   2    2.75    0.44
   8   0   2    2.03    0.32
   8   0   2    2.83    0.67
  -8   0  -2    3.17    0.43
   8   0   2    2.58    0.43
  -8   0  -2    2.48    0.46
  -8   0  -2    2.83    0.63
  -8   0  -2    1.81    0.39
  -9   0  -2    2.13    0.48
   9   0   2    2.73    0.48
  -9   0  -2    3.30    0.73
   9   0   2    2.28    0.35
   9   0   2    1.70    0.38
  -9   0  -2    3.15    0.49
   9   0   2    2.01    0.67
  -9   0  -2    2.10    0.40
  10   0   2    0.48    0.54
 -10   0  -2    0.08    0.24
  10   0   2    0.33    0.26
 -10   0  -2   -0.11    0.23
  10   0   2    0.37    0.27
 -10   0  -2    0.71    0.47
 -11   0  -2    0.07    0.26
  11   0   2    0.40    0.34
  11   0   2    0.05    0.17
  11   0   2   -0.26    0.52
 -11   0  -2    0.67    0.32
  11   0   2   -0.15    0.26
 -12   0  -2    9.21    0.99
 -12   0  -2    8.63    1.02
  12   0   2    8.04    0.74
  12   0   2   10.33    1.10
  12   0   2    5.95    1.24
  12   0   2    8.33    1.00
  13   0   2    3.79    0.72
  13   0   2    1.18    0.97
 -13   0  -2    4.19    0.73
  13  -1  -2    0.56    0.73
  13  -1  -2    0.55    0.42
 -13  -1   2    0.98    0.44
 -13   1   2    1.74    0.53
  13   1  -2    0.23    0.89
  13   1  -2    1.78    0.57
 -13   1   2    1.28    0.79
  13   1  -2    0.88    0.47
  12  -1  -2    0.68    0.69
 -12  -1   2    0.01    0.33
  12  -1  -2    0.18    0.33
 -12  -1   2    0.30    0.36
 -12   1   2    0.21    0.50
  12   1  -2    0.48    0.40
  12   1  -2    1.20    0.81
  12   1  -2    0.68    0.29
 -12   1   2    0.60    0.36
  12   1  -2    0.43    0.38
  11  -1  -2    1.12    0.37
 -11  -1   2    0.54    0.33
 -11  -1   2    0.96    0.61
  11  -1  -2    1.14    0.64
 -11  -1   2    0.21    0.28
 -11  -1   2    0.03    0.32
  11   1  -2    0.87    0.38
  11   1  -2    1.37    0.34
 -11   1   2    0.28    0.26
  11   1  -2    0.87    0.35
  11   1  -2   -0.22    0.61
 -11   1   2    0.63    0.51
 -10  -1   2    0.24    0.44
  10  -1  -2   -0.06    0.43
  10  -1  -2    0.48    0.29
 -10  -1   2    0.97    0.33
 -10  -1   2   -0.01    0.23
 -10  -1   2    0.57    0.35
  10  -1  -2    1.10    0.33
  10   1  -2    0.35    0.58
  10   1  -2    0.44    0.31
  10   1  -2    1.11    0.37
 -10   1   2    0.38    0.27
 -10   1   2    0.38    0.30
 -10   1   2    0.40    0.43
  10   1  -2    0.48    0.23
   9  -1  -2    1.66    0.38
  -9  -1   2    1.50    0.43
  -9  -1   2    1.56    0.36
   9  -1  -2    0.71    0.28
   9  -1  -2    3.13    0.67
  -9  -1   2    2.37    0.64
   9   1  -2    1.19    0.37
   9   1  -2    2.81    0.76
   9   1  -2    1.94    0.41
   9   1  -2    0.97    0.53
  -9   1   2    1.89    0.58
   8  -1  -2    3.32    0.31
  -8  -1   2    3.78    0.51
   8  -1  -2    3.49    0.73
   8  -1  -2    2.57    0.41
   8  -1  -2    3.67    0.50
  -8  -1   2    3.34    0.55
  -8  -1   2    3.06    0.48
  -8  -1   2    3.66    0.72
   8   1  -2    3.71    0.51
   8   1  -2    2.59    0.42
   8   1  -2    2.11    0.42
  -8   1   2    2.12    0.43
   8   1  -2    3.30    0.71
   8   1  -2    2.65    0.69
  -8   1   2    3.03    0.51
  -8   1   2    1.87    0.58
  -8   1   2    2.84    0.43
   7  -1  -2    3.90    0.47
  -7  -1   2    5.13    0.78
   7  -1  -2    2.82    0.65
  -7  -1   2    4.14    0.51
   7  -1  -2    4.32    0.35
   7  -1  -2    3.61    0.68
  -7  -1   2    4.38    0.51
   7  -1  -2    4.57    0.53
   7  -1  -2    4.41    0.33
   7  -1  -2    4.65    0.58
  -7  -1   2    3.86    0.54
   7   1  -2    4.88    0.79
  -7   1   2    4.58    0.53
   7   1  -2    4.21    0.50
   7   1  -2    3.98    0.51
  -7   1   2    4.96    0.78
   7   1  -2    5.02    0.83
   7   1  -2    4.62    0.54
  -7   1   2    4.94    0.58
  -7   1   2    5.09    0.53
  -6  -1   2    2.56    0.50
   6  -1  -2    2.11    0.33
  -6  -1   2    2.06    0.33
   6  -1  -2    2.76    0.40
   6  -1  -2    2.62    0.52
  -6  -1   2    2.03    0.35
   6  -1  -2    2.41    0.49
   6  -1  -2    2.02    0.21
  -6  -1   2    2.44    0.36
   6  -1  -2    1.96    0.30
   6  -1  -2    2.28    0.24
  -6   1   2    1.39    0.46
  -6   1   2    1.96    0.34
  -6   1   2    2.18    0.32
  -6   1   2    2.69    0.54
   6   1  -2    1.55    0.30
   6   1  -2    2.21    0.34
  -6   1   2    2.51    0.33
   6   1  -2    2.19    0.33
   6   1  -2    2.04    0.48
   6   1  -2    2.03    0.48
  -5  -1   2    8.99    0.63
  -5  -1   2    8.34    0.65
   5  -1  -2    9.54    0.58
  -5  -1   2    8.63    0.80
   5  -1  -2    9.41    0.82
  -5  -1   2    9.22    0.64
   5  -1  -2    8.37    0.63
   5  -1  -2    9.61    0.58
   5  -1  -2    8.87    0.82
   5  -1  -2    7.06    0.59
   5   1  -2    8.84    0.65
  -5   1   2    9.38    0.62
   5   1  -2   10.42    0.72
   5   1  -2    9.01    0.89
   5   1  -2    7.77    0.88
  -5   1   2    8.76    0.66
  -5   1   2   10.14    1.00
  -5   1   2    7.83    0.89
   5   1  -2    8.36    0.63
  -5   1   2    9.50    0.64
  -4  -1   2    1.52    0.24
  -4  -1   2    1.80    0.28
  -4  -1   2    1.12    0.24
   4  -1  -2    1.33    0.35
   4  -1  -2    1.95    0.27
   4  -1  -2    1.38    0.25
   4  -1  -2    0.57    0.22
  -4  -1   2    2.19    0.38
   4  -1  -2    1.77    0.24
   4   1  -2    1.97    0.40
   4   1  -2    1.62    0.26
  -4   1   2    1.50    0.25
  -4   1   2    1.85    0.28
   4   1  -2    1.89    0.43
  -4   1   2    1.79    0.25
   4   1  -2    2.55    0.30
   4   1  -2    2.40    0.29
  -3  -1   2  118.92    6.16
   3  -1  -2  120.99    6.09
  -3  -1   2  116.13    5.93
   3  -1  -2  115.98    6.14
   3  -1  -2  124.03    6.72
   3  -1  -2  119.42    5.92
   3  -1  -2  116.16    6.16
  -3  -1   2  116.65    6.04
  -3  -1   2  119.21    6.06
   3  -1  -2  135.35    6.97
  -3  -1   2  120.38    6.18
  -3  -1   2  121.56    6.31
   3  -1  -2  119.83    6.04
  -3   1   2  116.14    5.91
  -3   1   2  121.13    6.07
  -3   1   2  120.69    6.17
  -3   1   2  122.07    6.34
   3   1  -2  120.39    6.08
   3   1  -2  120.99    6.04
   3   1  -2  118.86    6.18
   3   1  -2  117.15    5.92
  -3   1   2  120.10    6.75
   3   1  -2  122.55    6.79
   3   1  -2  119.62    7.07
   2  -1  -2  225.99   11.29
   2  -1  -2  227.88   11.20
   2  -1  -2  226.24   10.85
   2  -1  -2  219.24   10.84
  -2  -1   2  225.19   11.18
  -2  -1   2  226.98   11.14
  -2  -1   2  220.60   10.86
  -2  -1   2  225.79   11.40
   2  -1  -2  227.32   12.23
  -2  -1   2  216.69   11.30
   2  -1  -2  223.45   11.10
   2  -1  -2  221.10   11.12
  -2  -1   2  224.88   11.11
  -2   1   2  218.00   12.29
   2   1  -2  227.01   11.16
   2   1  -2  228.96   11.13
  -2   1   2  219.07   11.11
   2   1  -2  231.75   11.41
  -2   1   2  220.49   10.84
  -2   1   2  223.44   12.28
   2   1  -2  221.26   11.17
   2   1  -2  225.60   12.31
  -2   1   2  222.20   11.12
  -2   1   2  219.67   11.29
   2   1  -2  218.00   10.86
  -2   1   2  217.45   12.89
   1  -1  -2  147.59    7.58
   1  -1  -2  151.57    7.48
  -1  -1   2  159.45    7.78
   1  -1  -2  150.44    7.30
  -1  -1   2  146.61    7.57
  -1  -1   2  141.36    7.60
   1  -1  -2  149.27    7.60
  -1  -1   2  146.11    7.66
   1   1  -2  150.85    7.49
  -1   1   2  162.76    7.82
   1   1  -2  153.90    8.25
   1   1  -2  149.07    7.50
  -1   1   2  143.40    7.30
  -1   1   2  162.04    7.48
   1   1  -2  151.88    7.67
  -1   1   2  150.66    7.48
   1   1  -2  148.71    7.50
  -1   1   2  148.83    7.48
   1   1  -2  162.92    8.17
  -1   1   2  143.90    7.60
   1   1  -2  141.54    7.31
   0  -1   2    2.91    0.16
   0  -1  -2    2.62    0.16
   0  -1  -2    3.06    0.27
   0  -1   2    2.88    0.22
   0  -1  -2    2.83    0.17
   0  -1   2    3.31    0.22
   0  -1  -2    2.90    0.16
   0  -1  -2    2.72    0.30
   0  -1  -2    3.06    0.21
   0   1   2    2.82    0.27
   0   1  -2    2.65    0.22
   0   1   2    2.95    0.27
   0   1  -2    2.63    0.15
   0   1   2    2.83    0.16
   0   1   2    2.19    0.15
   0   1   2    3.13    0.16
   1  -1   2   79.79    3.97
  -1  -1  -2   74.76    4.25
  -1  -1  -2   78.28    3.78
  -1  -1  -2   78.24    4.27
  -1  -1  -2   76.03    3.95
   1  -1   2   80.42    3.94
   1  -1   2   78.19    3.77
  -1  -1  -2   75.16    3.93
   1  -1   2   78.04    3.93
  -1  -1  -2   77.13    3.92
  -1  -1  -2   75.31    4.08
   1   1   2   78.44    4.30
   1   1   2   72.33    4.54
   1   1   2   75.44    3.86
  -1   1  -2   80.72    4.27
  -1   1  -2   78.31    3.86
  -1   1  -2   78.95    3.97
   1   1   2   78.83    3.95
  -1   1  -2   80.69    3.86
   1   1   2   76.42    3.92
   1   1   2   76.06    4.07
  -1   1  -2   77.61    3.88
   1   1   2   75.25    4.25
   1   1   2   76.12    3.78
  -1   1  -2   75.33    3.94
  -1   1  -2   74.50    3.76
   1   1   2   80.84    3.88
   2  -1   2    1.44    0.19
  -2  -1  -2    1.72    0.20
   2  -1   2    1.62    0.23
   2  -1   2    1.74    0.19
   2  -1   2    1.49    0.17
  -2  -1  -2    2.16    0.20
  -2  -1  -2    1.66    0.20
   2  -1   2    1.68    0.16
  -2  -1  -2    1.53    0.27
   2  -1   2    1.10    0.24
   2  -1   2    2.91    0.24
  -2  -1  -2    1.47    0.18
   2  -1   2    1.90    0.18
  -2   1  -2    1.54    0.16
  -2   1  -2    1.75    0.16
  -2   1  -2    1.72    0.27
   2   1   2    1.38    0.18
   2   1   2    1.66    0.28
  -2   1  -2    1.55    0.17
  -2   1  -2    1.40    0.23
   2   1   2    1.79    0.24
   2   1   2    1.69    0.18
   2   1   2    1.23    0.25
  -2   1  -2    1.83    0.20
  -3  -1  -2   48.12    2.58
  -3  -1  -2   48.76    2.47
   3  -1   2   45.46    2.61
   3  -1   2   50.39    2.85
   3  -1   2   47.59    2.51
  -3  -1  -2   50.03    2.52
   3  -1   2   47.51    2.46
  -3  -1  -2   48.51    2.66
   3  -1   2   47.51    2.50
   3  -1   2   49.08    2.82
   3  -1   2   48.78    2.57
  -3   1  -2   46.99    2.67
  -3   1  -2   46.37    2.51
   3   1   2   51.08    2.94
   3   1   2   51.36    2.69
  -3   1  -2   50.09    2.58
   3   1   2   47.29    2.46
   3   1   2   50.82    2.91
  -3   1  -2   46.08    2.43
   3   1   2   47.43    2.52
  -3   1  -2   47.82    2.85
   4  -1   2    5.06    0.37
  -4  -1  -2    5.11    0.50
   4  -1   2    4.55    0.57
   4  -1   2    6.68    0.61
  -4  -1  -2    5.09    0.42
  -4  -1  -2    5.65    0.53
   4  -1   2    4.76    0.42
   4  -1   2    4.93    0.40
  -4  -1  -2    4.55    0.40
  -4   1  -2    5.93    0.43
   4   1   2    4.89    0.64
   4   1   2    5.61    0.46
  -4   1  -2    5.25    0.45
  -4   1  -2    5.17    0.39
   4   1   2    4.93    0.42
   4   1   2    4.06    0.60
  -4   1  -2    5.09    0.61
   4   1   2    5.09    0.43
   5  -1   2    2.22    0.44
   5  -1   2    2.19    0.28
   5  -1   2    1.46    0.38
  -5  -1  -2    1.68    0.29
   5  -1   2    1.86    0.22
  -5  -1  -2    2.10    0.40
   5  -1   2    1.70    0.28
  -5  -1  -2    1.96    0.29
  -5  -1  -2    1.69    0.27
  -5   1  -2    1.97    0.45
   5   1   2    2.05    0.30
  -5   1  -2    1.97    0.29
   5   1   2    1.85    0.29
   5   1   2    2.46    0.48
  -5   1  -2    1.74    0.40
  -5   1  -2    1.45    0.28
   5   1   2    2.03    0.47
  -5   1  -2    1.72    0.25
   5   1   2    1.47    0.26
   6  -1   2    4.11    0.63
  -6  -1  -2    3.39    0.45
   6  -1   2    3.57    0.32
   6  -1   2    3.93    0.43
   6  -1   2    3.24    0.33
   6  -1   2    1.55    0.45
  -6  -1  -2    3.61    0.43
   6  -1   2    3.27    0.46
   6  -1   2    3.03    0.40
  -6  -1  -2    3.48    0.60
  -6  -1  -2    3.50    0.44
   6   1   2    3.49    0.43
  -6   1  -2    4.06    0.45
  -6   1  -2    3.51    0.60
  -6   1  -2    3.99    0.65
   6   1   2    3.62    0.43
   6   1   2    3.94    0.67
  -6   1  -2    3.41    0.39
   6   1   2    3.56    0.44
   6   1   2    2.32    0.55
  -6   1  -2    2.71    0.40
  -7  -1  -2   12.88    0.92
   7  -1   2   13.78    0.93
   7  -1   2   14.17    0.84
   7  -1   2   12.61    1.31
  -7  -1  -2   14.62    1.21
  -7  -1  -2   12.50    0.99
   7  -1   2   14.51    0.94
   7  -1   2   12.59    1.28
  -7  -1  -2   15.11    0.97
   7  -1   2   15.82    0.99
  -7   1  -2   14.78    0.98
   7   1   2   13.89    0.97
   7   1   2   12.98    1.01
   7   1   2   14.04    1.30
  -7   1  -2   14.99    0.92
   7   1   2   14.54    0.97
  -7   1  -2   12.88    1.00
  -7   1  -2   13.11    1.17
   7   1   2   12.24    1.36
   8  -1   2    4.59    0.42
   8  -1   2    4.80    0.56
  -8  -1  -2    4.03    0.55
   8  -1   2    4.61    0.39
  -8  -1  -2    4.71    0.63
   8  -1   2    3.92    0.53
   8  -1   2    4.95    0.82
  -8  -1  -2    5.12    0.59
  -8   1  -2    4.11    0.57
   8   1   2    5.59    0.53
  -8   1  -2    5.44    0.57
   8   1   2    4.97    0.60
   8   1   2    4.48    0.79
   8   1   2    3.98    0.85
   8   1   2    4.24    0.56
  -8   1  -2    5.96    0.89
   9  -1   2    1.42    0.37
   9  -1   2    2.37    0.31
  -9  -1  -2    1.67    0.40
  -9  -1  -2    0.42    0.32
  -9  -1  -2    2.16    0.40
   9  -1   2    0.81    0.30
   9  -1   2    2.55    0.65
  -9   1  -2    1.07    0.49
   9   1   2    2.14    0.44
   9   1   2    1.04    0.36
   9   1   2    1.34    0.60
   9   1   2    0.69    0.72
  -9   1  -2    1.97    0.38
  -9   1  -2    1.22    0.38
   9   1   2    2.13    0.37
  10  -1   2    4.07    0.60
  10  -1   2    3.84    0.46
 -10  -1  -2    4.59    0.64
 -10  -1  -2    5.73    0.76
  10  -1   2    3.08    0.75
  10  -1   2    4.47    0.61
 -10  -1  -2    4.49    0.61
 -10   1  -2    4.13    0.56
  10   1   2    3.66    0.89
 -10   1  -2    3.51    0.83
  10   1   2    4.79    0.66
  10   1   2    3.79    0.62
  10   1   2    4.24    0.55
 -10   1  -2    3.35    0.55
  11  -1   2    4.19    0.91
 -11  -1  -2    4.46    0.75
  11  -1   2    3.51    0.61
 -11  -1  -2    5.45    0.73
 -11  -1  -2    4.75    0.69
  11   1   2    4.63    1.08
 -11   1  -2    3.41    0.61
  11   1   2    4.71    0.59
  11   1   2    4.06    0.66
  11   1   2    4.58    0.69
 -11   1  -2    5.93    1.09
  12  -1   2    2.64    0.85
  12  -1   2    1.39    0.44
 -12  -1  -2    3.29    0.64
 -12  -1  -2    1.33    0.45
 -12   1  -2    2.66    0.56
  12   1   2    1.34    0.81
  12   1   2    1.56    0.50
  12   1   2    0.91    0.31
  12   1   2    2.01    0.55
  13  -1   2    1.01    0.45
  13  -1   2    0.34    0.75
 -13  -1  -2    1.32    0.49
 -13   1  -2    0.92    0.44
  13   1   2    0.91    0.51
  13   1   2    0.53    0.85
  13   1   2    1.28    0.35
 -13  -2   2    2.63    0.63
  13  -2  -2    1.70    0.50
  13  -2  -2    1.73    0.89
  13   2  -2    1.81    1.20
 -13   2   2    2.25    0.96
  13   2  -2    2.06    0.46
 -13   2   2    2.01    0.52
  13   2  -2    2.78    0.64
  12  -2  -2    3.22    0.63
 -12  -2   2    3.76    0.66
 -12  -2   2    3.24    0.67
  12  -2  -2    2.68    0.91
  12   2  -2    3.13    1.08
  12   2  -2    2.49    0.51
 -12   2   2    3.95    0.97
  12   2  -2    2.98    0.65
 -12   2   2    4.57    0.70
 -11  -2   2    1.45    0.40
 -11  -2   2    0.67    0.43
  11  -2  -2   -0.26    0.49
  11  -2  -2    0.59    0.33
  11   2  -2    0.98    0.35
  11   2  -2    0.60    0.83
  11   2  -2    1.12    0.39
 -11   2   2    0.65    0.35
 -11   2   2    0.28    0.46
 -10  -2   2    3.81    0.59
 -10  -2   2    3.21    0.53
 -10  -2   2    3.66    0.61
  10  -2  -2    2.55    0.49
  10  -2  -2    3.16    0.78
 -10   2   2    2.74    0.52
 -10   2   2    3.60    0.86
  10   2  -2    3.50    1.00
  10   2  -2    2.08    0.48
  10   2  -2    2.44    0.54
  10   2  -2    3.08    0.53
   9  -2  -2    0.97    0.31
  -9  -2   2    0.72    0.29
  -9  -2   2    0.88    0.46
   9  -2  -2   -0.13    0.39
  -9  -2   2    1.10    0.34
  -9  -2   2    0.51    0.28
   9   2  -2    0.68    0.32
   9   2  -2    0.98    0.36
   9   2  -2    0.78    0.31
  -9   2   2    0.42    0.26
  -9   2   2    1.40    0.56
   9   2  -2    0.66    0.59
   9   2  -2   -0.03    0.56
  -8  -2   2    3.60    0.51
   8  -2  -2    3.88    0.74
  -8  -2   2    4.72    0.55
   8  -2  -2    3.67    0.41
   8  -2  -2    3.72    0.52
   8  -2  -2    3.81    0.36
  -8  -2   2    4.09    0.58
  -8  -2   2    4.10    0.75
  -8   2   2    3.54    0.52
   8   2  -2    4.13    0.87
   8   2  -2    3.26    0.51
   8   2  -2    4.54    0.88
  -8   2   2    3.17    0.70
   8   2  -2    3.79    0.53
   8   2  -2    4.63    0.61
   7  -2  -2    2.82    0.44
  -7  -2   2    2.99    0.43
   7  -2  -2    1.64    0.49
  -7  -2   2    1.88    0.39
  -7  -2   2    2.91    0.38
   7  -2  -2    2.13    0.26
   7  -2  -2    2.46    0.39
   7  -2  -2    2.18    0.31
   7  -2  -2    2.49    0.33
  -7  -2   2    2.38    0.55
   7   2  -2    2.11    0.59
   7   2  -2    1.49    0.54
  -7   2   2    2.29    0.37
  -7   2   2    2.99    0.64
   7   2  -2    2.56    0.41
  -7   2   2    2.07    0.33
   7   2  -2    1.43    0.35
   7   2  -2    2.10    0.40
  -6  -2   2    5.88    0.49
  -6  -2   2    8.81    0.95
   6  -2  -2    6.31    0.62
  -6  -2   2    6.03    0.52
   6  -2  -2    5.53    0.44
   6  -2  -2    5.93    0.58
   6  -2  -2    5.39    0.71
   6  -2  -2    5.31    0.45
  -6  -2   2    6.69    0.66
   6  -2  -2    6.33    0.49
  -6   2   2    5.87    0.83
  -6   2   2    6.23    0.62
  -6   2   2    6.59    0.50
   6   2  -2    6.72    0.63
   6   2  -2    5.76    0.61
   6   2  -2    6.62    0.89
   6   2  -2    6.93    0.64
  -6   2   2    6.74    0.54
  -6   2   2    6.02    0.81
   6   2  -2    6.32    0.87
  -5  -2   2    1.16    0.24
   5  -2  -2    1.08    0.24
  -5  -2   2    1.52    0.28
  -5  -2   2    1.56    0.24
   5  -2  -2    1.49    0.36
   5  -2  -2    1.58    0.26
  -5  -2   2    1.29    0.35
   5  -2  -2    1.18    0.25
   5  -2  -2    1.15    0.18
  -5   2   2    0.81    0.25
  -5   2   2    1.13    0.23
   5   2  -2    1.67    0.42
   5   2  -2    1.49    0.27
   5   2  -2    1.29    0.38
   5   2  -2    1.56    0.31
  -5   2   2    1.68    0.40
  -5   2   2    1.48    0.44
   5   2  -2    1.46    0.28
  -5   2   2    1.00    0.23
  -4  -2   2   78.52    4.61
  -4  -2   2   84.71    4.57
  -4  -2   2   91.16    4.45
  -4  -2   2   87.15    4.72
  -4  -2   2   83.58    4.40
   4  -2  -2   86.70    4.58
  -4  -2   2   90.12    4.86
   4  -2  -2   84.83    4.37
  -4  -2   2   86.11    4.47
   4  -2  -2   90.21    4.56
   4  -2  -2   94.04    4.56
   4  -2  -2   87.00    4.38
  -4   2   2   88.60    4.48
  -4   2   2   86.50    4.34
   4   2  -2   89.19    5.11
  -4   2   2   88.54    4.79
  -4   2   2   88.89    5.03
   4   2  -2   91.19    4.69
   4   2  -2   88.82    4.51
   4   2  -2   84.81    5.28
   4   2  -2   86.14    4.38
   3  -2  -2    3.10    0.37
   3  -2  -2    3.45    0.29
  -3  -2   2    3.66    0.35
  -3  -2   2    3.80    0.34
  -3  -2   2    3.32    0.25
   3  -2  -2    3.02    0.30
   3  -2  -2    3.31    0.38
  -3  -2   2    3.85    0.47
  -3  -2   2    3.87    0.35
  -3  -2   2    3.74    0.36
   3   2  -2    3.68    0.47
   3   2  -2    3.51    0.33
  -3   2   2    3.09    0.27
  -3   2   2    3.76    0.50
  -3   2   2    3.54    0.39
   3   2  -2    3.46    0.31
  -3   2   2    3.70    0.44
   3   2  -2    4.46    0.52
  -3   2   2    3.36    0.28
  -3   2   2    3.26    0.26
  -2  -2   2    6.29    0.47
   2  -2  -2    4.55    0.40
  -2  -2   2    4.78    0.34
  -2  -2   2    5.02    0.35
   2  -2  -2    4.67    0.32
  -2  -2   2    5.60    0.44
   2  -2  -2    4.61    0.32
  -2  -2   2    4.60    0.39
   2  -2  -2    5.57    0.37
   2  -2  -2    4.74    0.31
  -2   2   2    5.64    0.31
   2   2  -2    4.99    0.34
   2   2  -2    5.56    0.42
  -2   2   2    4.70    0.31
  -2   2   2    7.28    0.54
   2   2  -2    6.56    0.40
   2   2  -2    4.96    0.35
   2   2  -2    4.98    0.50
   2   2  -2    4.54    0.33
  -1  -2   2    5.66    0.45
  -1  -2   2    6.21    0.49
  -1  -2   2    6.01    0.36
  -1  -2   2    5.25    0.35
  -1  -2   2    6.24    0.37
  -1  -2   2    6.40    0.36
   1  -2  -2    4.59    0.43
   1  -2  -2    6.36    0.51
  -1   2   2    6.31    0.54
   1   2  -2    6.94    0.34
   1   2  -2    6.95    0.45
   1   2  -2    5.70    0.47
   1   2  -2    6.55    0.44
   1   2  -2    7.19    0.50
   1   2  -2    6.26    0.35
  -1   2   2    5.90    0.56
   0  -2  -2   85.44    4.25
   0  -2   2   82.64    4.39
   0  -2   2   84.85    4.25
   0  -2  -2   81.09    4.44
   0   2  -2   77.52    4.37
   0   2   2   84.82    4.67
   0   2   2   78.88    4.42
  -1  -2  -2    6.83    0.39
   1  -2   2    7.08    0.37
  -1  -2  -2    7.23    0.57
  -1  -2  -2    7.32    0.39
   1  -2   2    6.52    0.49
  -1  -2  -2    7.02    0.45
  -1  -2  -2    7.08    0.38
  -1  -2  -2    6.75    0.47
   1  -2   2    6.90    0.36
  -1  -2  -2    6.72    0.56
  -1  -2  -2    6.66    0.40
  -1   2  -2    6.53    0.44
  -1   2  -2    7.07    0.53
   1   2   2    6.97    0.55
   1   2   2    6.75    0.54
   1   2   2    6.95    0.48
   1   2   2    6.47    0.37
   1   2   2    6.11    0.39
   2  -2   2    0.50    0.10
   2  -2   2    0.38    0.15
  -2  -2  -2    0.52    0.08
  -2  -2  -2    0.69    0.13
  -2  -2  -2    0.61    0.17
  -2  -2  -2    0.78    0.23
  -2  -2  -2    0.43    0.12
  -2  -2  -2    0.47    0.12
   2  -2   2    0.56    0.11
   2  -2   2    0.67    0.11
  -2  -2  -2    0.49    0.13
  -2  -2  -2    0.42    0.10
  -2  -2  -2    0.51    0.20
  -2   2  -2    0.44    0.09
   2   2   2    0.46    0.10
   2   2   2    0.51    0.17
   2   2   2    0.45    0.19
  -2   2  -2    0.43    0.16
  -2   2  -2    0.67    0.18
   2   2   2    0.53    0.20
   2   2   2    0.45    0.10
   2   2   2    0.76    0.15
  -2   2  -2    0.65    0.09
   3  -2   2   23.13    1.39
   3  -2   2   24.25    1.30
  -3  -2  -2   23.65    1.37
   3  -2   2   23.55    1.39
  -3  -2  -2   25.18    1.39
  -3  -2  -2   29.47    1.55
  -3  -2  -2   25.59    1.54
  -3  -2  -2   22.53    1.48
  -3  -2  -2   25.36    1.32
  -3  -2  -2   25.12    1.33
   3  -2   2   24.39    1.36
  -3   2  -2   24.70    1.32
   3   2   2   24.70    1.52
   3   2   2   24.13    1.30
  -3   2  -2   24.35    1.26
   3   2   2   24.13    1.60
  -3   2  -2   22.79    1.32
   3   2   2   25.39    1.63
  -3   2  -2   22.14    1.46
   3   2   2   24.19    1.34
  -3   2  -2   24.40    1.31
  -3   2  -2   26.87    1.52
  -4  -2  -2   19.74    1.15
   4  -2   2   19.01    1.20
  -4  -2  -2   19.65    1.23
  -4  -2  -2   19.77    1.11
   4  -2   2   19.03    1.09
  -4  -2  -2   18.69    1.08
   4  -2   2   18.78    1.08
   4  -2   2   19.96    1.20
  -4  -2  -2   19.55    1.16
   4  -2   2   19.28    1.14
  -4  -2  -2   17.97    1.30
   4  -2   2   19.72    1.14
  -4   2  -2   17.92    1.30
   4   2   2   18.97    1.33
   4   2   2   19.34    1.09
   4   2   2   17.56    1.31
  -4   2  -2   18.79    1.09
   4   2   2   19.60    1.12
   4   2   2   19.51    1.38
  -4   2  -2   18.46    1.03
  -4   2  -2   17.58    1.26
  -5  -2  -2    3.89    0.45
   5  -2   2    2.77    0.35
  -5  -2  -2    3.20    0.41
   5  -2   2    2.85    0.28
   5  -2   2    3.66    0.39
  -5  -2  -2    3.47    0.38
  -5  -2  -2    2.80    0.36
   5  -2   2    2.75    0.30
   5  -2   2    3.15    0.39
   5  -2   2    1.64    0.38
  -5   2  -2    3.09    0.32
   5   2   2    3.79    0.61
  -5   2  -2    2.45    0.50
   5   2   2    3.06    0.44
  -5   2  -2    3.05    0.51
   5   2   2    2.81    0.55
   5   2   2    3.30    0.38
   5   2   2    2.08    0.33
  -5   2  -2    2.91    0.35
  -5   2  -2    2.78    0.37
   6  -2   2   15.45    1.14
   6  -2   2   18.36    1.11
   6  -2   2   19.09    1.12
  -6  -2  -2   18.68    1.12
  -6  -2  -2   17.97    1.10
   6  -2   2   18.47    1.30
  -6  -2  -2   18.11    1.18
   6  -2   2   16.87    1.16
   6  -2   2   17.87    1.06
   6   2   2   17.13    1.41
   6   2   2   19.81    1.17
  -6   2  -2   17.70    1.45
  -6   2  -2   19.01    1.37
  -6   2  -2   18.10    1.18
  -6   2  -2   17.69    1.12
   6   2   2   17.91    1.11
  -6   2  -2   18.20    1.05
   6   2   2   17.70    1.29
   6   2   2   18.59    1.48
  -7  -2  -2    4.01    0.54
   7  -2   2    3.69    0.42
   7  -2   2    3.45    0.38
   7  -2   2    3.11    0.40
   7  -2   2    3.70    0.47
  -7  -2  -2    4.71    0.51
   7  -2   2    1.81    0.51
  -7  -2  -2    3.92    0.49
   7   2   2    3.80    0.48
  -7   2  -2    3.80    0.67
  -7   2  -2    3.21    0.40
   7   2   2    3.20    0.72
  -7   2  -2    3.94    0.49
   7   2   2    3.33    0.48
   7   2   2    3.53    0.51
   7   2   2    4.42    0.78
   8  -2   2    1.97    0.57
  -8  -2  -2    2.12    0.37
  -8  -2  -2    2.18    0.39
   8  -2   2    2.33    0.31
   8  -2   2    1.51    0.36
  -8  -2  -2    2.23    0.44
   8  -2   2    1.95    0.32
   8   2   2    2.57    0.72
  -8   2  -2    1.77    0.38
   8   2   2    1.97    0.37
   8   2   2    1.90    0.38
  -8   2  -2    1.09    0.45
   8   2   2    1.89    0.66
   8   2   2    2.32    0.41
  -9  -2  -2    2.42    0.43
   9  -2   2    2.26    0.32
   9  -2   2    1.58    0.37
  -9  -2  -2    2.31    0.44
  -9  -2  -2    1.94    0.46
   9  -2   2    2.09    0.61
   9   2   2    2.56    0.44
   9   2   2    2.39    0.47
  -9   2  -2    2.11    0.58
  -9   2  -2    3.37    0.52
   9   2   2    2.01    0.76
   9   2   2    2.37    0.46
   9   2   2    1.37    0.64
  10  -2   2    1.48    0.62
 -10  -2  -2    1.56    0.44
 -10  -2  -2    0.48    0.32
 -10  -2  -2    0.70    0.30
  10  -2   2    0.71    0.34
  10   2   2    0.93    0.36
 -10   2  -2    0.86    0.54
 -10   2  -2    0.25    0.27
  10   2   2    1.21    0.36
  10   2   2    0.73    0.72
 -11  -2  -2    2.53    0.53
  11  -2   2    3.47    0.87
  11  -2   2    3.27    0.57
 -11  -2  -2    2.09    0.54
 -11   2  -2    1.87    0.49
  11   2   2    2.18    0.46
  11   2   2    2.91    0.59
 -11   2  -2    2.20    0.79
  11   2   2    2.91    0.95
  12  -2   2    5.42    1.12
 -12  -2  -2    7.60    1.00
  12  -2   2    6.17    0.81
 -12  -2  -2    8.79    0.94
 -12   2  -2    8.18    1.37
  12   2   2    5.00    0.72
  12   2   2    8.03    1.00
 -12   2  -2    4.98    0.77
  12   2   2    5.12    1.27
  13  -2   2   -0.36    0.74
 -13  -2  -2   -0.02    0.34
  13  -2   2   -0.45    0.28
 -13   2  -2    0.18    0.36
  13   2   2   -0.21    0.99
  13   2   2   -0.07    0.28
  13   2   2    0.32    0.39
 -12  -3   2    1.47    0.53
  12  -3  -2    1.29    0.49
 -12  -3   2    1.63    0.47
  12  -3  -2    1.86    0.78
  12   3  -2    1.56    0.48
 -12   3   2    1.38    0.48
 -12   3   2    1.97    0.89
  12   3  -2    2.00    0.58
 -11  -3   2    1.40    0.45
 -11  -3   2    1.32    0.43
  11  -3  -2    2.78    0.74
  11  -3  -2    0.89    0.40
 -11   3   2    0.94    0.40
 -11   3   2    1.76    0.71
  11   3  -2    1.16    0.43
  11   3  -2    0.81    0.41
  10  -3  -2    1.32    0.40
  10  -3  -2    0.70    0.55
 -10  -3   2    1.55    0.40
 -10  -3   2    1.42    0.41
  10   3  -2    0.77    0.73
  10   3  -2    1.76    0.46
 -10   3   2    0.74    0.67
 -10   3   2    0.76    0.34
  10   3  -2    0.64    0.31
  -9  -3   2    1.23    0.34
   9  -3  -2    1.32    0.33
   9  -3  -2    1.69    0.39
   9  -3  -2    1.45    0.53
  -9  -3   2    1.06    0.36
   9   3  -2    1.80    0.45
   9   3  -2    1.45    0.69
   9   3  -2    2.12    0.76
  -9   3   2    1.55    0.61
  -9   3   2    2.24    0.44
   9   3  -2    1.58    0.42
  -8  -3   2    0.49    0.26
   8  -3  -2    0.66    0.41
   8  -3  -2    0.66    0.27
   8  -3  -2    0.85    0.29
  -8  -3   2    0.31    0.24
   8   3  -2    0.48    0.31
  -8   3   2    1.06    0.31
   8   3  -2    0.58    0.57
   8   3  -2    0.42    0.27
   8   3  -2    0.38    0.51
  -8   3   2    0.50    0.44
  -7  -3   2    2.56    0.43
  -7  -3   2    3.15    0.46
   7  -3  -2    3.05    0.56
   7  -3  -2    2.77    0.41
   7  -3  -2    3.21    0.48
   7  -3  -2    3.42    0.44
   7   3  -2    3.56    0.58
   7   3  -2    3.04    0.47
   7   3  -2    3.79    0.76
  -7   3   2    3.80    0.74
   7   3  -2    4.38    0.82
  -7   3   2    3.18    0.44
   6  -3  -2    9.69    0.76
  -6  -3   2   11.08    1.12
   6  -3  -2   10.27    0.72
   6  -3  -2    9.76    0.95
  -6  -3   2    9.92    0.75
   6  -3  -2    8.71    0.73
  -6  -3   2    9.08    0.74
  -6  -3   2   11.15    0.81
  -6  -3   2   10.00    0.85
   6   3  -2   11.32    0.80
  -6   3   2   11.70    1.18
  -6   3   2   10.03    0.74
  -6   3   2    9.77    1.10
   6   3  -2   10.52    0.93
   6   3  -2   10.93    1.21
   6   3  -2   10.61    1.19
  -5  -3   2    7.13    0.84
   5  -3  -2    7.68    0.66
  -5  -3   2    6.04    0.57
   5  -3  -2    5.37    0.62
  -5  -3   2    6.95    0.56
  -5  -3   2    6.81    0.65
  -5  -3   2    6.82    0.47
  -5  -3   2    7.27    0.85
   5  -3  -2    6.71    0.54
  -5  -3   2    6.00    0.54
  -5  -3   2    7.20    0.53
   5  -3  -2    6.44    0.54
   5   3  -2    7.57    0.73
  -5   3   2    7.73    0.89
  -5   3   2    6.43    0.83
   5   3  -2    6.92    0.56
   5   3  -2    7.26    0.91
  -5   3   2    6.84    0.56
   5   3  -2    7.67    0.89
   5   3  -2    6.58    0.57
   4  -3  -2   21.00    1.29
   4  -3  -2   19.02    1.15
  -4  -3   2   20.98    1.35
  -4  -3   2   18.56    1.33
   4  -3  -2   20.95    1.21
  -4  -3   2   20.74    1.08
  -4  -3   2   20.12    1.40
   4  -3  -2   21.47    1.15
  -4  -3   2   20.99    1.19
  -4  -3   2   18.80    1.19
  -4  -3   2   19.45    1.21
  -4  -3   2   21.11    1.22
   4  -3  -2   20.24    1.15
   4   3  -2   20.65    1.50
   4   3  -2   21.18    1.49
   4   3  -2   21.49    1.21
  -4   3   2   21.15    1.17
   4   3  -2   20.39    1.44
  -4   3   2   21.91    1.17
   4   3  -2   20.87    1.16
  -4   3   2   20.59    1.44
  -4   3   2   20.06    1.37
  -3  -3   2    1.65    0.30
   3  -3  -2    3.44    0.30
  -3  -3   2    2.89    0.29
  -3  -3   2    3.69    0.46
  -3  -3   2    3.48    0.49
  -3  -3   2    3.79    0.36
   3  -3  -2    3.03    0.42
  -3  -3   2    2.70    0.40
   3  -3  -2    1.53    0.29
   3   3  -2    3.97    0.49
   3   3  -2    2.91    0.33
   3   3  -2    2.25    0.47
  -3   3   2    3.11    0.29
  -3   3   2    3.83    0.52
  -3   3   2    4.13    0.35
  -3   3   2    3.18    0.29
  -2  -3   2    4.90    0.34
  -2  -3   2    4.39    0.33
  -2  -3   2    4.99    0.50
   2  -3  -2    4.57    0.30
  -2  -3   2    4.48    0.34
   2  -3  -2    4.34    0.49
  -2  -3   2    4.65    0.58
  -2  -3   2    4.07    0.30
   2   3  -2    4.78    0.45
   2   3  -2    4.84    0.34
  -2   3   2    4.87    0.29
   2   3  -2    5.37    0.53
   2   3  -2    4.95    0.33
   2   3  -2    4.37    0.37
  -1  -3   2   47.45    2.27
   1  -3  -2   43.73    2.64
  -1  -3   2   41.93    2.63
  -1  -3   2   47.16    2.27
   1  -3  -2   44.94    2.51
  -1  -3   2   45.63    2.50
   1   3  -2   47.47    2.46
  -1   3   2   43.70    2.82
   1   3  -2   47.93    2.31
   1   3  -2   43.33    2.70
   1   3  -2   45.97    2.61
   1   3  -2   45.05    2.39
   1   3  -2   45.08    2.30
   0  -3  -2    8.64    0.73
   0  -3   2    8.99    0.64
   0  -3  -2    8.93    0.63
   0  -3   2    7.86    0.67
   0   3  -2    6.52    0.67
   0   3   2    7.89    0.73
   0   3  -2    7.90    0.69
   1  -3   2   33.67    2.04
  -1  -3  -2   36.25    1.96
  -1  -3  -2   35.35    2.14
   1  -3   2   32.52    1.97
  -1  -3  -2   34.36    1.74
  -1  -3  -2   35.45    1.76
   1   3   2   37.23    1.79
   1   3   2   34.00    1.77
   1   3   2   34.37    2.15
  -1   3  -2   33.08    2.05
   1   3   2   35.79    1.86
  -2  -3  -2    1.58    0.36
  -2  -3  -2    1.75    0.18
  -2  -3  -2    1.32    0.24
  -2  -3  -2    1.39    0.33
  -2  -3  -2    1.68    0.22
  -2  -3  -2    1.65    0.30
   2  -3   2    1.82    0.18
   2  -3   2    2.10    0.17
  -2  -3  -2    2.12    0.16
   2  -3   2    1.43    0.31
  -2  -3  -2    1.49    0.19
   2   3   2    1.13    0.25
  -2   3  -2    2.18    0.15
  -2   3  -2    1.68    0.29
   2   3   2    1.64    0.19
   2   3   2    0.90    0.29
  -2   3  -2    1.31    0.16
   2   3   2    1.88    0.31
  -2   3  -2    2.03    0.39
   2   3   2    1.71    0.23
   2   3   2    1.76    0.36
   3  -3   2    5.41    0.40
  -3  -3  -2    5.48    0.40
   3  -3   2    5.70    0.58
  -3  -3  -2    4.97    0.43
   3  -3   2    5.91    0.39
  -3  -3  -2    5.54    0.46
  -3  -3  -2    6.14    0.73
  -3  -3  -2    6.22    0.69
  -3  -3  -2    5.57    0.41
  -3  -3  -2    6.32    0.44
   3   3   2    6.49    0.67
   3   3   2    6.84    0.69
   3   3   2    6.36    0.71
  -3   3  -2    6.18    0.39
   3   3   2    5.81    0.40
  -3   3  -2    5.40    0.48
  -3   3  -2    5.95    0.41
  -3   3  -2    6.65    0.62
   3   3   2    5.03    0.42
   4  -3   2    6.09    0.54
   4  -3   2    5.96    0.44
  -4  -3  -2    5.68    0.49
  -4  -3  -2    5.28    0.45
  -4  -3  -2    6.80    0.75
  -4  -3  -2    5.47    0.45
   4  -3   2    6.17    0.45
  -4  -3  -2    7.68    0.83
   4  -3   2    4.21    0.46
   4  -3   2    6.04    0.50
  -4  -3  -2    5.35    0.64
  -4  -3  -2    6.37    0.39
   4   3   2    5.49    0.72
   4   3   2    5.87    0.45
   4   3   2    6.38    0.65
  -4   3  -2    5.82    0.43
  -4   3  -2    5.31    0.61
   4   3   2    6.07    0.48
  -4   3  -2    5.86    0.66
  -4   3  -2    5.55    0.46
   4   3   2    5.89    0.74
  -5  -3  -2   15.15    1.12
   5  -3   2   14.15    1.00
  -5  -3  -2   13.79    0.95
  -5  -3  -2   15.04    0.93
   5  -3   2   14.83    0.94
  -5  -3  -2   15.62    1.20
   5  -3   2   13.85    0.89
  -5  -3  -2   15.07    0.96
   5  -3   2   13.54    0.99
  -5  -3  -2   15.87    0.88
  -5   3  -2   13.28    1.17
   5   3   2   12.89    1.21
   5   3   2   16.27    0.98
  -5   3  -2   15.03    0.92
   5   3   2   14.88    1.17
  -5   3  -2   14.50    1.12
   5   3   2   14.11    0.90
   5   3   2   13.85    1.20
  -6  -3  -2   14.92    0.94
  -6  -3  -2   12.35    0.96
   6  -3   2   14.72    0.92
   6  -3   2   14.69    0.99
  -6  -3  -2   14.92    1.24
   6  -3   2   14.91    1.08
   6  -3   2   12.91    0.96
   6   3   2   11.89    1.24
   6   3   2   14.41    0.99
   6   3   2   13.81    1.15
   6   3   2   16.73    1.32
  -6   3  -2   13.21    1.14
  -6   3  -2   14.74    0.95
  -7  -3  -2    7.15    0.98
   7  -3   2    7.64    0.68
   7  -3   2    7.74    0.90
  -7  -3  -2    8.91    0.70
   7  -3   2    8.80    0.83
  -7  -3  -2    8.31    0.72
   7  -3   2    7.90    0.67
  -7   3  -2   10.30    1.11
   7   3   2    8.81    0.73
  -7   3  -2    8.85    0.71
   7   3   2    8.97    1.20
   7   3   2    7.78    0.80
   7   3   2    7.49    1.07
  -8  -3  -2   -0.01    0.18
   8  -3   2    0.32    0.23
   8  -3   2    0.29    0.22
   8  -3   2    0.71    0.39
  -8  -3  -2    0.05    0.20
  -8  -3  -2   -0.29    0.34
   8   3   2    0.15    0.23
   8   3   2   -0.24    0.54
  -8   3  -2   -0.10    0.36
   8   3   2   -0.19    0.19
   8   3   2    0.07    0.48
  -8   3  -2    0.33    0.22
  -9  -3  -2    0.28    0.27
   9  -3   2    0.34    0.27
  -9  -3  -2    0.82    0.47
  -9  -3  -2    0.39    0.25
   9  -3   2    0.42    0.29
   9  -3   2    0.86    0.48
  -9   3  -2    0.23    0.43
   9   3   2    1.49    0.71
   9   3   2    0.25    0.27
   9   3   2   -0.17    0.63
  -9   3  -2    0.12    0.24
   9   3   2    0.73    0.32
 -10  -3  -2    2.09    0.48
  10  -3   2    1.34    0.62
  10  -3   2    1.83    0.44
 -10  -3  -2    1.59    0.42
 -10   3  -2    2.09    0.74
 -10   3  -2    2.20    0.48
  10   3   2    3.06    0.99
  10   3   2    2.82    0.55
  10   3   2    1.65    0.43
  11  -3   2    1.07    0.42
  11  -3   2    1.97    0.76
 -11  -3  -2    1.56    0.44
 -11  -3  -2    0.93    0.45
  11   3   2    1.13    0.45
 -11   3  -2    2.08    0.85
 -11   3  -2    1.34    0.47
  11   3   2    2.11    0.50
  12  -3   2    0.82    0.72
 -12  -3  -2    1.29    0.51
 -12  -3  -2    1.12    0.44
  12  -3   2    1.07    0.42
  12   3   2    1.31    0.45
  12   3   2    1.65    0.52
 -12   3  -2    1.28    0.47
 -11  -4   2    1.89    0.47
  11  -4  -2    1.19    0.41
 -11  -4   2    1.27    0.40
  11  -4  -2    1.21    0.69
  11   4  -2    1.13    0.46
 -11   4   2    0.97    0.74
  11   4  -2    1.82    0.56
 -11   4   2    1.71    0.46
 -10  -4   2    3.67    0.60
  10  -4  -2    4.41    0.62
 -10  -4   2    2.76    0.53
  10  -4  -2    3.84    0.78
  10   4  -2    4.18    1.13
 -10   4   2    4.49    0.99
 -10   4   2    4.85    0.67
  10   4  -2    3.49    0.67
  10   4  -2    4.56    0.76
   9  -4  -2    4.09    0.55
  -9  -4   2    3.58    0.55
  -9  -4   2    4.22    0.60
   9  -4  -2    4.84    0.60
  -9  -4   2    3.42    0.84
   9  -4  -2    5.20    0.79
  -9   4   2    4.73    0.94
   9   4  -2    3.05    0.59
  -9   4   2    4.89    0.62
   9   4  -2    3.56    0.67
   9   4  -2    4.65    1.03
  -8  -4   2    3.67    0.82
   8  -4  -2    5.06    0.59
  -8  -4   2    4.52    0.60
   8  -4  -2    4.52    0.59
  -8  -4   2    4.92    0.62
   8  -4  -2    4.94    0.70
   8   4  -2    6.47    0.89
   8   4  -2    5.92    1.08
   8   4  -2    5.27    0.69
  -8   4   2    5.12    0.90
  -8   4   2    4.54    0.58
  -7  -4   2   10.38    0.82
   7  -4  -2    9.92    0.78
   7  -4  -2   10.50    0.78
  -7  -4   2   10.55    1.26
   7  -4  -2   10.98    0.90
   7  -4  -2    9.31    0.83
  -7  -4   2   10.10    0.80
   7   4  -2   10.96    0.87
   7   4  -2   12.25    1.37
  -7   4   2   10.81    0.81
  -7   4   2   13.01    1.30
   7   4  -2   12.52    1.09
   6  -4  -2    6.24    0.69
  -6  -4   2    5.71    0.53
  -6  -4   2    6.18    0.62
   6  -4  -2    5.81    0.60
   6  -4  -2    5.66    0.46
  -6  -4   2    5.75    0.90
   6  -4  -2    6.71    0.54
   6   4  -2    5.95    0.90
   6   4  -2    6.62    0.68
  -6   4   2    6.83    0.92
   6   4  -2    5.77    0.83
  -6   4   2    5.97    0.59
  -5  -4   2    5.40    0.47
  -5  -4   2    5.40    0.82
  -5  -4   2    5.64    0.48
   5  -4  -2    4.48    0.61
   5  -4  -2    5.44    0.49
  -5  -4   2    5.54    0.56
  -5  -4   2    4.71    0.44
   5   4  -2    5.26    0.76
  -5   4   2    4.67    0.49
  -5   4   2    6.44    0.84
   5   4  -2    5.72    0.59
   5   4  -2    4.47    0.75
  -5   4   2    4.56    0.69
  -4  -4   2   42.34    2.62
  -4  -4   2   40.48    2.18
   4  -4  -2   42.87    2.13
  -4  -4   2   40.26    2.18
   4  -4  -2   43.54    2.41
  -4  -4   2   41.14    2.20
  -4  -4   2   42.86    2.33
   4   4  -2   40.59    2.25
   4   4  -2   40.82    2.63
   4   4  -2   36.58    2.73
  -4   4   2   42.50    2.52
  -4   4   2   42.10    2.51
  -4   4   2   39.66    2.19
  -3  -4   2    5.99    0.78
   3  -4  -2    6.02    0.40
   3  -4  -2    4.80    0.61
  -3  -4   2    4.87    0.60
  -3  -4   2    5.75    0.44
  -3   4   2    7.10    0.91
  -3   4   2    6.24    0.72
   3   4  -2    5.03    0.50
   3   4  -2    5.09    0.66
  -3   4   2    4.68    0.40
  -2  -4   2    2.47    0.25
  -2  -4   2    2.42    0.40
  -2  -4   2    2.75    0.27
   2  -4  -2    2.16    0.40
  -2  -4   2    3.38    0.55
   2   4  -2    2.84    0.29
  -2   4   2    2.60    0.57
   2   4  -2    2.33    0.28
   2   4  -2    3.58    0.48
   1  -4  -2    3.89    0.49
   1  -4  -2    2.96    0.53
  -1  -4   2    3.16    0.53
  -1  -4   2    3.71    0.49
   1   4  -2    3.32    0.52
   1   4  -2    3.80    0.25
   1   4  -2    3.74    0.27
  -1   4   2    4.29    0.67
   0  -4  -2    0.68    0.29
   0  -4   2    1.31    0.36
   0  -4   2    0.34    0.19
   0  -4  -2    0.59    0.23
   0   4   2    0.46    0.29
   0   4  -2    0.91    0.33
   1  -4   2    7.47    0.65
  -1  -4  -2    6.66    0.60
  -1  -4  -2    6.36    0.80
   1   4   2    8.34    0.86
  -1   4  -2    6.69    0.86
   1   4   2    7.13    0.44
   1   4   2    7.01    0.41
  -2  -4  -2    0.95    0.27
  -2  -4  -2    0.71    0.13
  -2  -4  -2    0.79    0.34
   2  -4   2    0.21    0.22
  -2  -4  -2    1.05    0.19
   2   4   2    0.61    0.15
   2   4   2    1.22    0.31
   2   4   2    1.47    0.36
   2   4   2    0.61    0.22
  -3  -4  -2   25.96    1.84
  -3  -4  -2   26.08    1.43
   3  -4   2   28.22    1.38
   3  -4   2   24.90    1.66
  -3  -4  -2   28.06    1.49
   3  -4   2   25.41    1.39
  -3  -4  -2   27.97    1.60
  -3   4  -2   26.01    1.58
   3   4   2   25.54    1.88
   3   4   2   23.62    1.77
  -3   4  -2   27.84    1.42
   3   4   2   27.04    1.49
  -4  -4  -2    1.50    0.46
   4  -4   2    0.14    0.24
  -4  -4  -2    0.95    0.18
  -4  -4  -2    1.31    0.24
   4  -4   2    0.95    0.20
  -4  -4  -2    0.92    0.20
  -4   4  -2    1.26    0.23
  -4   4  -2    1.20    0.36
   4   4   2    1.09    0.26
   4   4   2    0.50    0.35
   4   4   2    1.15    0.35
  -4   4  -2    1.35    0.35
   5  -4   2   16.88    1.19
  -5  -4  -2   17.50    1.04
  -5  -4  -2   16.10    1.40
  -5  -4  -2   16.90    1.03
  -5  -4  -2   16.59    1.05
   5  -4   2   16.60    0.99
  -5   4  -2   16.36    1.03
   5   4   2   16.81    1.10
   5   4   2   17.41    1.39
   5   4   2   19.43    1.45
  -5   4  -2   14.82    1.28
  -5   4  -2   16.78    1.23
  -6  -4  -2    2.57    0.38
   6  -4   2    1.33    0.28
   6  -4   2    1.78    0.32
  -6  -4  -2    3.04    0.40
   6  -4   2    2.31    0.42
  -6  -4  -2    2.86    0.67
  -6   4  -2    2.56    0.37
   6   4   2    1.85    0.50
   6   4   2    2.14    0.39
   6   4   2    2.39    0.62
  -6   4  -2    2.82    0.60
   7  -4   2    3.45    0.52
  -7  -4  -2    3.08    0.45
  -7  -4  -2    3.95    0.81
   7  -4   2    3.65    0.48
   7  -4   2    3.15    0.43
   7  -4   2    3.82    0.55
   7   4   2    3.53    0.79
  -7   4  -2    3.29    0.67
   7   4   2    4.03    0.67
   7   4   2    3.90    0.54
  -7   4  -2    2.64    0.44
   8  -4   2    3.23    0.60
   8  -4   2    4.14    0.52
  -8  -4  -2    2.76    0.46
   8  -4   2    3.64    0.54
  -8  -4  -2    3.77    0.55
  -8  -4  -2    2.97    0.77
   8   4   2    3.34    0.65
  -8   4  -2    4.07    0.56
   8   4   2    4.51    0.97
   8   4   2    4.40    0.63
  -8   4  -2    3.77    0.76
   9  -4   2    6.64    0.73
  -9  -4  -2    6.10    0.71
   9  -4   2    4.99    0.62
   9  -4   2    6.19    0.89
  -9  -4  -2    5.36    1.01
  -9  -4  -2    4.44    0.65
   9   4   2    5.55    1.17
   9   4   2    5.24    0.75
  -9   4  -2    4.55    0.64
   9   4   2    4.67    0.78
 -10  -4  -2    1.17    0.37
 -10  -4  -2    0.76    0.36
  10  -4   2    1.61    0.62
  10  -4   2    1.74    0.42
  10   4   2    0.87    0.84
  10   4   2    1.49    0.49
 -10   4  -2    0.90    0.39
  10   4   2    1.96    0.54
  11  -4   2    1.97    0.49
 -11  -4  -2    1.43    0.44
  11  -4   2    2.01    0.76
 -11  -4  -2    1.26    0.43
  11   4   2    0.87    0.42
  11   4   2    1.13    0.47
 -11   4  -2    1.82    0.49
 -10  -5   2    1.32    0.40
  10  -5  -2    2.33    0.49
 -10  -5   2    2.13    0.47
  10   5  -2    1.62    0.88
  10   5  -2    1.57    0.48
 -10   5   2    1.94    0.47
  10   5  -2    1.50    0.53
   9  -5  -2    0.48    0.39
   9  -5  -2    0.48    0.31
  -9  -5   2    0.51    0.30
  -9  -5   2    0.34    0.28
  -9   5   2    0.95    0.33
   9   5  -2    0.20    0.66
   9   5  -2    0.51    0.43
   9   5  -2    0.34    0.33
  -8  -5   2    3.10    0.49
   8  -5  -2    1.90    0.46
  -8  -5   2    1.67    0.77
  -8  -5   2    3.25    0.47
   8  -5  -2    2.84    0.44
   8   5  -2    3.63    0.76
   8   5  -2    2.52    0.85
  -8   5   2    2.89    0.47
   8   5  -2    3.35    0.56
   7  -5  -2    0.92    0.34
  -7  -5   2    0.87    0.24
   7  -5  -2    0.78    0.27
  -7  -5   2    1.02    0.30
  -7  -5   2    0.30    0.60
   7   5  -2    1.42    0.37
   7   5  -2    0.35    0.38
  -7   5   2    1.07    0.30
   7   5  -2    0.76    0.55
  -6  -5   2    2.34    0.36
  -6  -5   2    2.75    0.76
   6  -5  -2    1.37    0.40
   6  -5  -2    2.48    0.34
  -6  -5   2    1.96    0.31
  -6  -5   2    1.98    0.28
   6   5  -2    1.90    0.38
   6   5  -2    2.59    0.66
   6   5  -2    2.04    0.54
  -6   5   2    2.44    0.39
   5  -5  -2    0.62    0.30
  -5  -5   2    0.60    0.28
  -5  -5   2    0.07    0.44
   5  -5  -2    0.75    0.18
  -5  -5   2    0.71    0.23
  -5  -5   2    0.26    0.12
   5   5  -2    0.68    0.39
  -5   5   2    0.13    0.20
   5   5  -2    0.25    0.21
   5   5  -2    0.79    0.47
  -5   5   2    0.34    0.51
  -4  -5   2    1.10    0.50
   4   5  -2   -0.04    0.22
   4   5  -2    0.24    0.34
  -4   5   2    1.22    0.51
  -4   5   2    1.44    0.27
  -4   5   2    1.53    0.39
  -3  -5   2    0.47    0.24
   3  -5  -2    0.86    0.31
  -3  -5   2    0.40    0.40
  -3  -5   2    0.43    0.15
  -3   5   2    0.76    0.48
   3   5  -2    0.43    0.22
   3   5  -2    0.34    0.26
  -3   5   2    0.40    0.15
  -2  -5   2    3.23    0.66
   2  -5  -2    4.07    0.57
  -2  -5   2    4.06    0.55
  -2  -5   2    4.04    0.28
   2   5  -2    3.24    0.37
   2   5  -2    3.88    0.59
  -2   5   2    3.48    0.70
  -1  -5   2    8.28    1.01
   1  -5  -2    9.32    0.82
  -1  -5   2   10.08    0.82
  -1   5   2    9.54    1.14
   1   5  -2    9.31    1.03
   0  -5  -2   27.46    1.74
   0  -5   2   29.97    1.79
   0  -5   2   25.54    1.85
   0  -5  -2   26.54    1.92
   0   5  -2   25.43    1.95
   0   5   2   28.70    2.01
  -1  -5  -2    2.42    0.42
   1  -5   2    1.95    0.45
  -1  -5  -2    1.11    0.43
  -1   5  -2    1.64    0.51
   1   5   2    1.37    0.47
   1   5   2    1.88    0.21
  -2  -5  -2    6.47    0.92
   2  -5   2    6.42    0.78
  -2  -5  -2    7.18    0.72
  -2  -5  -2    6.32    0.39
   2   5   2    5.58    0.81
   2   5   2    5.54    0.61
   2   5   2    6.13    0.46
  -2   5  -2    5.83    0.91
   2   5   2    5.78    0.78
   3  -5   2    1.37    0.40
  -3  -5  -2    0.99    0.46
  -3  -5  -2    1.26    0.20
   3   5   2    1.08    0.24
   3   5   2    0.92    0.34
   3   5   2    1.32    0.45
  -3   5  -2    1.18    0.19
  -3   5  -2    1.40    0.53
   4  -5   2    9.38    0.97
  -4  -5  -2   10.97    0.65
  -4  -5  -2    9.75    1.20
  -4   5  -2   10.17    0.66
  -4   5  -2    8.26    0.82
   4   5   2    9.46    0.73
   4   5   2    8.06    1.06
   4   5   2    8.55    1.04
   5  -5   2    1.79    0.44
  -5  -5  -2    1.35    0.19
  -5  -5  -2    1.97    0.64
   5  -5   2    1.32    0.22
  -5  -5  -2    1.34    0.26
   5   5   2    1.26    0.44
   5   5   2    1.21    0.51
  -5   5  -2    0.89    0.27
   5   5   2    1.47    0.32
  -6  -5  -2    1.84    0.33
   6  -5   2    1.46    0.29
   6  -5   2    1.56    0.45
  -6  -5  -2    1.25    0.64
  -6  -5  -2    1.72    0.28
   6   5   2    2.61    0.66
   6   5   2    1.84    0.36
  -6   5  -2    1.76    0.34
   6   5   2    1.87    0.55
   7  -5   2    0.20    0.21
  -7  -5  -2   -0.23    0.53
  -7  -5  -2    0.19    0.20
  -7  -5  -2    0.09    0.20
   7  -5   2    0.08    0.29
   7   5   2    0.13    0.49
   7   5   2    0.36    0.37
   7   5   2    0.16    0.24
  -7   5  -2    0.19    0.24
  -8  -5  -2    4.21    0.55
   8  -5   2    4.44    0.66
   8  -5   2    4.71    0.57
  -8  -5  -2    4.47    0.57
   8   5   2    4.47    1.04
   8   5   2    4.23    0.79
  -8   5  -2    5.51    0.64
   8   5   2    4.36    0.64
   9  -5   2    0.92    0.33
  -9  -5  -2    0.95    0.34
  -9  -5  -2    1.14    0.37
   9  -5   2    0.63    0.39
   9   5   2    0.91    0.47
   9   5   2    0.24    0.71
   9   5   2    0.54    0.38
  -9   5  -2    0.84    0.34
 -10  -5  -2    2.01    0.46
 -10  -5  -2    2.17    0.48
  10  -5   2    2.38    0.47
  10   5   2    1.43    0.52
  10   5   2    0.91    0.96
  10   5   2    2.77    0.65
 -10   5  -2    1.72    0.48
  -8  -6   2    0.25    0.27
   8  -6  -2    0.35    0.27
   8  -6  -2    0.21    0.37
   8   6  -2    0.11    0.66
  -8   6   2    0.44    0.32
   8   6  -2   -0.19    0.41
   8   6  -2    0.28    0.35
   7  -6  -2    1.54    0.30
   7  -6  -2    1.22    0.45
  -7  -6   2    1.62    0.34
   7   6  -2    1.09    0.54
  -7   6   2    0.81    0.33
   7   6  -2    1.19    0.36
   7   6  -2    2.41    0.75
  -6  -6   2    0.28    0.65
  -6  -6   2    0.90    0.26
   6  -6  -2    0.62    0.37
  -6   6   2    0.42    0.25
   6   6  -2    0.35    0.40
   6   6  -2    0.00    0.43
   6   6  -2    0.37    0.27
  -5  -6   2    0.29    0.58
   5  -6  -2    1.26    0.46
  -5  -6   2    1.91    0.29
   5   6  -2    1.28    0.49
  -5   6   2    0.58    0.23
   5   6  -2    0.53    0.45
   5   6  -2    1.16    0.34
  -4  -6   2   -0.04    0.14
  -4  -6   2    0.10    0.30
  -4  -6   2    0.09    0.50
   4  -6  -2   -0.48    0.24
   4   6  -2    0.08    0.33
   4   6  -2   -0.09    0.41
   4   6  -2   -0.05    0.22
  -4   6   2    0.18    0.65
   3  -6  -2    0.53    0.36
  -3  -6   2    1.06    0.39
  -3  -6   2    1.73    0.61
   3   6  -2    1.12    0.51
  -3   6   2    1.21    0.68
   3   6  -2    0.77    0.24
   3   6  -2    0.59    0.34
  -2  -6   2    0.19    0.29
   2  -6  -2    0.32    0.31
  -2  -6   2    0.65    0.52
  -2   6   2    0.06    0.55
   2   6  -2    0.43    0.19
   1  -6  -2    3.26    0.60
  -1  -6   2    1.97    0.58
  -1  -6   2    2.53    0.51
  -1   6   2    1.73    0.68
   0  -6  -2    0.32    0.44
   0  -6   2    0.13    0.26
   0  -6  -2    0.41    0.28
   0   6  -2   -0.25    0.48
   0   6   2    0.28    0.49
   0   6   2    0.31    0.38
  -1  -6  -2    2.52    0.48
   1  -6   2    1.58    0.48
  -1  -6  -2    2.14    0.66
  -1   6  -2    1.48    0.60
   1   6   2    2.64    0.62
   1   6   2    1.35    0.54
   1   6   2    2.82    0.29
  -2  -6  -2   -0.36    0.44
  -2  -6  -2    0.09    0.23
   2  -6   2    0.43    0.34
   2   6   2    0.36    0.41
   2   6   2   -0.20    0.26
  -2   6  -2    0.08    0.58
   2   6   2    0.19    0.35
   2   6   2    0.07    0.17
   3  -6   2    2.36    0.53
  -3  -6  -2    2.10    0.23
  -3  -6  -2    1.26    0.66
   3   6   2    1.77    0.48
   3   6   2    1.55    0.32
   3   6   2    1.99    0.55
  -3   6  -2    1.25    0.74
   4  -6   2    0.37    0.35
  -4  -6  -2    0.80    0.20
  -4  -6  -2   -0.47    0.52
  -4   6  -2    0.53    0.23
   4   6   2    0.44    0.24
   4   6   2    0.22    0.38
  -4   6  -2    1.00    0.72
   4   6   2    0.26    0.42
   5  -6   2    0.64    0.37
  -5  -6  -2    1.14    0.27
  -5  -6  -2    0.35    0.66
   5   6   2    1.02    0.47
   5   6   2    0.70    0.30
  -5   6  -2    1.03    0.28
   5   6   2    0.71    0.49
   6  -6   2    1.18    0.44
  -6  -6  -2    0.90    0.26
   6  -6   2    0.76    0.22
   6   6   2    0.12    0.53
  -6   6  -2    0.84    0.29
   6   6   2    0.42    0.29
   6   6   2    1.02    0.50
  -7  -6  -2    2.88    0.43
   7  -6   2    2.25    0.56
   7  -6   2    2.21    0.35
   7   6   2    1.48    0.40
   7   6   2    2.28    0.65
  -7   6  -2    1.96    0.40
   7   6   2    1.80    0.75
  -8  -6  -2    1.53    0.36
  -8  -6  -2    2.33    0.31
   8  -6   2    1.66    0.35
   8  -6   2    1.47    0.49
  -8   6  -2    1.89    0.43
   8   6   2    2.83    0.75
   8   6   2    2.23    0.51
   8   6   2    1.87    0.95
  -5  -7   2    0.11    0.22
   5  -7  -2    0.58    0.45
   5   7  -2   -0.08    0.49
   5   7  -2   -0.21    0.27
   5   7  -2    0.36    0.54
   4  -7  -2    2.29    0.57
   4   7  -2    2.65    0.42
   4   7  -2    3.61    0.78
   4   7  -2    2.71    0.65
   3  -7  -2    1.38    0.47
  -3  -7   2    0.42    0.41
   3   7  -2    0.69    0.45
   3   7  -2    0.03    0.48
  -2  -7   2    0.75    0.67
  -2  -7   2    0.77    0.40
   2  -7  -2    0.96    0.43
   2   7  -2    0.41    0.52
  -1  -7   2   -0.11    0.33
   1  -7  -2    0.08    0.31
  -1   7   2   -0.11    0.45
   1   7  -2    0.82    0.53
   0  -7   2    0.71    0.41
   0  -7  -2    0.47    0.38
   0   7   2    0.63    0.56
   1  -7   2    0.42    0.38
   1   7   2    1.13    0.53
   2  -7   2    0.32    0.39
   2   7   2    0.37    0.36
   2   7   2    0.17    0.46
   3  -7   2    0.72    0.45
   3   7   2    0.87    0.52
   3   7   2    0.20    0.39
   4  -7   2    1.07    0.48
   4   7   2    1.14    0.34
   4   7   2    1.16    0.57
   4   7   2    0.62    0.49
   5  -7   2   -0.07    0.41
  -5  -7  -2    0.29    0.21
  13   0  -3    0.03    0.39
 -13   0   3    0.36    0.71
  13   0  -3   -0.88    0.67
 -13   0   3    0.16    0.38
  12   0  -3    6.23    0.84
 -12   0   3    6.06    1.22
  12   0  -3    6.09    0.85
 -12   0   3    7.19    0.86
 -12   0   3    5.86    0.80
  12   0  -3    5.05    1.17
 -11   0   3    5.03    0.68
  11   0  -3    3.71    0.64
 -11   0   3    5.16    0.72
  11   0  -3    4.72    1.04
 -11   0   3    3.94    0.94
  11   0  -3    4.26    0.50
  11   0  -3    6.11    0.76
 -10   0   3    0.53    0.29
  10   0  -3    0.26    0.31
 -10   0   3   -0.11    0.36
  10   0  -3    0.22    0.17
 -10   0   3    0.07    0.27
  10   0  -3   -0.10    0.21
  10   0  -3   -0.20    0.45
  -9   0   3    4.34    0.85
  -9   0   3    3.12    0.51
   9   0  -3    2.72    0.37
   9   0  -3    2.71    0.46
   9   0  -3    2.38    0.46
  -9   0   3    3.92    0.61
  -9   0   3    3.05    0.50
   9   0  -3    3.45    0.78
   7   0  -3    0.54    0.21
  -7   0   3    0.23    0.18
  -7   0   3    0.19    0.19
  -7   0   3    0.21    0.29
   7   0  -3    0.42    0.14
   7   0  -3    0.13    0.30
  -7   0   3    0.23    0.17
   7   0  -3    0.81    0.41
   7   0  -3    0.30    0.17
   6   0  -3    1.38    0.23
  -6   0   3    1.46    0.27
   6   0  -3    0.74    0.37
  -6   0   3    1.63    0.29
  -6   0   3    1.39    0.30
   6   0  -3    1.42    0.44
   6   0  -3    2.41    0.34
   6   0  -3    1.87    0.33
  -6   0   3    1.66    0.46
  -5   0   3    3.24    0.38
  -5   0   3    3.97    0.41
   5   0  -3    4.27    0.43
  -5   0   3    3.24    0.54
   5   0  -3    4.13    0.59
   5   0  -3    4.03    0.59
   5   0  -3    4.32    0.38
  -5   0   3    4.40    0.46
   5   0  -3    4.43    0.35
  -4   0   3   43.01    2.57
   4   0  -3   43.83    2.40
  -4   0   3   39.59    2.16
   4   0  -3   47.02    2.58
   4   0  -3   39.12    2.20
  -4   0   3   40.42    2.42
  -4   0   3   40.17    2.20
  -4   0   3   41.48    2.26
   4   0  -3   40.97    2.16
   3   0  -3    1.02    0.23
  -3   0   3    1.19    0.17
  -3   0   3    0.84    0.17
  -3   0   3    0.92    0.25
   3   0  -3    0.95    0.16
   3   0  -3    1.08    0.16
  -3   0   3    0.90    0.25
  -3   0   3    0.98    0.17
   3   0  -3    1.24    0.26
   3   0  -3    1.06    0.15
   3   0  -3    0.95    0.17
   2   0  -3  183.21    9.98
  -2   0   3  180.94    9.15
  -2   0   3  177.18    8.79
  -2   0   3  178.84    9.98
   2   0  -3  175.48    9.04
   2   0  -3  184.96    9.16
   2   0  -3  184.38    9.01
   2   0  -3  176.05    8.78
  -2   0   3  183.67    9.01
  -2   0   3  180.86    9.03
  -2   0   3  178.60    9.27
  -1   0   3    1.86    0.19
  -1   0   3    1.77    0.13
  -1   0   3    1.48    0.18
   1   0  -3    1.79    0.21
   1   0  -3    1.67    0.13
   1   0  -3    1.25    0.16
   1   0  -3    1.62    0.12
  -1   0   3    1.61    0.16
  -1   0   3    1.92    0.22
  -1   0   3    1.44    0.13
   1   0  -3    1.66    0.13
   0   0  -3   -0.04    0.02
   0   0  -3    0.06    0.03
   0   0  -3    0.02    0.05
   0   0  -3   -0.03    0.01
   0   0  -3    0.04    0.03
   0   0   3    0.03    0.04
   0   0  -3    0.06    0.03
   0   0  -3    0.09    0.04
   0   0   3   -0.01    0.02
   0   0   3    0.03    0.05
   0   0  -3    0.01    0.02
   0   0   3   -0.03    0.01
   0   0   3    0.01    0.02
  -1   0  -3    0.07    0.05
   1   0   3    0.09    0.05
  -1   0  -3   -0.02    0.03
   1   0   3    0.03    0.04
   1   0   3    0.01    0.05
   1   0   3    0.14    0.04
  -1   0  -3   -0.01    0.03
   1   0   3    0.02    0.07
  -1   0  -3    0.08    0.07
   1   0   3    0.00    0.06
  -1   0  -3    0.16    0.08
  -2   0  -3   18.18    1.01
  -2   0  -3   17.87    0.95
   2   0   3   17.96    1.02
   2   0   3   17.45    1.15
   2   0   3   18.95    1.02
   2   0   3   19.55    0.98
  -2   0  -3   16.82    1.06
   2   0   3   17.40    1.07
   2   0   3   19.07    0.96
  -2   0  -3   17.06    0.97
   2   0   3   17.48    1.10
  -2   0  -3   17.61    1.15
  -3   0  -3   16.04    0.89
  -3   0  -3   16.52    0.96
   3   0   3   16.06    0.90
   3   0   3   16.76    1.12
   3   0   3   15.63    1.01
  -3   0  -3   15.30    1.04
   3   0   3   16.36    1.05
  -3   0  -3   15.91    0.91
  -3   0  -3   16.34    1.11
   3   0   3   16.39    0.92
  -4   0  -3  105.18    5.24
   4   0   3  105.79    6.05
   4   0   3  104.68    5.37
   4   0   3  107.71    5.26
  -4   0  -3  101.59    5.62
  -4   0  -3  108.78    5.38
   4   0   3  105.36    6.18
   4   0   3  103.19    5.53
  -4   0  -3  104.63    5.49
   5   0   3    8.86    0.64
   5   0   3    9.23    0.65
  -5   0  -3    8.57    0.79
  -5   0  -3   10.18    0.63
   5   0   3    8.46    0.93
  -5   0  -3    9.09    0.67
  -5   0  -3    8.46    0.64
   5   0   3    8.62    0.90
   5   0   3    9.85    0.65
   6   0   3   31.83    1.82
   6   0   3   32.26    1.80
  -6   0  -3   31.50    1.76
  -6   0  -3   32.80    1.89
  -6   0  -3   32.28    2.07
   6   0   3   31.25    1.98
   6   0   3   31.95    2.20
  -6   0  -3   31.99    1.82
   6   0   3   31.82    2.07
   7   0   3    1.88    0.33
  -7   0  -3    1.01    0.27
   7   0   3    1.93    0.33
   7   0   3    2.11    0.52
  -7   0  -3    1.41    0.45
  -7   0  -3    1.30    0.32
   7   0   3    1.65    0.19
  -7   0  -3    2.18    0.33
   7   0   3    1.28    0.23
   7   0   3    0.54    0.42
   8   0   3    0.49    0.56
   8   0   3    0.56    0.40
   8   0   3    0.89    0.27
  -8   0  -3    0.78    0.25
  -8   0  -3    0.72    0.26
   8   0   3    1.53    0.26
  -9   0  -3    0.49    0.24
   9   0   3    0.86    0.22
   9   0   3    0.19    0.24
  -9   0  -3    0.32    0.23
  -9   0  -3    0.99    0.43
  -9   0  -3    0.56    0.30
   9   0   3    0.36    0.49
   9   0   3    0.71    0.29
  10   0   3    1.15    0.35
  10   0   3    1.44    0.64
  10   0   3    1.67    0.31
 -10   0  -3    1.47    0.38
  10   0   3    1.31    0.38
 -10   0  -3    2.13    0.46
 -11   0  -3   -0.09    0.24
  11   0   3   -0.13    0.58
  11   0   3    0.11    0.29
  11   0   3    0.20    0.33
 -11   0  -3   -0.02    0.26
  11   0   3    0.00    0.17
 -12   0  -3    4.54    0.70
  12   0   3    5.26    0.79
  12   0   3    4.02    0.71
  12   0   3    4.43    0.56
  12   0   3    2.99    0.94
 -12   0  -3    4.45    0.73
  13   0   3    1.61    0.96
 -13   0  -3    0.76    0.45
  13   0   3    1.73    0.56
 -13  -1   3    3.00    0.63
 -13  -1   3    2.48    0.62
  13  -1  -3    3.30    1.03
  13  -1  -3    2.68    0.62
 -13   1   3    3.31    0.66
  13   1  -3    4.23    0.77
  13   1  -3    2.66    0.64
  13   1  -3    2.69    1.09
 -13   1   3    2.71    0.99
  12  -1  -3    0.68    0.73
 -12  -1   3    1.06    0.42
 -12  -1   3    0.83    0.66
  12  -1  -3    0.94    0.39
 -12  -1   3    1.53    0.48
  12   1  -3    0.76    0.42
  12   1  -3    1.24    0.84
 -12   1   3    1.51    0.77
  12   1  -3    1.09    0.32
  12   1  -3    1.71    0.53
 -12   1   3    1.36    0.43
  11  -1  -3    1.57    0.43
 -11  -1   3    2.45    0.75
 -11  -1   3    4.06    0.62
 -11  -1   3    2.69    0.50
  11  -1  -3    0.73    0.64
 -11  -1   3    2.93    0.61
 -11   1   3    2.35    0.48
  11   1  -3    1.91    0.39
  11   1  -3    2.12    0.85
 -11   1   3    1.73    0.67
  11   1  -3    1.79    0.45
  11   1  -3    2.31    0.53
  10  -1  -3    2.26    0.46
  10  -1  -3    2.74    0.47
 -10  -1   3    2.98    0.52
 -10  -1   3    1.73    0.47
 -10  -1   3    2.58    0.48
 -10  -1   3    1.97    0.68
  10  -1  -3    1.60    0.63
  10   1  -3    2.63    0.82
  10   1  -3    2.65    0.53
 -10   1   3    3.06    0.52
  10   1  -3    3.03    0.53
 -10   1   3    2.59    0.47
  10   1  -3    2.67    0.43
 -10   1   3    3.21    0.77
  -9  -1   3   20.33    1.50
   9  -1  -3   22.72    1.42
  -9  -1   3   23.53    1.43
   9  -1  -3   22.79    1.39
  -9  -1   3   20.90    1.74
  -9  -1   3   18.71    1.38
   9  -1  -3   22.90    1.79
   9  -1  -3   22.37    1.44
   9   1  -3   22.96    1.48
  -9   1   3   22.86    1.84
   9   1  -3   21.25    1.49
  -9   1   3   21.98    1.38
  -9   1   3   20.02    1.42
   9   1  -3   21.94    1.83
   9   1  -3   23.87    1.47
   9   1  -3   19.51    1.88
  -8  -1   3    8.01    0.78
   8  -1  -3    7.74    1.04
  -8  -1   3    7.67    1.03
   8  -1  -3    7.01    0.74
   8  -1  -3    7.10    0.54
  -8  -1   3    7.91    0.77
  -8  -1   3    9.01    0.89
   8  -1  -3    7.36    0.71
   8   1  -3    7.16    0.66
   8   1  -3    7.36    1.05
  -8   1   3    6.82    1.03
   8   1  -3    8.46    1.13
   8   1  -3    6.73    0.74
  -8   1   3    7.77    0.74
  -8   1   3    8.05    0.84
   8   1  -3    7.35    0.75
  -8   1   3    6.74    0.73
   7  -1  -3    5.95    0.87
   7  -1  -3    7.56    0.95
  -7  -1   3    6.72    0.73
   7  -1  -3    7.07    0.52
   7  -1  -3    7.13    0.62
   7  -1  -3    6.28    0.72
  -7  -1   3    7.66    0.63
   7  -1  -3    8.01    0.61
  -7  -1   3    8.18    0.63
  -7  -1   3    8.14    1.00
  -7   1   3    7.71    0.64
   7   1  -3    7.62    0.64
  -7   1   3    8.39    0.69
  -7   1   3    6.74    0.94
  -7   1   3    6.81    0.60
   7   1  -3    7.34    0.64
   7   1  -3    8.98    0.66
   7   1  -3    8.45    1.05
   7   1  -3    8.29    1.05
   6  -1  -3    2.20    0.22
   6  -1  -3    2.61    0.24
   6  -1  -3    1.94    0.47
   6  -1  -3    2.38    0.34
  -6  -1   3    2.40    0.38
   6  -1  -3    1.87    0.30
   6  -1  -3    2.85    0.52
  -6  -1   3    2.57    0.37
  -6  -1   3    2.65    0.52
  -6  -1   3    2.08    0.33
   6  -1  -3    2.47    0.39
  -6   1   3    2.10    0.53
   6   1  -3    3.01    0.57
   6   1  -3    2.59    0.54
   6   1  -3    2.28    0.35
  -6   1   3    2.56    0.34
   6   1  -3    2.45    0.36
  -6   1   3    2.74    0.39
   6   1  -3    2.09    0.33
  -6   1   3    1.62    0.47
  -6   1   3    2.03    0.32
  -5  -1   3   59.24    3.22
  -5  -1   3   61.91    3.43
   5  -1  -3   55.73    3.31
   5  -1  -3   56.32    3.49
  -5  -1   3   59.64    3.09
   5  -1  -3   59.13    3.12
   5  -1  -3   60.19    3.08
  -5  -1   3   66.09    3.15
   5  -1  -3   63.93    3.59
   5  -1  -3   60.49    3.07
  -5   1   3   56.21    3.05
   5   1  -3   63.38    3.66
   5   1  -3   58.74    3.62
  -5   1   3   58.50    3.45
   5   1  -3   57.91    3.08
   5   1  -3   60.24    3.16
  -5   1   3   62.62    3.22
  -5   1   3   61.02    3.62
  -5   1   3   55.93    3.14
   5   1  -3   58.74    3.37
  -4  -1   3   10.14    0.80
   4  -1  -3    9.64    0.60
   4  -1  -3   10.81    0.83
  -4  -1   3    9.61    0.62
   4  -1  -3    9.33    0.59
   4  -1  -3    8.86    0.76
   4  -1  -3    9.19    0.62
  -4  -1   3    8.99    0.66
  -4  -1   3    8.97    0.63
  -4   1   3   10.27    0.62
   4   1  -3    9.06    0.63
  -4   1   3   10.08    0.83
   4   1  -3    9.81    0.85
   4   1  -3   10.33    0.72
  -4   1   3    8.93    0.62
  -4   1   3   10.33    0.67
   4   1  -3   10.82    0.86
  -4   1   3    9.91    0.84
   4   1  -3    9.28    0.63
  -3  -1   3   86.47    4.48
   3  -1  -3   88.45    4.61
  -3  -1   3   87.07    4.59
  -3  -1   3   88.54    4.62
  -3  -1   3   89.05    4.50
   3  -1  -3   90.71    4.48
  -3  -1   3   86.55    4.42
   3  -1  -3   91.37    5.01
  -3  -1   3   87.23    4.72
   3  -1  -3   89.35    4.58
   3  -1  -3   93.35    5.15
   3  -1  -3   88.65    4.40
   3  -1  -3   87.56    4.52
   3   1  -3   90.22    5.07
   3   1  -3   85.13    4.41
  -3   1   3   91.30    5.05
  -3   1   3   87.99    4.51
   3   1  -3   91.01    4.65
   3   1  -3   90.30    4.52
  -3   1   3   90.91    4.77
  -3   1   3   92.35    4.59
  -3   1   3   81.91    5.15
  -3   1   3   88.15    4.40
  -2  -1   3    6.73    0.36
   2  -1  -3    5.77    0.37
  -2  -1   3    5.84    0.36
   2  -1  -3    5.35    0.45
  -2  -1   3    6.33    0.47
   2  -1  -3    6.20    0.35
   2  -1  -3    5.80    0.38
   2  -1  -3    5.42    0.38
   2  -1  -3    5.87    0.42
  -2  -1   3    5.16    0.36
  -2  -1   3    5.27    0.37
   2  -1  -3    6.26    0.37
  -2  -1   3    5.78    0.39
  -2  -1   3    6.46    0.46
   2   1  -3    5.51    0.37
  -2   1   3    5.99    0.37
  -2   1   3    5.74    0.47
  -2   1   3    6.59    0.36
   2   1  -3    6.39    0.49
  -2   1   3    5.95    0.36
   2   1  -3    5.56    0.46
   2   1  -3    5.95    0.38
   2   1  -3    5.53    0.49
  -2   1   3    6.08    0.48
  -2   1   3    5.55    0.38
  -2   1   3    5.87    0.37
  -1  -1   3   13.96    0.82
   1  -1  -3   16.36    0.78
  -1  -1   3   13.38    0.79
   1  -1  -3   13.18    0.79
   1   1  -3   15.06    0.75
   1   1  -3   14.60    0.83
  -1   1   3   15.84    0.77
  -1   1   3   14.46    0.84
  -1   1   3   13.91    0.75
   1   1  -3   12.81    0.76
   0  -1  -3    2.49    0.17
   0  -1  -3    2.64    0.30
   0  -1   3    3.00    0.22
   0  -1   3    2.70    0.17
   0  -1  -3    2.65    0.30
   0  -1  -3    2.46    0.19
   0  -1   3    2.69    0.21
   0  -1  -3    2.61    0.17
   0   1   3    2.70    0.24
   0   1   3    2.68    0.30
   0   1   3    2.79    0.18
   0   1   3    2.92    0.17
   0   1   3    2.77    0.17
   0   1  -3    2.91    0.17
   0   1   3    3.14    0.29
   0   1  -3    2.78    0.16
   0   1  -3    3.17    0.22
   0   1  -3    2.62    0.16
  -1  -1  -3   44.05    2.20
   1  -1   3   44.63    2.19
  -1  -1  -3   40.85    2.47
   1  -1   3   45.65    2.32
   1  -1   3   42.69    2.29
   1  -1   3   45.46    2.30
  -1  -1  -3   46.60    2.25
  -1  -1  -3   43.28    2.29
  -1  -1  -3   46.02    2.31
  -1  -1  -3   44.03    2.42
  -1  -1  -3   44.68    2.20
  -1  -1  -3   44.63    2.31
  -1  -1  -3   42.73    2.50
   1   1   3   43.87    2.24
   1   1   3   44.05    2.19
  -1   1  -3   45.81    2.51
  -1   1  -3   45.47    2.28
   1   1   3   45.65    2.53
  -1   1  -3   47.57    2.24
   1   1   3   44.86    2.30
   1   1   3   43.20    2.65
   1   1   3   44.55    2.26
   1   1   3   43.95    2.31
  -1   1  -3   45.63    2.24
  -1   1  -3   43.34    2.30
  -1   1  -3   41.17    2.17
   1   1   3   45.03    2.41
   2  -1   3    3.69    0.26
   2  -1   3    4.17    0.41
   2  -1   3    4.15    0.26
  -2  -1  -3    3.63    0.29
   2  -1   3    3.58    0.36
  -2  -1  -3    2.81    0.27
   2  -1   3    4.21    0.27
  -2  -1  -3    3.71    0.42
  -2  -1  -3    3.97    0.28
  -2  -1  -3    3.84    0.28
   2  -1   3    4.15    0.28
   2  -1   3    3.51    0.29
   2  -1   3    4.58    0.35
  -2   1  -3    3.48    0.25
   2   1   3    3.68    0.34
  -2   1  -3    3.48    0.28
   2   1   3    4.05    0.44
  -2   1  -3    3.62    0.35
  -2   1  -3    4.23    0.35
   2   1   3    3.83    0.30
   2   1   3    3.53    0.40
   2   1   3    3.42    0.27
  -2   1  -3    4.03    0.26
   2   1   3    3.76    0.26
   3  -1   3   39.90    2.32
   3  -1   3   39.72    2.02
  -3  -1  -3   40.72    2.07
  -3  -1  -3   36.53    2.20
   3  -1   3   40.64    2.12
  -3  -1  -3   39.26    2.02
   3  -1   3   41.48    2.33
   3  -1   3   39.04    2.04
  -3  -1  -3   37.72    2.12
   3  -1   3   38.27    2.16
   3  -1   3   38.32    2.05
   3   1   3   38.59    2.01
  -3   1  -3   38.71    2.35
  -3   1  -3   39.30    2.05
   3   1   3   39.88    2.06
   3   1   3   38.91    2.39
  -3   1  -3   37.88    2.20
   3   1   3   39.23    2.39
  -3   1  -3   39.24    2.11
   3   1   3   41.25    2.23
  -3   1  -3   37.62    1.98
  -4  -1  -3    3.09    0.33
   4  -1   3    2.80    0.43
  -4  -1  -3    2.65    0.35
   4  -1   3    1.97    0.27
   4  -1   3    2.44    0.26
   4  -1   3    1.85    0.28
  -4  -1  -3    2.74    0.34
  -4  -1  -3    2.53    0.30
   4  -1   3    1.69    0.37
  -4   1  -3    2.59    0.30
  -4   1  -3    2.63    0.27
  -4   1  -3    3.78    0.48
   4   1   3    2.52    0.30
   4   1   3    2.13    0.30
  -4   1  -3    2.78    0.34
   4   1   3    3.35    0.33
   4   1   3    3.41    0.52
  -4   1  -3    2.05    0.41
   4   1   3    2.73    0.46
  -5  -1  -3   10.19    0.70
   5  -1   3   10.52    0.69
  -5  -1  -3   10.53    0.74
  -5  -1  -3   10.36    0.69
   5  -1   3   12.08    0.92
   5  -1   3    9.32    0.86
   5  -1   3   10.02    0.64
   5  -1   3    9.51    0.68
   5  -1   3   10.27    0.70
  -5   1  -3    9.62    0.73
   5   1   3   10.43    0.77
  -5   1  -3    9.95    0.94
  -5   1  -3   10.57    0.87
   5   1   3   10.44    0.70
   5   1   3   10.15    0.71
   5   1   3    9.66    0.95
  -5   1  -3   10.54    0.66
  -5   1  -3   10.62    0.70
   5   1   3   11.23    0.94
  -6  -1  -3    5.61    0.50
   6  -1   3    6.97    0.67
   6  -1   3    6.20    0.46
   6  -1   3    5.64    0.43
  -6  -1  -3    5.23    0.55
   6  -1   3    6.10    0.76
   6  -1   3    6.28    0.79
   6  -1   3    5.38    0.53
  -6  -1  -3    6.32    0.64
   6  -1   3    6.43    0.52
   6   1   3    5.35    0.52
  -6   1  -3    6.20    0.51
   6   1   3    6.09    0.52
  -6   1  -3    6.44    0.81
   6   1   3    5.19    0.55
  -6   1  -3    5.56    0.47
   6   1   3    5.36    0.81
  -6   1  -3    6.18    0.62
  -6   1  -3    5.35    0.78
   6   1   3    6.13    0.82
  -7  -1  -3   15.06    1.07
   7  -1   3   15.97    1.31
   7  -1   3   15.10    0.91
   7  -1   3   17.67    1.03
   7  -1   3   14.82    1.35
  -7  -1  -3   15.23    0.99
   7  -1   3   13.05    0.99
   7  -1   3   14.84    1.01
  -7  -1  -3   15.70    1.03
   7   1   3   15.02    1.09
   7   1   3   14.87    1.03
   7   1   3   13.59    1.43
  -7   1  -3   15.20    0.97
   7   1   3   15.56    1.40
  -7   1  -3   13.48    1.00
  -7   1  -3   15.35    1.09
  -7   1  -3   16.48    1.28
   7   1   3   15.50    1.02
   8  -1   3    4.12    0.51
   8  -1   3    4.08    0.38
  -8  -1  -3    2.56    0.47
  -8  -1  -3    2.62    0.45
  -8  -1  -3    2.73    0.43
   8  -1   3    3.04    0.64
   8  -1   3    3.81    0.36
   8  -1   3    2.66    0.44
   8   1   3    3.71    0.50
   8   1   3    2.73    0.68
  -8   1  -3    4.71    0.78
  -8   1  -3    2.76    0.41
   8   1   3    4.13    0.49
   8   1   3    2.66    0.78
  -8   1  -3    2.30    0.42
   8   1   3    3.01    0.47
   9  -1   3    9.21    1.20
  -9  -1  -3    9.61    0.78
  -9  -1  -3    8.98    0.79
   9  -1   3   11.34    0.84
  -9  -1  -3    9.13    0.99
   9  -1   3    9.12    0.80
   9  -1   3    9.23    0.72
   9   1   3   10.70    0.86
  -9   1  -3    9.45    0.94
   9   1   3    8.14    1.32
  -9   1  -3    9.45    0.76
   9   1   3    8.62    0.77
   9   1   3    8.99    0.90
  -9   1  -3   10.29    1.26
   9   1   3    6.94    1.16
  10  -1   3    0.57    0.20
  10  -1   3    0.23    0.27
 -10  -1  -3    0.39    0.27
  10  -1   3    0.66    0.54
  10  -1   3    0.39    0.25
 -10  -1  -3    1.06    0.34
 -10  -1  -3    0.90    0.37
 -10   1  -3    0.76    0.54
  10   1   3    0.04    0.56
 -10   1  -3    0.94    0.32
  10   1   3    0.73    0.27
  10   1   3   -0.01    0.23
  10   1   3    0.76    0.33
 -11  -1  -3    1.75    0.44
  11  -1   3    0.53    0.23
 -11  -1  -3    1.37    0.40
  11  -1   3    0.50    0.30
  11  -1   3    1.26    0.61
  11   1   3    1.27    0.42
  11   1   3    2.87    0.93
  11   1   3    0.85    0.37
  11   1   3    1.88    0.37
 -11   1  -3    1.12    0.40
 -12  -1  -3    2.87    0.60
 -12  -1  -3    1.41    0.47
  12  -1   3    2.24    0.84
  12  -1   3    2.25    0.52
  12   1   3    1.85    0.53
 -12   1  -3    3.25    0.62
  12   1   3    1.82    0.40
  12   1   3    2.87    0.62
  12   1   3    1.49    0.80
  13  -1   3    3.39    1.01
  13  -1   3    2.23    0.57
 -13  -1  -3    3.84    0.68
  13   1   3    1.76    1.02
  13   1   3    2.86    0.67
  13   1   3    2.52    0.47
 -13   1  -3    3.84    0.70
  13  -2  -3    3.85    1.06
 -13  -2   3    3.45    0.71
  13  -2  -3    2.80    0.63
 -13   2   3    2.97    0.61
  13   2  -3    4.35    0.79
  13   2  -3    3.75    0.61
  13   2  -3    3.80    1.34
 -13   2   3    2.60    0.94
  12  -2  -3   -0.13    0.32
  12  -2  -3    0.12    0.64
 -12  -2   3    0.15    0.32
 -12  -2   3   -0.09    0.37
  12   2  -3    0.53    0.38
  12   2  -3    0.18    0.29
  12   2  -3    0.08    0.81
 -12   2   3    0.12    0.31
 -12   2   3    0.03    0.54
 -11  -2   3    0.94    0.47
 -11  -2   3    1.85    0.45
  11  -2  -3    1.61    0.65
  11  -2  -3    2.17    0.49
  11   2  -3    1.89    0.45
 -11   2   3    1.73    0.71
  11   2  -3    2.82    1.01
  11   2  -3    1.39    0.43
 -11   2   3    2.23    0.49
 -10  -2   3    9.42    0.95
 -10  -2   3   10.11    1.01
 -10  -2   3   10.56    1.06
  10  -2  -3   10.64    0.88
  10  -2  -3    7.73    1.19
 -10  -2   3    8.74    1.26
  10   2  -3    8.38    0.98
  10   2  -3   10.06    0.90
  10   2  -3   11.04    1.56
 -10   2   3    8.99    1.29
  10   2  -3    9.80    0.99
 -10   2   3   10.15    0.88
   9  -2  -3    0.55    0.47
  -9  -2   3    1.09    0.36
  -9  -2   3    1.18    0.36
   9  -2  -3    0.96    0.30
  -9  -2   3    1.77    0.56
  -9  -2   3    0.53    0.28
   9   2  -3    0.34    0.57
   9   2  -3    0.45    0.29
  -9   2   3    0.63    0.48
   9   2  -3    0.67    0.29
   9   2  -3    1.26    0.38
  -9   2   3    1.12    0.34
   9   2  -3    0.15    0.55
   8  -2  -3    1.41    0.34
   8  -2  -3    2.27    0.30
  -8  -2   3    2.22    0.38
   8  -2  -3    2.38    0.26
  -8  -2   3    1.35    0.32
  -8  -2   3    1.82    0.52
   8  -2  -3    1.68    0.53
  -8  -2   3    1.33    0.36
  -8   2   3    1.45    0.35
   8   2  -3    2.52    0.42
   8   2  -3    0.99    0.54
   7  -2  -3    9.18    0.77
  -7  -2   3    8.59    0.69
   7  -2  -3    8.12    0.60
   7  -2  -3    8.61    0.99
  -7  -2   3    8.92    0.66
  -7  -2   3    9.26    1.06
  -7  -2   3    8.11    0.71
   7  -2  -3    9.46    0.65
   7  -2  -3    8.77    0.62
   7  -2  -3    8.31    0.69
  -7   2   3    9.45    1.12
  -7   2   3    8.67    0.70
   7   2  -3    9.93    1.16
  -7   2   3    9.19    0.67
   7   2  -3    8.86    0.73
   7   2  -3    8.62    0.78
   7   2  -3    9.87    1.16
   7   2  -3    8.64    0.71
   6  -2  -3    7.82    0.55
   6  -2  -3    8.26    0.67
  -6  -2   3    8.30    0.63
   6  -2  -3    7.87    0.62
  -6  -2   3    9.64    1.00
   6  -2  -3    8.82    0.91
  -6  -2   3    6.76    0.63
   6  -2  -3    7.84    0.58
  -6  -2   3    7.95    0.59
   6   2  -3    8.43    0.74
  -6   2   3    7.63    0.66
  -6   2   3    7.72    0.62
   6   2  -3    8.44    0.66
  -6   2   3    9.35    1.04
   6   2  -3    9.96    1.06
  -6   2   3    8.67    0.97
   6   2  -3    8.71    0.67
   6   2  -3    8.53    1.02
  -6   2   3    7.84    0.60
   5  -2  -3   11.52    0.90
  -5  -2   3   10.89    0.76
  -5  -2   3   12.45    0.93
   5  -2  -3    9.84    0.71
  -5  -2   3   11.12    0.64
   5  -2  -3   10.44    0.75
   5  -2  -3   11.12    0.73
   5  -2  -3    9.20    0.64
  -5  -2   3   11.50    0.70
  -5  -2   3   11.63    0.75
   5   2  -3   11.24    0.88
  -5   2   3   11.17    0.98
  -5   2   3   10.68    0.95
   5   2  -3   13.22    1.03
  -5   2   3   11.79    0.78
  -5   2   3   10.72    0.73
  -5   2   3   10.85    0.70
   5   2  -3   11.99    0.78
   5   2  -3   11.06    0.99
   5   2  -3   11.14    0.74
  -4  -2   3    2.48    0.38
  -4  -2   3    1.22    0.23
   4  -2  -3    1.27    0.28
  -4  -2   3    2.23    0.25
  -4  -2   3    1.05    0.34
  -4  -2   3    1.94    0.29
   4  -2  -3    1.78    0.25
   4  -2  -3    1.73    0.26
  -4  -2   3    1.43    0.27
  -4   2   3    1.41    0.23
  -4   2   3    2.61    0.45
   4   2  -3    1.22    0.25
   4   2  -3    1.63    0.41
   4   2  -3    2.11    0.40
   3  -2  -3    7.06    0.47
   3  -2  -3    7.15    0.55
   3  -2  -3    6.89    0.52
  -3  -2   3    6.80    0.48
  -3  -2   3    6.86    0.48
  -3  -2   3    6.02    0.55
  -3  -2   3    7.18    0.51
  -3  -2   3    6.72    0.48
  -3  -2   3    6.77    0.42
   3  -2  -3    6.08    0.44
  -3  -2   3    7.49    0.61
   3   2  -3    7.16    0.70
   3   2  -3    6.86    0.46
  -3   2   3    6.62    0.59
  -3   2   3    7.61    0.58
  -3   2   3    6.93    0.45
   3   2  -3    6.63    0.60
  -3   2   3    7.58    0.75
  -3   2   3    6.57    0.43
  -3   2   3    7.26    0.45
   3   2  -3    7.49    0.49
  -2  -2   3    5.85    0.45
  -2  -2   3    5.17    0.45
   2  -2  -3    6.40    0.44
   2  -2  -3    5.96    0.46
  -2  -2   3    5.88    0.40
   2  -2  -3    6.20    0.38
   2  -2  -3    6.36    0.39
  -2  -2   3    6.29    0.41
  -2  -2   3    6.71    0.52
  -2  -2   3    6.56    0.35
   2   2  -3    7.19    0.48
   2   2  -3    6.89    0.45
  -2   2   3    6.63    0.39
   2   2  -3    6.55    0.40
  -2   2   3    6.74    0.37
   2   2  -3    6.63    0.42
  -2   2   3    7.71    0.59
   2   2  -3    6.12    0.40
   2   2  -3    6.29    0.53
   1  -2  -3    9.31    0.63
  -1  -2   3    9.36    0.53
  -1  -2   3    9.54    0.67
  -1  -2   3   10.76    0.53
   1  -2  -3    9.81    0.71
  -1  -2   3    8.88    0.62
   1  -2  -3    9.83    0.51
   1   2  -3    9.37    0.65
   1   2  -3    9.53    0.60
  -1   2   3   11.06    0.75
   1   2  -3    9.96    0.67
   1   2  -3    9.87    0.61
   1   2  -3   10.03    0.52
  -1   2   3    9.99    0.79
   1   2  -3    9.41    0.54
   0  -2  -3    5.89    0.32
   0  -2  -3    5.88    0.33
   0  -2   3    6.09    0.47
   0  -2   3    5.80    0.44
   0  -2  -3    5.82    0.52
   0  -2  -3    6.56    0.44
   0  -2  -3    6.21    0.56
   0  -2   3    5.82    0.32
   0   2  -3    5.72    0.36
   0   2   3    5.94    0.52
   0   2  -3    5.74    0.46
   0   2   3    6.15    0.53
   1  -2   3    6.54    0.50
  -1  -2  -3    6.91    0.40
  -1  -2  -3    7.73    0.60
   1  -2   3    7.19    0.38
  -1  -2  -3    6.76    0.42
  -1  -2  -3    7.30    0.59
  -1  -2  -3    6.54    0.48
  -1  -2  -3    7.21    0.40
  -1  -2  -3    7.59    0.49
   1  -2   3    7.31    0.39
  -1  -2  -3    7.05    0.41
   1   2   3    6.61    0.44
  -1   2  -3    7.29    0.39
   1   2   3    7.60    0.50
   1   2   3    7.54    0.40
   1   2   3    7.64    0.57
   1   2   3    6.84    0.57
  -1   2  -3    7.10    0.39
   1   2   3    7.31    0.42
  -1   2  -3    7.56    0.54
   1   2   3    7.27    0.59
   1   2   3    6.75    0.39
  -2  -2  -3   10.17    0.72
   2  -2   3    9.43    0.53
  -2  -2  -3    9.00    0.53
   2  -2   3    8.07    0.49
   2  -2   3    7.92    0.59
  -2  -2  -3    8.46    0.55
  -2  -2  -3   10.49    0.70
  -2  -2  -3    8.44    0.53
   2  -2   3    7.67    0.49
  -2  -2  -3    7.64    0.51
  -2  -2  -3    8.36    0.65
   2   2   3    8.95    0.70
  -2   2  -3    8.21    0.50
  -2   2  -3    9.78    0.63
   2   2   3    8.43    0.65
   2   2   3    8.29    0.67
  -2   2  -3    8.40    0.60
   2   2   3    9.36    0.51
  -2   2  -3   10.21    0.61
  -2   2  -3    9.30    0.50
   2   2   3    8.09    0.53
   2   2   3    8.40    0.50
  -3  -2  -3    7.93    0.52
   3  -2   3    7.48    0.50
   3  -2   3    7.22    0.56
  -3  -2  -3    9.14    0.80
  -3  -2  -3    7.65    0.50
  -3  -2  -3    7.61    0.55
  -3  -2  -3    8.52    0.68
  -3  -2  -3    9.72    0.66
  -3  -2  -3    8.00    0.54
   3  -2   3    7.85    0.53
   3  -2   3    7.67    0.58
   3  -2   3    6.91    0.49
  -3   2  -3    8.08    0.49
   3   2   3    8.70    0.67
  -3   2  -3    7.34    0.51
  -3   2  -3    9.68    0.66
   3   2   3    7.49    0.51
  -3   2  -3    8.57    0.65
  -3   2  -3    7.93    0.46
   3   2   3    7.53    0.50
   3   2   3    7.78    0.71
   3   2   3    8.87    0.72
  -4  -2  -3    4.86    0.59
  -4  -2  -3    4.82    0.50
   4  -2   3    4.77    0.41
  -4  -2  -3    5.20    0.41
  -4  -2  -3    4.35    0.45
  -4  -2  -3    5.69    0.45
   4  -2   3    3.91    0.45
   4  -2   3    5.20    0.44
   4  -2   3    6.72    0.44
   4  -2   3    4.89    0.54
  -4  -2  -3    6.69    0.54
  -4   2  -3    4.15    0.58
  -4   2  -3    8.26    0.67
   4   2   3    5.60    0.43
  -4   2  -3    5.70    0.38
   4   2   3    5.07    0.52
   4   2   3    4.47    0.62
   4   2   3    4.65    0.47
   4   2   3    4.55    0.63
  -4   2  -3    6.18    0.42
  -5  -2  -3   10.18    0.74
  -5  -2  -3   10.73    0.76
   5  -2   3   10.31    0.66
   5  -2   3    9.98    0.71
   5  -2   3    9.67    0.72
  -5  -2  -3   11.46    0.72
   5  -2   3   10.36    0.85
   5  -2   3   10.71    0.71
   5  -2   3   10.17    0.75
  -5  -2  -3   10.48    0.71
  -5   2  -3    9.60    0.97
   5   2   3   10.45    0.71
   5   2   3   11.55    0.98
  -5   2  -3   11.11    0.90
   5   2   3   11.13    0.74
  -5   2  -3   11.09    0.71
   5   2   3   10.43    0.97
  -5   2  -3   10.61    0.66
   5   2   3   10.58    0.85
  -5   2  -3   10.92    0.77
   6  -2   3   29.56    1.85
  -6  -2  -3   29.93    1.69
   6  -2   3   29.73    1.69
  -6  -2  -3   32.97    1.73
   6  -2   3   30.91    1.91
  -6  -2  -3   29.68    1.79
   6  -2   3   29.12    1.78
   6  -2   3   27.95    1.70
   6  -2   3   32.63    1.68
  -6   2  -3   27.69    1.61
  -6   2  -3   30.33    1.97
   6   2   3   29.50    1.99
   6   2   3   30.98    1.76
   6   2   3   31.06    1.70
   6   2   3   30.37    2.16
  -6   2  -3   28.72    2.09
  -6   2  -3   29.83    1.73
  -6   2  -3   27.81    1.77
   6   2   3   31.16    2.03
  -7  -2  -3    1.76    0.34
  -7  -2  -3    1.35    0.30
   7  -2   3    1.87    0.31
   7  -2   3    2.34    0.29
  -7  -2  -3    1.37    0.33
   7  -2   3    2.29    0.33
   7  -2   3    1.38    0.45
   7  -2   3    1.68    0.32
  -7   2  -3    2.18    0.31
  -7   2  -3    1.46    0.31
   7   2   3    1.55    0.33
   7   2   3    1.33    0.34
   7   2   3    2.70    0.68
  -7   2  -3    1.63    0.45
   7   2   3    1.77    0.35
   7   2   3    1.94    0.58
  -8  -2  -3    2.87    0.46
   8  -2   3    3.81    0.45
  -8  -2  -3    5.09    0.58
   8  -2   3    3.39    0.68
   8  -2   3    3.12    0.49
  -8  -2  -3    4.24    0.60
   8  -2   3    3.58    0.37
  -8   2  -3    3.38    0.51
   8   2   3    4.02    0.86
   8   2   3    3.48    0.52
   8   2   3    3.19    0.48
  -8   2  -3    4.87    0.79
   8   2   3    4.14    0.55
   8   2   3    3.44    0.82
  -9  -2  -3    3.79    0.56
   9  -2   3    3.25    0.76
  -9  -2  -3    3.96    0.62
  -9  -2  -3    3.36    0.51
   9  -2   3    3.77    0.56
   9  -2   3    4.22    0.43
  -9   2  -3    3.57    0.57
   9   2   3    5.15    0.65
   9   2   3    4.82    1.04
   9   2   3    3.58    0.56
  -9   2  -3    4.19    0.82
   9   2   3    3.89    0.58
   9   2   3    6.29    1.06
 -10  -2  -3    9.02    0.99
  10  -2   3    7.80    0.84
  10  -2   3    6.78    1.09
 -10  -2  -3    9.39    0.90
 -10  -2  -3    7.33    0.84
  10   2   3    7.20    0.75
  10   2   3    6.69    0.86
 -10   2  -3    6.53    0.80
  10   2   3    6.99    1.26
 -10   2  -3    7.79    1.19
  11  -2   3    2.90    0.55
 -11  -2  -3    4.34    0.64
 -11  -2  -3    3.51    0.66
  11  -2   3    2.13    0.79
  11   2   3    2.42    0.94
  11   2   3    2.58    0.51
 -11   2  -3    3.38    0.57
  11   2   3    3.23    0.63
 -11   2  -3    2.84    0.85
 -12  -2  -3    0.50    0.36
 -12  -2  -3    1.43    0.55
  12  -2   3    1.52    0.78
  12  -2   3    0.55    0.37
  12   2   3    1.57    0.40
  12   2   3    1.94    0.96
 -12   2  -3    1.17    0.41
  12   2   3    1.10    0.44
  13  -2   3   -0.05    0.79
  13  -2   3    0.20    0.34
 -13  -2  -3    0.16    0.37
  13   2   3    0.31    0.30
  13   2   3   -0.22    0.33
 -12  -3   3    1.63    0.55
 -12  -3   3    1.65    0.50
  12  -3  -3    1.96    0.80
  12  -3  -3    1.57    0.50
 -12   3   3    2.03    0.83
 -12   3   3    1.30    0.48
  12   3  -3    1.28    0.49
  12   3  -3    1.29    0.44
 -11  -3   3    0.30    0.35
 -11  -3   3    0.71    0.36
  11  -3  -3    1.09    0.62
  11  -3  -3    0.50    0.36
  11   3  -3    0.20    0.32
  11   3  -3    0.51    0.35
 -11   3   3    0.44    0.65
 -11   3   3    0.39    0.33
 -10  -3   3    1.15    0.39
  10  -3  -3    1.33    0.60
  10  -3  -3    0.99    0.36
 -10  -3   3    0.53    0.31
  10   3  -3    1.24    0.40
  10   3  -3    1.55    0.79
  10   3  -3    1.06    0.41
 -10   3   3    0.66    0.61
 -10   3   3    1.38    0.38
  -9  -3   3    1.94    0.41
  -9  -3   3    1.67    0.40
   9  -3  -3    1.71    0.34
   9  -3  -3    0.95    0.51
   9  -3  -3    2.33    0.44
   9   3  -3    1.76    0.46
   9   3  -3    2.38    0.49
   9   3  -3    2.69    0.84
  -9   3   3    1.62    0.39
   9   3  -3    2.37    0.76
  -9   3   3    1.88    0.64
   8  -3  -3    0.59    0.28
   8  -3  -3    0.60    0.41
  -8  -3   3   -0.16    0.17
  -8  -3   3   -0.18    0.17
   8  -3  -3   -0.03    0.21
  -8   3   3   -0.36    0.38
   8   3  -3    0.64    0.34
  -8   3   3   -0.09    0.20
   8   3  -3    0.22    0.51
   8   3  -3   -0.05    0.19
   8   3  -3    0.46    0.49
  -7  -3   3    0.79    0.26
  -7  -3   3    0.32    0.23
   7  -3  -3    0.45    0.21
   7  -3  -3    0.00    0.24
   7  -3  -3    0.69    0.35
   7  -3  -3    0.72    0.24
   7   3  -3    0.09    0.19
  -7   3   3   -0.02    0.18
  -7   3   3    0.54    0.38
   7   3  -3    0.05    0.44
   7   3  -3    0.44    0.28
   7   3  -3    0.19    0.41
  -6  -3   3    5.25    0.61
   6  -3  -3    5.33    0.54
  -6  -3   3    5.81    0.60
   6  -3  -3    6.34    0.72
  -6  -3   3    6.69    0.58
   6  -3  -3    5.65    0.59
   6  -3  -3    5.96    0.58
  -6  -3   3    5.74    0.60
  -6   3   3    6.19    0.53
   6   3  -3    6.81    0.92
  -6   3   3    4.27    0.74
   6   3  -3    5.08    0.60
   6   3  -3    5.20    0.71
   6   3  -3    6.01    0.88
  -6   3   3    7.15    0.94
  -5  -3   3   66.64    3.81
   5  -3  -3   74.50    3.85
   5  -3  -3   73.19    3.67
  -5  -3   3   70.10    4.10
  -5  -3   3   70.61    3.67
   5  -3  -3   71.97    3.79
  -5  -3   3   71.15    3.71
  -5  -3   3   71.69    3.76
  -5  -3   3   73.13    4.11
  -5  -3   3   72.07    3.85
   5  -3  -3   69.34    3.84
  -5  -3   3   72.15    3.95
  -5   3   3   71.40    4.12
   5   3  -3   73.74    3.82
   5   3  -3   77.46    4.40
   5   3  -3   70.30    3.67
   5   3  -3   70.13    4.49
   5   3  -3   80.91    4.08
  -5   3   3   71.02    4.27
  -5   3   3   72.49    3.76
   4  -3  -3    0.63    0.24
  -4  -3   3    0.78    0.21
   4  -3  -3    0.67    0.24
   4  -3  -3    1.62    0.21
  -4  -3   3    1.41    0.28
  -4  -3   3    1.24    0.26
  -4  -3   3    1.70    0.16
   4  -3  -3    1.62    0.24
  -4  -3   3    1.00    0.23
  -4  -3   3    0.83    0.33
   4  -3  -3    1.21    0.26
  -4  -3   3    1.50    0.24
  -4  -3   3    1.51    0.35
   4   3  -3    1.58    0.42
   4   3  -3    0.80    0.21
   4   3  -3    1.62    0.26
  -4   3   3    1.39    0.23
  -4   3   3    1.98    0.45
  -4   3   3    1.39    0.23
   4   3  -3    1.52    0.41
  -4   3   3    1.63    0.35
  -3  -3   3    3.89    0.48
   3  -3  -3    3.76    0.48
  -3  -3   3    3.58    0.41
   3  -3  -3    4.49    0.34
  -3  -3   3    4.03    0.33
  -3  -3   3    4.30    0.37
  -3  -3   3    5.55    0.62
   3   3  -3    5.52    0.57
   3   3  -3    4.90    0.39
  -3   3   3    4.84    0.34
  -3   3   3    4.50    0.34
  -3   3   3    4.47    0.41
   3   3  -3    4.54    0.59
  -3   3   3    5.27    0.43
  -2  -3   3   17.59    1.09
   2  -3  -3   16.83    0.90
  -2  -3   3   17.75    1.19
  -2  -3   3   16.71    0.94
  -2  -3   3   17.40    0.94
  -2  -3   3   17.72    0.92
  -2  -3   3   17.75    0.95
  -2  -3   3   17.95    0.96
   2  -3  -3   14.82    1.07
   2   3  -3   18.15    1.07
  -2   3   3   17.15    0.92
   2   3  -3   18.38    0.95
   2   3  -3   16.69    0.96
   2   3  -3   17.83    1.13
  -2   3   3   15.68    1.31
   2   3  -3   17.62    1.12
  -1  -3   3   14.56    0.73
  -1  -3   3   12.95    0.97
   1  -3  -3   13.06    1.00
   1  -3  -3   10.65    0.87
  -1  -3   3   13.96    0.72
  -1  -3   3   13.16    0.90
  -1   3   3   12.67    1.07
   1   3  -3   14.54    0.85
   1   3  -3   13.84    0.72
   1   3  -3   14.30    0.98
   1   3  -3   11.15    0.92
   1   3  -3   15.47    0.84
   0  -3  -3   43.64    2.62
   0  -3   3   44.35    2.45
   0  -3  -3   46.76    2.44
   0  -3   3   43.52    2.55
   0   3  -3   45.00    2.70
   0   3  -3   43.11    2.53
   0   3   3   44.79    2.73
  -1  -3  -3    3.07    0.48
   1  -3   3    2.58    0.39
  -1  -3  -3    3.35    0.51
   1   3   3    3.96    0.36
  -1   3  -3    3.72    0.47
   1   3   3    3.90    0.28
   1   3   3    3.09    0.45
   1   3   3    4.11    0.24
  -2  -3  -3   20.54    1.11
   2  -3   3   21.87    1.08
  -2  -3  -3   20.09    1.41
  -2  -3  -3   21.93    1.22
   2  -3   3   20.70    1.08
  -2  -3  -3   19.79    1.13
  -2  -3  -3   22.32    1.14
  -2  -3  -3   20.62    1.23
  -2  -3  -3   21.27    1.45
  -2  -3  -3   21.38    1.11
   2  -3   3   19.97    1.28
  -2   3  -3   21.12    1.09
  -2   3  -3   21.08    1.21
   2   3   3   22.19    1.28
  -2   3  -3   20.39    1.10
   2   3   3   22.07    1.12
   2   3   3   20.57    1.15
  -2   3  -3   19.59    1.35
   2   3   3   20.09    1.35
   2   3   3   19.68    1.45
   2   3   3   19.80    1.33
  -3  -3  -3    3.87    0.29
   3  -3   3    3.43    0.29
  -3  -3  -3    3.28    0.33
  -3  -3  -3    2.67    0.45
   3  -3   3    2.84    0.40
  -3  -3  -3    2.94    0.50
  -3  -3  -3    3.31    0.35
   3  -3   3    3.29    0.28
  -3  -3  -3    3.31    0.37
   3   3   3    2.78    0.47
  -3   3  -3    3.20    0.45
   3   3   3    2.40    0.44
   3   3   3    2.78    0.31
   3   3   3    3.94    0.30
  -3   3  -3    3.09    0.31
   3   3   3    2.73    0.45
  -3   3  -3    4.09    0.28
  -3   3  -3    4.34    0.44
   4  -3   3    0.80    0.22
   4  -3   3    0.02    0.13
   4  -3   3    0.61    0.14
  -4  -3  -3    0.31    0.13
  -4  -3  -3    0.87    0.32
  -4  -3  -3    0.36    0.17
  -4  -3  -3    1.02    0.31
  -4  -3  -3    0.33    0.32
  -4  -3  -3    0.52    0.16
   4   3   3    0.53    0.35
  -4   3  -3    0.54    0.26
   4   3   3    0.16    0.24
   4   3   3    0.48    0.16
  -4   3  -3    1.14    0.31
   4   3   3    0.65    0.17
   4   3   3    0.30    0.20
   5  -3   3    6.89    0.57
  -5  -3  -3    6.98    0.87
  -5  -3  -3    7.97    0.61
   5  -3   3    7.56    0.72
  -5  -3  -3    7.66    0.57
  -5  -3  -3    7.01    0.59
  -5  -3  -3    7.21    0.53
   5  -3   3    6.85    0.53
   5  -3   3    7.55    0.64
   5   3   3    8.33    0.93
  -5   3  -3    7.45    0.57
   5   3   3    7.61    0.57
   5   3   3    8.04    0.75
  -5   3  -3    8.09    0.85
   5   3   3    8.03    0.95
  -5   3  -3    7.78    0.84
   5   3   3    7.05    0.59
   6  -3   3    4.68    0.63
  -6  -3  -3    6.18    0.52
   6  -3   3    5.86    0.50
   6  -3   3    5.87    0.61
  -6  -3  -3    4.73    0.77
  -6  -3  -3    6.01    0.63
   6  -3   3    4.78    0.56
   6   3   3    5.02    0.59
   6   3   3    6.93    0.94
  -6   3  -3    5.77    0.79
   6   3   3    5.37    0.85
   6   3   3    6.78    0.77
  -6   3  -3    5.58    0.57
   7  -3   3    0.91    0.41
  -7  -3  -3    1.17    0.45
  -7  -3  -3    1.70    0.33
   7  -3   3    1.62    0.33
  -7  -3  -3    1.64    0.36
   7  -3   3    1.72    0.33
   7   3   3    1.70    0.36
   7   3   3    2.07    0.44
  -7   3  -3    2.25    0.54
   7   3   3    1.02    0.52
   7   3   3    2.06    0.66
  -7   3  -3    0.96    0.30
  -8  -3  -3    0.21    0.39
   8  -3   3    0.95    0.30
  -8  -3  -3    0.92    0.30
   8  -3   3    1.37    0.48
  -8  -3  -3    0.93    0.29
   8  -3   3    0.77    0.28
   8   3   3    0.62    0.53
  -8   3  -3    0.66    0.27
   8   3   3    1.11    0.34
  -8   3  -3    0.47    0.43
   8   3   3    0.44    0.27
   8   3   3    0.53    0.60
  -9  -3  -3    0.15    0.24
   9  -3   3    0.01    0.41
  -9  -3  -3    0.33    0.44
   9  -3   3    0.70    0.28
  -9  -3  -3    0.44    0.28
   9  -3   3    0.61    0.30
   9   3   3    0.50    0.31
   9   3   3    0.27    0.61
  -9   3  -3    0.22    0.49
   9   3   3    0.50    0.60
  -9   3  -3    0.44    0.27
   9   3   3    0.25    0.24
  10  -3   3   -0.06    0.28
  10  -3   3    0.68    0.55
 -10  -3  -3    0.29    0.26
 -10  -3  -3   -0.19    0.46
 -10  -3  -3    0.32    0.28
 -10   3  -3    0.42    0.60
  10   3   3    0.16    0.25
 -10   3  -3    0.35    0.30
  10   3   3    0.49    0.76
  10   3   3    0.75    0.37
  11  -3   3    3.41    0.60
 -11  -3  -3    3.79    0.61
  11  -3   3    2.45    0.80
 -11  -3  -3    2.73    0.62
  11   3   3    3.58    0.67
 -11   3  -3    3.10    0.95
 -11   3  -3    3.87    0.67
  11   3   3    5.01    0.75
  12  -3   3    1.27    0.76
 -12  -3  -3    1.36    0.46
  12  -3   3    0.28    0.34
 -12  -3  -3    1.21    0.52
  12   3   3    1.08    0.43
 -12   3  -3    0.89    0.44
  12   3   3    1.48    0.52
  11  -4  -3    0.54    0.36
 -11  -4   3    1.04    0.42
 -11  -4   3    0.91    0.37
  11  -4  -3    0.72    0.65
  11   4  -3    0.80    0.44
  11   4  -3    0.37    0.40
 -11   4   3    0.32    0.32
 -11   4   3    0.46    0.73
  10  -4  -3    0.71    0.33
 -10  -4   3    1.33    0.40
 -10  -4   3    1.19    0.39
  10  -4  -3    0.45    0.54
 -10   4   3    2.64    0.90
  10   4  -3    1.10    0.43
  10   4  -3    0.64    0.78
  10   4  -3    0.70    0.41
 -10   4   3    0.67    0.34
  -9  -4   3    5.10    0.68
   9  -4  -3    5.13    0.82
  -9  -4   3    4.95    0.66
   9  -4  -3    6.07    0.67
   9  -4  -3    5.45    0.65
  -9  -4   3    4.76    0.97
   9   4  -3    5.63    0.76
  -9   4   3    5.50    1.03
   9   4  -3    5.99    1.13
  -9   4   3    5.35    0.68
   9   4  -3    6.84    0.90
   8  -4  -3    0.44    0.38
   8  -4  -3    1.05    0.28
  -8  -4   3    1.06    0.31
   8  -4  -3    1.21    0.34
  -8  -4   3    0.97    0.51
  -8  -4   3    0.84    0.29
   8   4  -3    0.98    0.56
  -8   4   3    0.60    0.51
   8   4  -3    1.04    0.44
  -8   4   3    0.46    0.28
   8   4  -3    0.66    0.29
   7  -4  -3    0.60    0.35
  -7  -4   3    0.75    0.47
   7  -4  -3    0.31    0.25
  -7  -4   3    0.60    0.24
  -7  -4   3    0.51    0.25
   7  -4  -3    0.73    0.29
   7  -4  -3    0.51    0.23
   7   4  -3    1.15    0.48
   7   4  -3    0.26    0.24
  -7   4   3    0.26    0.23
  -7   4   3    0.59    0.51
   7   4  -3    0.50    0.30
   6  -4  -3    4.11    0.45
  -6  -4   3    3.42    0.45
  -6  -4   3    2.61    0.39
   6  -4  -3    4.14    0.49
   6  -4  -3    3.52    0.51
   6  -4  -3    2.93    0.34
  -6  -4   3    3.01    0.66
   6   4  -3    4.45    0.71
  -6   4   3    4.57    0.81
   6   4  -3    3.51    0.68
  -6   4   3    3.80    0.45
   6   4  -3    4.12    0.52
  -5  -4   3    4.62    0.51
  -5  -4   3    4.37    0.45
   5  -4  -3    3.69    0.54
  -5  -4   3    3.42    0.69
   5  -4  -3    4.39    0.43
  -5  -4   3    4.55    0.48
  -5  -4   3    4.27    0.42
  -5   4   3    4.11    0.64
  -5   4   3    4.08    0.73
  -5   4   3    3.76    0.43
   5   4  -3    3.49    0.48
   5   4  -3    3.64    0.69
   5   4  -3    3.91    0.65
   4  -4  -3   12.73    0.96
   4  -4  -3   13.59    0.79
  -4  -4   3   13.60    0.81
  -4  -4   3   11.58    0.81
  -4  -4   3   14.88    0.95
  -4  -4   3   13.70    0.78
  -4  -4   3   14.85    1.16
  -4   4   3   13.02    1.03
  -4   4   3   12.88    0.81
   4   4  -3   11.44    1.06
   4   4  -3   13.03    0.87
  -4   4   3   12.16    0.98
  -4   4   3   12.03    1.08
   3  -4  -3   40.59    1.90
   3  -4  -3   37.51    2.19
  -3  -4   3   37.95    2.16
  -3  -4   3   36.21    2.35
  -3  -4   3   36.29    1.95
  -3   4   3   39.22    2.30
   3   4  -3   36.20    2.29
  -3   4   3   36.09    1.95
   3   4  -3   36.93    2.02
  -3   4   3   33.80    2.53
  -2  -4   3    4.83    0.35
  -2  -4   3    4.21    0.54
  -2  -4   3    4.83    0.68
   2  -4  -3    4.24    0.56
  -2  -4   3    5.21    0.36
   2   4  -3    5.51    0.43
   2   4  -3    6.03    0.63
  -2   4   3    3.76    0.69
   2   4  -3    4.33    0.37
  -1  -4   3    4.72    0.57
  -1  -4   3    4.29    0.63
   1  -4  -3    4.44    0.53
   1  -4  -3    4.94    0.66
   1   4  -3    4.66    0.30
  -1   4   3    4.36    0.68
   1   4  -3    5.17    0.64
   1   4  -3    5.04    0.33
   0  -4  -3    2.06    0.44
   0  -4  -3    2.05    0.37
   0  -4   3    1.83    0.35
   0  -4   3    1.97    0.40
   0   4   3    2.85    0.52
   0   4  -3    1.66    0.43
  -1  -4  -3    2.43    0.20
  -1  -4  -3    1.93    0.45
   1  -4   3    2.98    0.43
  -1  -4  -3    3.04    0.26
  -1  -4  -3    3.13    0.43
   1   4   3    3.04    0.48
   1   4   3    1.89    0.42
   1   4   3    2.95    0.26
  -1   4  -3    1.71    0.44
   1   4   3    2.50    0.19
  -2  -4  -3    4.90    0.56
  -2  -4  -3    4.66    0.72
  -2  -4  -3    5.92    0.42
   2  -4   3    4.13    0.57
  -2  -4  -3    5.33    0.35
   2   4   3    5.45    0.55
   2   4   3    4.98    0.63
  -2   4  -3    5.20    0.32
   2   4   3    5.27    0.38
  -2   4  -3    5.43    0.35
   2   4   3    5.35    0.70
   3  -4   3   13.06    0.78
  -3  -4  -3   12.28    0.78
   3  -4   3   14.89    0.76
  -3  -4  -3   14.35    1.19
  -3  -4  -3   13.97    0.77
  -3  -4  -3   12.67    0.89
   3  -4   3   13.08    1.01
  -3  -4  -3   14.53    0.76
  -3   4  -3   12.16    0.88
   3   4   3   12.50    1.12
   3   4   3    9.87    1.04
  -3   4  -3   16.08    0.80
   3   4   3   13.99    0.85
   4  -4   3    3.30    0.31
   4  -4   3    1.92    0.41
  -4  -4  -3    2.54    0.59
  -4  -4  -3    2.39    0.31
  -4  -4  -3    2.77    0.33
  -4  -4  -3    2.74    0.29
   4   4   3    3.25    0.38
  -4   4  -3    2.50    0.30
  -4   4  -3    2.69    0.45
   4   4   3    2.94    0.56
   4   4   3    1.90    0.46
  -4   4  -3    2.09    0.42
   5  -4   3   17.93    1.04
   5  -4   3   16.34    1.22
  -5  -4  -3   17.19    1.10
  -5  -4  -3   17.51    1.08
  -5  -4  -3   19.41    1.09
  -5  -4  -3   12.28    1.47
  -5   4  -3   18.33    1.08
   5   4   3   16.61    1.41
   5   4   3   18.36    1.47
   5   4   3   18.89    1.15
  -5   4  -3   17.23    1.37
  -5   4  -3   19.40    1.28
   6  -4   3    8.04    0.60
   6  -4   3    8.36    0.82
  -6  -4  -3    6.94    0.61
   6  -4   3    6.98    0.58
  -6  -4  -3    6.51    0.98
  -6  -4  -3    6.89    0.59
  -6   4  -3    7.85    0.87
   6   4   3    9.29    1.04
  -6   4  -3    7.10    0.59
   6   4   3    7.40    1.03
   6   4   3    7.19    0.64
   7  -4   3    1.27    0.34
   7  -4   3    1.14    0.28
  -7  -4  -3    0.70    0.27
  -7  -4  -3    1.14    0.55
   7  -4   3    0.60    0.31
  -7  -4  -3    0.68    0.26
   7   4   3    1.27    0.33
  -7   4  -3    1.82    0.54
   7   4   3    0.81    0.37
   7   4   3    0.87    0.52
  -7   4  -3    0.86    0.29
  -8  -4  -3    2.51    0.43
   8  -4   3    2.55    0.49
   8  -4   3    2.96    0.58
  -8  -4  -3    2.77    0.71
   8  -4   3    2.09    0.40
  -8  -4  -3    2.64    0.46
   8   4   3    3.20    0.60
   8   4   3    3.10    0.86
  -8   4  -3    2.51    0.67
   8   4   3    3.09    0.53
  -8   4  -3    3.09    0.49
   9  -4   3    6.82    0.73
   9  -4   3    7.02    0.79
   9  -4   3    5.96    0.92
  -9  -4  -3    7.60    0.79
  -9  -4  -3    6.88    1.10
  -9  -4  -3    6.20    0.76
   9   4   3    5.73    0.86
   9   4   3    6.38    1.25
   9   4   3    7.13    0.86
  -9   4  -3    6.48    0.75
 -10  -4  -3   -0.11    0.21
  10  -4   3    0.79    0.61
 -10  -4  -3    0.19    0.29
  10  -4   3    0.37    0.30
  10   4   3    0.74    0.82
  10   4   3    0.73    0.39
  10   4   3   -0.05    0.34
 -10   4  -3    0.35    0.32
  11  -4   3    3.02    0.57
 -11  -4  -3    1.99    0.47
 -11  -4  -3    2.51    0.54
  11  -4   3    1.77    0.79
  11   4   3    1.82    0.52
  11   4   3    2.03    0.58
 -11   4  -3    3.25    0.60
  10  -5  -3    2.50    0.50
 -10  -5   3    3.42    0.57
 -10  -5   3    2.48    0.47
  10   5  -3    2.55    0.55
 -10   5   3    1.85    0.46
  10   5  -3    1.30    0.87
  10   5  -3    1.92    0.62
   9  -5  -3    2.03    0.50
   9  -5  -3    2.60    0.47
  -9  -5   3    2.40    0.44
  -9  -5   3    2.37    0.47
   9   5  -3    1.32    0.44
   9   5  -3    3.31    0.95
   9   5  -3    2.17    0.62
  -9   5   3    2.57    0.45
  -8  -5   3   -0.22    0.62
  -8  -5   3    0.62    0.26
   8  -5  -3    0.92    0.30
  -8  -5   3    0.56    0.27
   8  -5  -3    0.72    0.34
  -8   5   3    0.37    0.28
   8   5  -3    0.30    0.59
   8   5  -3    0.82    0.42
   8   5  -3    0.86    0.34
  -7  -5   3    0.57    0.22
  -7  -5   3    0.15    0.51
   7  -5  -3    0.96    0.34
  -7  -5   3    0.32    0.22
   7  -5  -3    0.12    0.23
  -7   5   3    0.24    0.24
   7   5  -3    0.21    0.25
   7   5  -3    0.49    0.41
   7   5  -3    1.00    0.54
  -6  -5   3    4.06    0.46
   6  -5  -3    5.65    0.53
  -6  -5   3    5.60    0.58
  -6  -5   3    5.94    1.01
  -6  -5   3    4.87    0.42
   6  -5  -3    4.82    0.68
   6   5  -3    5.32    0.86
  -6   5   3    4.11    0.99
   6   5  -3    5.62    0.87
  -6   5   3    5.67    0.57
   6   5  -3    6.54    0.68
  -5  -5   3    2.16    0.23
  -5  -5   3    1.82    0.38
   5  -5  -3    2.31    0.28
  -5  -5   3    2.11    0.32
  -5  -5   3    0.93    0.52
   5  -5  -3    1.79    0.42
   5   5  -3    1.24    0.46
   5   5  -3    1.36    0.30
   5   5  -3    1.36    0.52
  -5   5   3    1.51    0.67
  -5   5   3    1.83    0.30
   4  -5  -3    9.67    0.86
  -4  -5   3    9.73    0.66
  -4  -5   3    8.77    1.11
  -4  -5   3    9.99    0.81
   4   5  -3    9.07    1.02
  -4   5   3    9.56    0.65
  -4   5   3   10.51    0.85
   4   5  -3    9.97    1.00
   4   5  -3    9.57    0.73
  -4   5   3    8.73    0.78
  -4   5   3    7.94    1.20
   3  -5  -3    0.27    0.24
  -3  -5   3    0.17    0.14
  -3  -5   3    0.14    0.21
  -3  -5   3   -0.01    0.35
  -3   5   3    0.07    0.14
   3   5  -3    0.03    0.25
   3   5  -3    0.07    0.25
   3   5  -3    0.06    0.18
  -3   5   3    0.52    0.46
   2  -5  -3   10.19    0.88
  -2  -5   3   10.84    0.87
  -2  -5   3   11.01    1.16
  -2  -5   3   10.65    0.61
   2   5  -3   10.57    0.68
   2   5  -3   10.39    0.76
  -2   5   3    8.13    1.15
   2   5  -3   11.05    0.95
  -1  -5   3    1.15    0.42
  -1  -5   3    2.26    0.43
   1  -5  -3    1.90    0.41
   1   5  -3    1.78    0.50
  -1   5   3    1.46    0.51
   1   5  -3    1.47    0.20
   0  -5  -3    0.77    0.30
   0  -5   3    0.85    0.35
   0  -5   3    0.56    0.35
   0  -5  -3    0.34    0.34
   0   5   3    0.70    0.42
   0   5  -3    0.81    0.43
  -1  -5  -3    0.29    0.20
   1  -5   3    0.18    0.26
  -1  -5  -3    0.44    0.36
   1   5   3    0.15    0.37
   1   5   3    0.34    0.12
  -1   5  -3    0.02    0.40
   1   5   3    0.43    0.30
  -2  -5  -3    2.08    0.22
  -2  -5  -3    2.35    0.41
   2  -5   3    2.20    0.45
  -2  -5  -3    1.68    0.54
   2   5   3    1.11    0.32
   2   5   3    2.60    0.29
   2   5   3    3.18    0.59
   2   5   3    2.12    0.50
  -2   5  -3    2.37    0.59
   3  -5   3    0.29    0.28
  -3  -5  -3    0.59    0.44
  -3  -5  -3    0.50    0.14
  -3   5  -3    0.30    0.15
   3   5   3    0.58    0.20
   3   5   3   -0.01    0.26
   3   5   3    0.31    0.33
  -4  -5  -3   12.24    1.43
  -4  -5  -3   13.75    0.83
   4  -5   3   14.00    0.77
   4  -5   3   15.12    1.13
   4   5   3   13.38    0.92
  -4   5  -3   13.04    1.06
  -4   5  -3   13.62    0.85
   4   5   3   12.79    1.20
   4   5   3   14.85    1.27
  -5  -5  -3    3.16    0.30
  -5  -5  -3    3.13    0.32
  -5  -5  -3    4.37    0.44
   5  -5   3    3.18    0.33
  -5  -5  -3    3.65    0.80
   5  -5   3    3.21    0.56
   5   5   3    3.19    0.63
  -5   5  -3    3.40    0.41
   5   5   3    2.25    0.64
   5   5   3    3.07    0.44
   6  -5   3    7.77    0.59
   6  -5   3    7.45    0.89
  -6  -5  -3    7.96    0.61
  -6  -5  -3    7.92    1.20
  -6  -5  -3    7.42    0.58
  -6   5  -3    7.14    0.62
   6   5   3    7.64    1.03
   6   5   3    7.53    0.68
   6   5   3    9.04    1.18
   7  -5   3    1.61    0.46
   7  -5   3    2.13    0.34
  -7  -5  -3    1.65    0.35
  -7  -5  -3    1.77    0.70
  -7  -5  -3    1.99    0.36
  -7   5  -3    1.81    0.37
   7   5   3    2.35    0.45
   7   5   3    2.42    0.75
   7   5   3    2.78    0.65
  -8  -5  -3    0.71    0.29
   8  -5   3    1.09    0.41
   8  -5   3    0.85    0.32
  -8   5  -3    1.04    0.35
   8   5   3    1.98    0.56
   8   5   3    1.58    0.40
   8   5   3    0.45    0.64
  -9  -5  -3    0.69    0.30
   9  -5   3    0.97    0.43
   9  -5   3    1.02    0.35
  -9  -5  -3    1.20    0.38
   9   5   3    0.62    0.36
   9   5   3    0.72    0.46
  -9   5  -3    1.03    0.35
   9   5   3    0.73    0.76
 -10  -5  -3    1.06    0.38
  10  -5   3    0.99    0.37
 -10   5  -3    0.97    0.40
  10   5   3    1.11    0.50
  10   5   3    1.38    0.49
  10   5   3    1.46    1.03
   8  -6  -3    0.00    0.34
   8  -6  -3    0.94    0.31
  -8  -6   3    0.92    0.33
   8   6  -3    1.08    0.58
   8   6  -3    1.08    0.41
   8   6  -3    0.32    0.69
  -8   6   3    0.44    0.31
  -7  -6   3    1.36    0.32
   7  -6  -3    0.59    0.39
   7  -6  -3    1.24    0.30
   7   6  -3    0.82    0.58
   7   6  -3    1.43    0.61
   7   6  -3    1.38    0.39
  -7   6   3    0.93    0.32
   6  -6  -3    0.18    0.31
  -6  -6   3   -0.15    0.65
   6  -6  -3    0.67    0.22
  -6  -6   3    0.77    0.26
  -6   6   3    0.59    0.27
   6   6  -3    0.79    0.49
   6   6  -3    0.39    0.47
   6   6  -3    0.53    0.29
   5  -6  -3    0.79    0.40
  -5  -6   3    0.08    0.58
  -5  -6   3    0.96    0.23
   5   6  -3    0.24    0.39
   5   6  -3    0.71    0.30
   5   6  -3    1.16    0.53
  -5   6   3    0.81    0.23
  -4  -6   3    0.39    0.33
   4  -6  -3    0.52    0.37
  -4  -6   3    0.85    0.20
  -4  -6   3    0.99    0.58
   4   6  -3    0.59    0.45
   4   6  -3    0.09    0.24
   4   6  -3   -0.01    0.43
  -4   6   3    0.10    0.67
  -3  -6   3    1.53    0.44
   3  -6  -3    1.63    0.45
  -3  -6   3    0.27    0.48
  -3   6   3    0.54    0.64
   3   6  -3    0.93    0.26
   3   6  -3    0.55    0.33
  -2  -6   3    0.69    0.47
  -2  -6   3   -0.05    0.25
   2  -6  -3    0.16    0.27
  -2   6   3    0.15    0.58
   2   6  -3    0.02    0.17
   1  -6  -3    2.22    0.51
  -1  -6   3    1.48    0.55
  -1  -6   3    2.29    0.49
  -1   6   3    2.97    0.62
  -1   6   3    1.92    0.70
   0  -6   3    1.23    0.40
   0  -6  -3    2.08    0.45
   0  -6  -3    1.71    0.58
   0   6   3    1.84    0.53
   0   6  -3    1.31    0.56
   0   6   3    1.31    0.63
  -1  -6  -3    4.58    0.66
   1  -6   3    4.40    0.71
  -1  -6  -3    4.86    0.89
   1   6   3    4.34    0.79
   1   6   3    4.12    0.75
   1   6   3    4.58    0.37
  -1   6  -3    3.49    0.82
   2  -6   3    0.95    0.40
  -2  -6  -3    0.67    0.50
   2   6   3    0.29    0.29
   2   6   3    0.05    0.35
   2   6   3    0.72    0.19
   2   6   3    0.63    0.42
  -2   6  -3    0.52    0.60
  -3  -6  -3    0.50    0.53
   3  -6   3    1.01    0.40
  -3  -6  -3    0.91    0.17
  -3   6  -3    0.98    0.75
   3   6   3    0.25    0.37
   3   6   3    0.41    0.36
   3   6   3    0.87    0.27
   4  -6   3    0.09    0.35
  -4  -6  -3   -0.17    0.53
  -4  -6  -3    0.34    0.17
  -4   6  -3    0.19    0.21
   4   6   3    0.53    0.43
  -4   6  -3    1.04    0.72
   4   6   3    0.48    0.23
   4   6   3    0.73    0.40
  -5  -6  -3    3.98    0.44
  -5  -6  -3    3.15    0.87
   5  -6   3    3.93    0.68
  -5   6  -3    4.00    0.46
   5   6   3    3.19    0.70
   5   6   3    2.63    0.71
   5   6   3    3.64    0.50
   6  -6   3    0.87    0.42
   6  -6   3    0.95    0.24
  -6  -6  -3    1.82    0.34
  -6   6  -3    1.51    0.33
   6   6   3    0.83    0.61
   6   6   3    1.43    0.57
   6   6   3    0.88    0.33
   7  -6   3    4.44    0.73
   7  -6   3    4.70    0.48
  -7  -6  -3    5.67    0.59
   7   6   3    4.27    0.62
  -7   6  -3    4.00    0.55
   7   6   3    5.07    1.08
   7   6   3    5.22    0.93
  -8  -6  -3    1.07    0.25
   8  -6   3    0.24    0.39
   8  -6   3    0.85    0.29
  -8  -6  -3    1.33    0.34
   8   6   3    0.86    0.86
   8   6   3    0.47    0.35
   8   6   3    0.88    0.58
  -8   6  -3    0.88    0.36
  -5  -7   3    0.32    0.23
   5  -7  -3    0.15    0.41
   5   7  -3   -0.06    0.27
   5   7  -3    0.17    0.53
   5   7  -3    0.07    0.53
   4  -7  -3    1.07    0.45
   4   7  -3    0.95    0.55
   4   7  -3    0.20    0.44
   4   7  -3    0.68    0.30
   3  -7  -3    0.85    0.41
  -3  -7   3    0.70    0.43
  -3  -7   3    0.90    0.73
   3   7  -3    0.68    0.55
   3   7  -3    0.93    0.47
  -2  -7   3    3.21    0.90
  -2  -7   3    4.88    0.76
   2  -7  -3    5.28    0.80
   2   7  -3    4.92    0.93
  -1  -7   3    0.57    0.40
   1  -7  -3    0.93    0.42
  -1   7   3    0.79    0.51
   0  -7   3    0.54    0.39
   0   7   3    0.52    0.46
   1  -7   3    0.43    0.36
   1   7   3    0.15    0.47
   2  -7   3    2.80    0.64
   2   7   3    5.46    0.92
   2   7   3    3.87    0.61
   3  -7   3    0.82    0.48
   3   7   3    0.82    0.54
   3   7   3    0.04    0.39
   4  -7   3    1.63    0.51
   4   7   3    0.82    0.54
   4   7   3    2.28    0.40
   4   7   3    0.97    0.58
 -13   0   4    0.69    0.43
  13   0  -4    1.48    0.53
 -13   0   4    2.62    1.04
  13   0  -4    1.56    0.92
 -12   0   4   15.24    1.91
 -12   0   4   18.14    1.30
 -12   0   4   16.54    1.29
  12   0  -4   18.58    2.10
  12   0  -4   16.90    1.33
  12   0  -4   15.52    1.30
  11   0  -4    1.08    0.40
 -11   0   4    1.14    0.57
  11   0  -4    0.63    0.60
 -11   0   4    1.46    0.42
 -11   0   4    1.68    0.43
  11   0  -4    1.90    0.46
 -10   0   4    0.84    0.33
  10   0  -4    0.69    0.35
 -10   0   4    0.89    0.36
 -10   0   4    0.31    0.45
  10   0  -4    1.04    0.36
  10   0  -4    1.00    0.24
  10   0  -4    0.19    0.47
   9   0  -4    0.10    0.21
   9   0  -4    0.36    0.43
  -9   0   4    0.44    0.27
  -9   0   4    0.36    0.32
   9   0  -4    0.39    0.24
   9   0  -4    0.62    0.18
  -9   0   4    0.13    0.42
  -9   0   4   -0.13    0.21
   8   0  -4   42.19    2.71
  -8   0   4   38.74    2.26
   8   0  -4   38.96    2.31
   8   0  -4   40.05    2.30
  -8   0   4   41.18    2.33
  -8   0   4   43.37    2.44
  -8   0   4   40.63    2.72
   8   0  -4   40.14    2.50
   8   0  -4   42.88    2.84
   7   0  -4    6.08    0.63
  -7   0   4    7.50    0.64
  -7   0   4    6.92    0.58
   7   0  -4    6.27    0.87
   7   0  -4    5.79    0.50
  -7   0   4    6.04    0.90
  -7   0   4    6.94    0.57
   7   0  -4    6.29    0.64
   7   0  -4    7.28    0.92
   6   0  -4    4.37    0.68
   6   0  -4    5.82    0.45
  -6   0   4    5.72    0.49
  -6   0   4    6.06    0.82
   6   0  -4    5.52    0.78
  -6   0   4    5.32    0.47
   6   0  -4    5.38    0.48
   6   0  -4    5.18    0.54
  -6   0   4    5.44    0.58
   5   0  -4    2.56    0.47
   5   0  -4    2.24    0.31
   5   0  -4    2.82    0.50
  -5   0   4    2.36    0.30
  -5   0   4    2.11    0.45
  -5   0   4    2.44    0.31
   5   0  -4    2.49    0.31
  -5   0   4    2.47    0.33
   5   0  -4    2.48    0.28
  -4   0   4  134.15    6.90
  -4   0   4  129.70    7.09
  -4   0   4  131.35    7.58
   4   0  -4  132.38    6.62
  -4   0   4  128.77    6.62
   4   0  -4  133.86    6.77
   4   0  -4  138.65    7.81
   4   0  -4  139.96    7.59
  -4   0   4  135.28    6.78
   4   0  -4  132.98    6.93
  -3   0   4    5.59    0.56
   3   0  -4    4.52    0.34
   3   0  -4    5.95    0.37
  -3   0   4    4.24    0.34
  -3   0   4    4.14    0.35
  -3   0   4    4.46    0.55
   3   0  -4    4.51    0.51
   3   0  -4    4.59    0.35
  -3   0   4    4.71    0.37
   3   0  -4    5.24    0.39
   3   0  -4    5.09    0.48
  -2   0   4   66.43    3.37
   2   0  -4   61.15    3.11
  -2   0   4   61.89    3.24
  -2   0   4   61.90    3.57
   2   0  -4   63.90    3.18
   2   0  -4   61.64    3.24
  -2   0   4   62.77    3.25
  -2   0   4   63.93    3.18
   2   0  -4   64.41    3.61
   2   0  -4   65.60    3.27
  -2   0   4   60.94    3.11
   2   0  -4   59.32    3.56
   1   0  -4    5.70    0.32
   1   0  -4    5.65    0.37
  -1   0   4    5.96    0.33
  -1   0   4    5.66    0.43
   1   0  -4    5.52    0.40
   1   0  -4    5.77    0.33
  -1   0   4    5.92    0.38
   1   0  -4    5.91    0.38
  -1   0   4    6.01    0.38
  -1   0   4    5.04    0.39
   1   0  -4    5.24    0.33
  -1   0   4    5.60    0.34
   1   0  -4    5.84    0.44
   1   0  -4    5.52    0.35
   0   0   4  129.45    6.26
   0   0   4  112.25    7.16
   0   0  -4  123.08    6.36
   0   0  -4  118.22    6.85
   0   0   4  122.51    6.16
   0   0   4  130.35    6.37
   0   0  -4  121.60    6.81
   0   0   4  125.13    6.81
   0   0  -4  121.28    6.01
   0   0   4  123.40    6.86
  -1   0  -4    3.62    0.24
  -1   0  -4    3.58    0.28
   1   0   4    3.42    0.28
   1   0   4    3.46    0.24
  -1   0  -4    3.45    0.25
   1   0   4    2.95    0.33
  -1   0  -4    3.59    0.24
   1   0   4    3.52    0.26
   1   0   4    3.61    0.24
   1   0   4    3.62    0.31
   1   0   4    3.56    0.26
  -1   0  -4    3.39    0.33
  -1   0  -4    3.46    0.31
  -2   0  -4   77.55    3.93
   2   0   4   78.23    4.32
   2   0   4   75.93    4.44
   2   0   4   79.71    3.93
   2   0   4   76.55    3.93
  -2   0  -4   74.86    3.74
  -2   0  -4   74.30    3.84
   2   0   4   72.71    3.91
   2   0   4   75.40    3.75
  -2   0  -4   75.74    3.84
  -2   0  -4   71.16    4.30
   2   0   4   77.55    3.84
   3   0   4    0.17    0.09
   3   0   4    0.42    0.11
   3   0   4    0.48    0.11
   3   0   4    0.53    0.20
  -3   0  -4    0.17    0.09
   3   0   4    0.62    0.19
  -3   0  -4    0.25    0.19
  -3   0  -4    0.34    0.12
  -3   0  -4    0.46    0.11
   4   0   4   18.44    1.05
   4   0   4   21.85    1.37
  -4   0  -4   17.80    1.06
   4   0   4   17.30    1.23
  -4   0  -4   16.06    1.19
  -4   0  -4   19.17    1.12
  -4   0  -4   16.60    1.02
   4   0   4   18.81    1.06
  -5   0  -4   56.60    2.78
   5   0   4   54.07    3.07
  -5   0  -4   53.19    2.86
   5   0   4   53.21    2.80
   5   0   4   54.38    3.34
   5   0   4   50.94    3.21
  -5   0  -4   55.73    2.95
   5   0   4   52.96    2.85
  -5   0  -4   51.94    3.08
   6   0   4    4.22    0.39
   6   0   4    3.97    0.45
  -6   0  -4    3.79    0.49
  -6   0  -4    4.31    0.66
   6   0   4    4.83    0.51
   6   0   4    3.48    0.65
  -6   0  -4    4.09    0.48
  -6   0  -4    3.57    0.43
   6   0   4    4.03    0.64
   7   0   4    0.12    0.18
   7   0   4    0.06    0.38
   7   0   4    0.20    0.30
  -7   0  -4    0.16    0.18
   7   0   4    0.25    0.14
  -7   0  -4    0.18    0.20
  -7   0  -4    0.20    0.16
   7   0   4    0.17    0.18
  -7   0  -4    0.62    0.33
   8   0   4   21.98    1.42
   8   0   4   21.89    1.46
   8   0   4   22.05    1.90
   8   0   4   21.80    1.40
   8   0   4   23.13    1.76
  -8   0  -4   21.00    1.41
  -8   0  -4   22.47    1.36
  -8   0  -4   24.12    1.52
   9   0   4    1.71    0.40
   9   0   4    2.53    0.74
  -9   0  -4    2.18    0.47
   9   0   4    2.37    0.35
   9   0   4    1.80    0.40
  -9   0  -4    2.08    0.40
  -9   0  -4    2.53    0.45
 -10   0  -4    0.06    0.25
  10   0   4    0.20    0.24
 -10   0  -4    0.10    0.26
  10   0   4   -0.36    0.42
  10   0   4    0.38    0.19
  10   0   4    0.29    0.29
  11   0   4    0.96    0.39
 -11   0  -4    1.60    0.43
  11   0   4    0.88    0.36
  11   0   4    0.52    0.23
  11   0   4    1.76    0.76
 -11   0  -4    1.46    0.39
  12   0   4   13.55    1.73
 -12   0  -4   15.07    1.18
  12   0   4   14.73    1.38
  12   0   4   14.02    1.19
  12   0   4   12.52    1.04
  13   0   4    0.80    0.83
 -13   0  -4    0.03    0.37
  13   0   4   -0.04    0.40
 -13  -1   4    2.11    0.59
  13  -1  -4    0.62    0.76
 -13  -1   4    3.26    0.64
  13  -1  -4    2.51    0.60
 -13  -1   4    2.49    0.94
  13   1  -4    1.25    0.54
 -13   1   4    1.48    0.51
 -13   1   4    2.15    0.81
  13   1  -4    1.80    0.55
  13   1  -4    2.36    1.06
 -12  -1   4    0.22    0.35
 -12  -1   4    0.08    0.35
  12  -1  -4    0.63    0.72
 -12  -1   4    0.27    0.54
  12  -1  -4    0.28    0.32
 -12   1   4    1.03    0.59
 -12   1   4    0.21    0.32
  12   1  -4    0.57    0.42
  12   1  -4    0.14    0.32
  12   1  -4    0.59    0.73
  12   1  -4    0.74    0.29
 -11  -1   4    1.69    0.51
  11  -1  -4    2.27    0.50
  11  -1  -4    2.75    0.82
 -11  -1   4    1.77    0.71
 -11  -1   4    1.50    0.40
 -11  -1   4    1.29    0.42
 -11   1   4    1.87    0.44
  11   1  -4    0.91    0.40
  11   1  -4    0.30    0.67
  11   1  -4    1.16    0.38
  11   1  -4    1.09    0.31
 -11   1   4    1.27    0.62
  10  -1  -4    0.35    0.28
 -10  -1   4    0.67    0.31
  10  -1  -4    0.48    0.46
 -10  -1   4    0.23    0.25
 -10  -1   4    0.86    0.54
 -10  -1   4    0.37    0.32
  10  -1  -4    0.19    0.23
 -10   1   4    0.21    0.44
  10   1  -4    0.28    0.21
  10   1  -4    0.24    0.30
  10   1  -4    0.22    0.29
  10   1  -4    0.68    0.57
 -10   1   4    0.13    0.25
 -10   1   4    0.39    0.29
  -9  -1   4    0.75    0.32
   9  -1  -4    0.99    0.31
  -9  -1   4    1.54    0.52
   9  -1  -4    0.21    0.22
   9  -1  -4    1.73    0.54
  -9  -1   4    0.23    0.21
   9   1  -4   -0.04    0.23
  -9   1   4    0.55    0.26
   9   1  -4    0.76    0.30
   9   1  -4    0.97    0.53
  -9   1   4    1.28    0.56
   8  -1  -4    1.20    0.18
  -8  -1   4    0.66    0.30
  -8  -1   4    0.54    0.26
   8  -1  -4    0.58    0.44
  -8  -1   4    1.11    0.41
  -8  -1   4    1.86    0.36
   8  -1  -4    1.22    0.27
   8   1  -4    1.03    0.30
   8   1  -4    1.41    0.53
  -8   1   4    1.55    0.49
  -8   1   4    1.16    0.29
   8   1  -4    0.81    0.40
  -8   1   4    0.58    0.30
  -8   1   4    0.87    0.30
   8   1  -4    1.31    0.28
   7  -1  -4    4.64    0.49
   7  -1  -4    4.07    0.72
  -7  -1   4    3.87    0.50
   7  -1  -4    4.37    0.34
  -7  -1   4    4.06    0.72
  -7  -1   4    4.82    0.58
   7  -1  -4    4.30    0.74
  -7  -1   4    4.48    0.51
   7  -1  -4    4.53    0.58
   7  -1  -4    3.89    0.49
   7   1  -4    5.17    0.79
  -7   1   4    3.74    0.71
   7   1  -4    4.27    0.52
   7   1  -4    3.70    0.48
  -7   1   4    4.84    0.56
  -7   1   4    4.22    0.49
  -7   1   4    4.09    0.50
   7   1  -4    4.54    0.78
   7   1  -4    3.60    0.49
   6  -1  -4    6.52    0.61
  -6  -1   4    6.05    0.58
   6  -1  -4    3.75    0.34
   6  -1  -4    5.17    0.68
  -6  -1   4    5.98    0.77
   6  -1  -4    4.88    0.43
  -6  -1   4    5.13    0.44
  -6  -1   4    5.02    0.55
   6  -1  -4    4.60    0.69
   6  -1  -4    5.03    0.51
  -6   1   4    5.54    0.52
   6   1  -4    5.04    0.48
  -6   1   4    5.04    0.52
  -6   1   4    4.60    0.72
   6   1  -4    5.49    0.75
   6   1  -4    5.28    0.53
  -6   1   4    5.33    0.55
   6   1  -4    4.83    0.52
  -6   1   4    7.33    0.87
   6   1  -4    5.19    0.75
   5  -1  -4   21.71    1.54
  -5  -1   4   24.97    1.38
   5  -1  -4   24.09    1.37
  -5  -1   4   24.12    1.62
   5  -1  -4   25.61    1.65
   5  -1  -4   23.45    1.35
  -5  -1   4   25.87    1.45
   5  -1  -4   23.10    1.44
   5  -1  -4   23.74    1.30
  -5  -1   4   24.26    1.37
   5   1  -4   24.25    1.40
   5   1  -4   24.45    1.62
   5   1  -4   24.14    1.70
  -5   1   4   24.08    1.65
  -5   1   4   24.13    1.43
   5   1  -4   24.54    1.58
  -5   1   4   24.36    1.39
  -5   1   4   24.69    1.35
   5   1  -4   24.97    1.38
  -5   1   4   22.56    1.68
   4  -1  -4    4.71    0.40
  -4  -1   4    4.88    0.30
  -4  -1   4    5.46    0.63
  -4  -1   4    5.18    0.42
  -4  -1   4    5.28    0.39
   4  -1  -4    4.53    0.35
   4  -1  -4    5.23    0.37
  -4  -1   4    4.88    0.41
  -4   1   4    5.31    0.41
  -4   1   4    6.15    0.70
   4   1  -4    4.68    0.62
   4   1  -4    4.83    0.40
  -4   1   4    4.55    0.60
   4   1  -4    5.21    0.41
  -4   1   4    5.35    0.44
   4   1  -4    4.83    0.45
   4   1  -4    6.60    0.72
  -4   1   4    4.93    0.40
   3  -1  -4   54.04    3.01
  -3  -1   4   50.18    2.74
  -3  -1   4   51.39    2.64
   3  -1  -4   53.11    2.66
  -3  -1   4   50.35    2.65
   3  -1  -4   50.89    2.62
  -3  -1   4   50.46    2.80
  -3  -1   4   50.12    2.87
  -3  -1   4   55.51    2.68
   3  -1  -4   52.57    2.81
   3  -1  -4   53.69    2.74
   3  -1  -4   49.88    2.68
  -3   1   4   53.50    2.75
   3   1  -4   51.92    2.64
   3   1  -4   52.67    2.71
  -3   1   4   49.77    3.04
  -3   1   4   53.06    2.69
  -3   1   4   50.00    2.62
  -3   1   4   52.92    2.93
   3   1  -4   53.19    2.84
   3   1  -4   53.53    3.07
   2  -1  -4   11.10    0.71
  -2  -1   4   11.09    0.65
   2  -1  -4   11.18    0.62
  -2  -1   4   11.03    0.71
   2  -1  -4   11.34    0.72
   2  -1  -4   12.04    0.62
  -2  -1   4   11.01    0.63
  -2  -1   4   11.00    0.63
  -2  -1   4   12.54    0.76
   2  -1  -4   11.03    0.64
   2  -1  -4   11.41    0.66
  -2  -1   4   11.25    0.62
  -2   1   4   10.84    0.77
   2   1  -4   10.12    0.74
  -2   1   4   12.44    0.77
  -2   1   4   11.25    0.63
  -2   1   4   11.08    0.65
   2   1  -4   10.59    0.73
   2   1  -4   12.86    0.78
  -2   1   4   10.91    0.63
   2   1  -4   12.00    0.65
   2   1  -4   11.63    0.63
  -2   1   4   10.42    0.62
  -1  -1   4    4.00    0.28
  -1   1   4    3.09    0.37
  -1   1   4    3.69    0.28
   1   1  -4    3.04    0.22
  -1   1   4    2.80    0.24
   0  -1  -4   52.87    2.72
   0  -1  -4   53.01    2.86
   0  -1  -4   54.68    2.84
   0  -1   4   55.13    2.84
   0  -1   4   56.83    2.90
   0  -1  -4   54.94    3.14
   0  -1  -4   55.73    3.00
   0   1   4   55.05    3.14
   0   1  -4   59.12    3.13
   0   1  -4   56.13    2.80
   0   1   4   58.49    3.28
   0   1  -4   55.17    2.79
   0   1  -4   54.11    2.72
   0   1   4   54.62    2.79
   0   1   4   57.02    3.00
   0   1  -4   53.66    2.90
   0   1   4   58.23    3.12
   0   1   4   56.25    2.84
   0   1   4   57.22    3.10
   0   1   4   56.41    2.80
  -1  -1  -4   40.62    2.22
   1  -1   4   42.83    2.22
   1  -1   4   44.00    2.38
   1  -1   4   39.38    2.10
   1  -1   4   43.28    2.22
  -1  -1  -4   35.38    2.16
  -1  -1  -4   47.35    2.39
   1  -1   4   43.07    2.20
  -1  -1  -4   42.63    2.11
   1  -1   4   46.60    2.10
  -1  -1  -4   45.57    2.42
   1  -1   4   40.69    2.51
  -1  -1  -4   40.55    2.11
  -1  -1  -4   44.38    2.34
  -1  -1  -4   43.45    2.23
  -1   1  -4   42.23    2.44
  -1   1  -4   41.90    2.16
   1   1   4   34.32    2.43
   1   1   4   44.93    2.32
   1   1   4   42.90    2.11
  -1   1  -4   43.10    2.09
   1   1   4   44.30    2.15
  -1   1  -4   39.44    2.15
   1   1   4   42.44    2.23
   1   1   4   47.21    2.21
  -1   1  -4   42.87    2.22
  -2  -1  -4   55.95    2.96
   2  -1   4   56.85    2.88
   2  -1   4   53.99    2.94
   2  -1   4   60.61    3.23
  -2  -1  -4   57.64    2.90
   2  -1   4   57.72    3.02
  -2  -1  -4   54.71    3.06
   2  -1   4   56.42    2.81
   2  -1   4   57.99    3.33
   2  -1   4   56.78    2.82
  -2  -1  -4   55.61    2.99
  -2  -1  -4   56.91    2.82
   2  -1   4   56.59    2.96
   2   1   4   55.21    2.88
  -2   1  -4   53.45    2.87
   2   1   4   56.58    2.82
  -2   1  -4   55.29    2.95
   2   1   4   56.34    3.38
  -2   1  -4   59.73    3.01
  -2   1  -4   53.25    2.79
   2   1   4   57.38    2.96
   2   1   4   59.16    3.00
  -2   1  -4   58.54    3.25
   2   1   4   56.24    3.28
  -3  -1  -4   19.60    1.08
   3  -1   4   17.97    1.07
   3  -1   4   17.02    1.13
  -3  -1  -4   18.81    1.04
  -3  -1  -4   18.04    1.00
   3  -1   4   19.44    1.21
  -3  -1  -4   16.99    1.06
   3  -1   4   18.22    1.00
   3  -1   4   18.53    1.01
  -3   1  -4   20.39    1.24
  -3   1  -4   17.27    1.01
   3   1   4   18.66    1.03
  -3   1  -4   18.84    1.07
  -3   1  -4   16.01    1.00
   3   1   4   17.12    1.00
   3   1   4   18.66    1.19
   3   1   4   19.26    1.20
   3   1   4   20.13    1.29
  -3   1  -4   16.81    0.97
  -3   1  -4   17.80    1.14
   4  -1   4    7.38    0.53
  -4  -1  -4    7.31    0.58
  -4  -1  -4    7.46    0.57
  -4  -1  -4    7.55    0.53
   4  -1   4    8.08    0.71
  -4  -1  -4    7.86    0.55
   4  -1   4    6.86    0.73
   4  -1   4    7.02    0.53
   4  -1   4    9.33    0.55
  -4   1  -4    8.08    0.55
   4   1   4    9.06    0.86
  -4   1  -4    8.80    0.75
   4   1   4    8.40    0.62
   4   1   4    6.87    0.54
  -4   1  -4    8.26    0.60
   4   1   4    7.48    0.54
  -4   1  -4    7.94    0.51
  -4   1  -4    8.05    0.68
   4   1   4    7.56    0.75
   5  -1   4   10.58    0.76
   5  -1   4   12.49    0.80
   5  -1   4   11.94    0.74
  -5  -1  -4   11.96    0.84
   5  -1   4   12.09    0.97
  -5  -1  -4   12.83    0.81
   5  -1   4   12.54    0.79
   5  -1   4   11.42    0.99
  -5  -1  -4   11.65    0.77
   5   1   4   12.04    0.78
   5   1   4   12.90    1.07
  -5   1  -4   13.56    1.09
  -5   1  -4   11.91    0.75
   5   1   4   12.42    0.88
  -5   1  -4   12.10    0.95
  -5   1  -4   12.22    0.85
   5   1   4   11.77    1.01
  -5   1  -4   11.66    0.78
   5   1   4   12.42    0.81
   6  -1   4    1.02    0.19
   6  -1   4    0.70    0.33
  -6  -1  -4    1.15    0.24
  -6  -1  -4    1.53    0.30
   6  -1   4    1.59    0.33
  -6  -1  -4    1.56    0.29
   6  -1   4    0.90    0.18
   6  -1   4    0.62    0.36
   6  -1   4    1.50    0.27
   6  -1   4    1.44    0.26
   6   1   4    1.14    0.25
  -6   1  -4    1.24    0.43
   6   1   4    0.85    0.23
   6   1   4    1.40    0.28
  -6   1  -4    1.50    0.26
  -6   1  -4    1.24    0.26
   6   1   4    2.33    0.51
   6   1   4    1.36    0.44
  -6   1  -4    1.64    0.45
  -6   1  -4    1.05    0.27
   7  -1   4   20.14    1.18
   7  -1   4   18.50    1.54
  -7  -1  -4   19.94    1.24
   7  -1   4   19.55    1.32
   7  -1   4   20.80    1.28
   7  -1   4   21.54    1.28
  -7  -1  -4   19.97    1.35
  -7  -1  -4   20.81    1.30
   7   1   4   20.82    1.73
   7   1   4   22.78    1.30
   7   1   4   21.37    1.31
  -7   1  -4   19.71    1.28
   7   1   4   19.90    1.39
  -7   1  -4   19.98    1.22
  -7   1  -4   22.42    1.58
  -7   1  -4   21.16    1.37
   7   1   4   20.13    1.60
  -8  -1  -4   11.78    0.86
  -8  -1  -4   12.65    0.90
   8  -1   4   11.38    0.88
   8  -1   4   11.63    0.75
   8  -1   4   11.89    0.84
  -8  -1  -4   11.40    0.94
   8  -1   4   10.71    0.86
   8  -1   4   11.69    1.30
   8   1   4   11.38    0.89
   8   1   4   12.69    1.39
   8   1   4   12.00    0.90
   8   1   4   10.35    0.89
  -8   1  -4   12.86    1.37
  -8   1  -4   11.39    0.88
  -8   1  -4   12.06    0.84
   8   1   4   12.99    1.49
   9  -1   4    0.45    0.26
  -9  -1  -4    0.52    0.32
   9  -1   4    0.99    0.53
  -9  -1  -4    0.32    0.22
  -9  -1  -4    0.39    0.22
   9  -1   4    0.62    0.25
  -9   1  -4    0.50    0.26
  -9   1  -4    0.91    0.46
   9   1   4    0.31    0.22
   9   1   4    0.86    0.58
   9   1   4    0.47    0.28
  10  -1   4    2.27    0.45
  10  -1   4    1.19    0.61
 -10  -1  -4    3.21    0.55
 -10  -1  -4    2.92    0.50
 -10  -1  -4    2.07    0.51
  10  -1   4    2.57    0.48
  10  -1   4    2.15    0.35
  10   1   4    2.54    0.44
  10   1   4    2.65    0.51
  10   1   4    2.46    0.77
 -10   1  -4    2.48    0.48
  10   1   4    2.01    0.47
  11  -1   4    4.42    0.66
 -11  -1  -4    5.42    0.73
  11  -1   4    4.36    0.51
  11  -1   4    4.63    0.99
 -11  -1  -4    3.99    0.63
  11   1   4    4.15    0.67
 -11   1  -4    3.61    0.65
  11   1   4    2.64    0.92
  11   1   4    4.05    0.55
  11   1   4    3.17    0.61
  12  -1   4    1.64    0.80
  12  -1   4    0.79    0.37
 -12  -1  -4    1.33    0.46
 -12  -1  -4    0.76    0.39
  12   1   4    1.23    0.47
  12   1   4    1.08    0.43
  12   1   4    1.71    0.39
  12   1   4    2.10    0.91
 -12   1  -4    2.12    0.50
  13  -1   4    1.11    0.48
  13  -1   4    1.31    0.85
 -13  -1  -4    3.00    0.61
  13   1   4    2.07    0.62
  13   1   4    1.03    0.98
  13   1   4    1.08    0.35
 -13   1  -4    1.60    0.51
  13  -2  -4    1.20    0.45
  13  -2  -4    0.95    0.85
 -13  -2   4    0.90    0.47
  13   2  -4   -0.24    0.99
  13   2  -4    1.28    0.49
 -13   2   4    0.09    0.32
  13   2  -4    0.43    0.33
 -13   2   4    0.78    0.69
 -12  -2   4    0.72    0.38
  12  -2  -4    0.01    0.68
  12  -2  -4    0.09    0.33
 -12  -2   4    0.50    0.41
  12   2  -4    0.48    0.38
  12   2  -4    0.84    0.36
  12   2  -4    0.11    0.83
 -12   2   4    0.99    0.64
 -12   2   4    0.45    0.35
  11  -2  -4    0.35    0.56
 -11  -2   4    1.33    0.48
 -11  -2   4    0.09    0.28
  11  -2  -4    0.92    0.36
  11   2  -4    1.37    0.38
  11   2  -4    1.19    0.87
 -11   2   4    1.46    0.43
 -11   2   4    0.88    0.64
  11   2  -4    0.95    0.36
 -10  -2   4    3.64    0.87
  10  -2  -4    3.13    0.53
 -10  -2   4    4.14    0.63
 -10  -2   4    3.94    0.64
  10  -2  -4    2.43    0.73
 -10  -2   4    3.04    0.52
  10   2  -4    4.33    1.05
  10   2  -4    2.81    0.57
  10   2  -4    3.21    0.57
  10   2  -4    2.45    0.89
 -10   2   4    3.80    0.87
  10   2  -4    4.10    0.58
 -10   2   4    3.26    0.55
  -9  -2   4    1.82    0.56
   9  -2  -4    2.13    0.62
  -9  -2   4    2.66    0.48
   9  -2  -4    2.03    0.41
  -9  -2   4    3.34    0.49
  -9  -2   4    3.12    0.52
   9   2  -4    1.91    0.42
   9   2  -4    1.48    0.69
  -9   2   4    2.10    0.42
   9   2  -4    2.06    0.76
  -9   2   4    1.00    0.53
   9   2  -4    3.01    0.51
   9   2  -4    2.48    0.50
  -8  -2   4    9.14    0.78
   8  -2  -4    8.36    0.74
   8  -2  -4    9.67    1.14
  -8  -2   4    8.18    0.72
  -8  -2   4    7.73    0.68
  -8  -2   4    9.52    1.18
   8   2  -4    9.32    0.76
   8   2  -4    9.98    1.26
   8   2  -4    8.26    0.75
  -8   2   4    8.09    0.72
   8   2  -4    9.12    0.81
  -8   2   4    9.35    1.21
   8   2  -4    9.07    1.23
  -7  -2   4    2.53    0.36
   7  -2  -4    2.60    0.25
   7  -2  -4    2.27    0.55
  -7  -2   4    2.76    0.42
  -7  -2   4    2.42    0.55
   7  -2  -4    0.97    0.30
  -7  -2   4    2.15    0.37
   7  -2  -4    2.70    0.44
   7  -2  -4    2.77    0.34
   7  -2  -4    2.75    0.32
  -7   2   4    2.26    0.57
   7   2  -4    2.17    0.59
   7   2  -4    3.42    0.70
   7   2  -4    2.38    0.40
   7   2  -4    2.83    0.45
  -7   2   4    2.25    0.38
  -7   2   4    2.67    0.38
   7   2  -4    2.77    0.43
  -6  -2   4    9.15    0.70
   6  -2  -4    9.54    0.63
   6  -2  -4   10.92    0.92
   6  -2  -4    9.50    0.70
   6  -2  -4    9.82    0.74
  -6  -2   4    8.27    0.65
  -6  -2   4    9.75    1.03
   6  -2  -4    9.35    0.65
  -6  -2   4    8.80    0.72
   6   2  -4   10.64    1.14
  -6   2   4    9.36    0.75
   6   2  -4   10.53    0.84
  -6   2   4   10.63    0.72
  -6   2   4    9.17    1.04
   6   2  -4    9.91    0.72
  -6   2   4    9.93    0.67
  -6   2   4   13.67    1.08
   6   2  -4    9.04    0.72
   6   2  -4   13.69    1.26
  -5  -2   4    3.15    0.52
   5  -2  -4    3.12    0.51
  -5  -2   4    3.51    0.29
  -5  -2   4    3.75    0.42
   5  -2  -4    3.10    0.37
   5  -2  -4    2.99    0.36
   5  -2  -4    3.48    0.29
  -5  -2   4    3.50    0.36
   5  -2  -4    3.70    0.41
  -5  -2   4    3.60    0.42
   5   2  -4    3.95    0.61
   5   2  -4    3.76    0.59
   5   2  -4    3.64    0.42
  -5   2   4    2.76    0.36
  -5   2   4    2.99    0.56
  -5   2   4    3.80    0.39
  -5   2   4    3.73    0.43
   5   2  -4    3.83    0.41
  -5   2   4    3.46    0.58
   5   2  -4    5.21    0.50
   4  -2  -4    5.83    0.43
  -4  -2   4    4.44    0.41
   4  -2  -4    5.68    0.50
  -4  -2   4    6.79    0.69
   4  -2  -4    5.81    0.61
  -4  -2   4    4.81    0.62
   4  -2  -4    5.46    0.47
  -4  -2   4    6.13    0.44
  -4  -2   4    4.75    0.45
   4  -2  -4    5.04    0.45
  -4  -2   4    5.88    0.40
  -4  -2   4    5.27    0.46
  -4   2   4    5.93    0.65
  -4   2   4    5.60    0.42
   4   2  -4    6.55    0.47
  -4   2   4    6.51    0.76
   4   2  -4    6.25    0.73
   4   2  -4    6.48    0.48
   4   2  -4    7.58    0.75
  -4   2   4    5.89    0.43
   3  -2  -4   37.93    2.03
   3  -2  -4   36.55    2.01
  -3  -2   4   36.59    2.09
  -3  -2   4   35.65    2.04
  -3  -2   4   37.41    1.90
   3  -2  -4   37.00    1.97
  -3  -2   4   37.27    1.98
  -3  -2   4   37.31    2.10
  -3  -2   4   36.64    1.93
  -3  -2   4   35.19    1.98
   3  -2  -4   37.30    1.90
  -3   2   4   38.71    2.21
  -3   2   4   37.78    1.93
   3   2  -4   38.88    1.98
   3   2  -4   37.25    2.12
   3   2  -4   37.18    2.24
  -3   2   4   37.89    1.94
  -3   2   4   34.38    2.21
   3   2  -4   36.91    1.91
  -3   2   4   35.46    1.88
   2  -2  -4    0.98    0.13
  -2  -2   4    0.86    0.18
  -2  -2   4    1.21    0.10
  -2  -2   4    0.97    0.14
   2  -2  -4    1.05    0.13
   2  -2  -4    0.98    0.19
  -2  -2   4    1.46    0.24
  -2  -2   4    1.27    0.22
  -2  -2   4    1.02    0.20
  -2  -2   4    0.68    0.13
  -2  -2   4    1.33    0.17
   2  -2  -4    0.90    0.18
  -2   2   4    1.44    0.29
  -2   2   4    0.82    0.27
   2   2  -4    0.95    0.15
  -2   2   4    1.10    0.16
   2   2  -4    1.05    0.15
   2   2  -4    0.93    0.15
  -2   2   4    1.21    0.18
   2   2  -4    1.25    0.19
   2   2  -4    1.53    0.17
  -2   2   4    0.99    0.13
   2   2  -4    1.54    0.27
  -2   2   4    1.09    0.12
   1  -2  -4    6.73    0.54
  -1  -2   4    6.31    0.48
  -1  -2   4    6.07    0.35
  -1  -2   4    5.53    0.44
  -1  -2   4    5.93    0.35
   1  -2  -4    6.11    0.34
   1  -2  -4    5.50    0.44
   1   2  -4    6.39    0.35
   1   2  -4    6.31    0.43
  -1   2   4    5.78    0.34
   1   2  -4    5.73    0.36
   1   2  -4    6.28    0.47
  -1   2   4    5.72    0.53
  -1   2   4    5.80    0.64
   1   2  -4    5.91    0.35
  -1   2   4    6.52    0.34
   1   2  -4    5.59    0.41
   0  -2  -4    1.25    0.13
   0  -2  -4    1.30    0.14
   0  -2  -4    1.44    0.10
   0  -2  -4    1.24    0.26
   0  -2  -4    1.23    0.28
   0  -2  -4    1.45    0.20
   0  -2   4    1.09    0.20
   0  -2   4    1.23    0.11
   0  -2  -4    1.39    0.17
   0  -2   4    1.88    0.24
   0  -2  -4    1.50    0.12
   0  -2  -4    1.13    0.10
   0   2  -4    1.43    0.16
   0   2  -4    1.38    0.11
   0   2   4    1.54    0.12
   0   2  -4    1.20    0.10
   0   2   4    1.79    0.31
   0   2   4    1.22    0.10
   0   2   4    1.45    0.29
   0   2  -4    1.20    0.21
   0   2   4    1.62    0.24
   1  -2   4   23.79    1.18
  -1  -2  -4   23.97    1.19
   1  -2   4   22.74    1.17
  -1  -2  -4   20.78    1.22
  -1  -2  -4   22.30    1.44
  -1  -2  -4   23.63    1.25
   1  -2   4   23.21    1.32
  -1  -2  -4   24.12    1.49
   1   2   4   21.29    1.34
  -1   2  -4   23.77    1.20
   1   2   4   25.14    1.31
  -1   2  -4   24.35    1.20
   1   2   4   25.48    1.24
   1   2   4   22.75    1.43
   1   2   4   23.98    1.18
   1   2   4   22.98    1.46
   1   2   4   23.65    1.39
   1   2   4   21.44    1.49
  -1   2  -4   24.40    1.36
   1   2   4   22.60    1.20
  -2  -2  -4    5.73    0.39
  -2  -2  -4    6.36    0.54
   2  -2   4    6.78    0.38
   2  -2   4    6.27    0.47
  -2  -2  -4    6.20    0.57
  -2  -2  -4    5.96    0.57
  -2  -2  -4    5.82    0.41
  -2  -2  -4    5.78    0.39
  -2  -2  -4    5.84    0.42
  -2   2  -4    6.12    0.39
   2   2   4    5.86    0.38
  -2   2  -4    5.36    0.44
  -2   2  -4    6.47    0.48
   2   2   4    5.12    0.53
  -2   2  -4    6.49    0.50
   2   2   4    5.22    0.52
  -2   2  -4    6.55    0.38
   2   2   4    6.11    0.57
  -2   2  -4    6.18    0.35
   2   2   4    6.30    0.39
   3  -2   4    4.21    0.43
  -3  -2  -4    3.94    0.35
  -3  -2  -4    3.28    0.48
  -3  -2  -4    4.76    0.50
  -3  -2  -4    3.39    0.32
   3  -2   4    4.00    0.31
   3  -2   4    4.06    0.36
   3  -2   4    3.83    0.34
   3  -2   4    3.71    0.31
  -3  -2  -4    4.02    0.32
  -3  -2  -4    5.08    0.57
  -3  -2  -4    3.77    0.32
  -3   2  -4    4.25    0.29
  -3   2  -4    3.70    0.45
   3   2   4    4.83    0.55
  -3   2  -4    4.04    0.30
   3   2   4    3.79    0.31
   3   2   4    4.18    0.32
   3   2   4    4.92    0.52
  -3   2  -4    4.93    0.50
   3   2   4    4.49    0.54
  -4  -2  -4    9.26    0.79
   4  -2   4   10.50    0.68
   4  -2   4    8.87    0.61
  -4  -2  -4    9.36    0.66
   4  -2   4    9.64    0.67
   4  -2   4    9.28    0.66
  -4  -2  -4    9.54    0.63
   4  -2   4   10.34    0.74
  -4  -2  -4    9.42    0.63
  -4  -2  -4    9.26    0.67
  -4  -2  -4   10.13    0.76
   4   2   4    9.49    0.64
  -4   2  -4    9.52    0.62
  -4   2  -4    8.81    0.57
   4   2   4   10.30    0.88
  -4   2  -4    9.70    0.76
   4   2   4    9.68    0.63
   4   2   4   10.89    0.89
   4   2   4    8.73    0.76
  -4   2  -4   10.21    0.82
   5  -2   4    1.42    0.25
  -5  -2  -4    1.77    0.28
   5  -2   4    1.57    0.23
   5  -2   4    1.39    0.34
   5  -2   4    1.22    0.22
  -5  -2  -4    1.74    0.29
  -5  -2  -4    1.46    0.29
   5  -2   4    1.51    0.26
   5  -2   4    1.26    0.27
  -5  -2  -4    1.69    0.29
   5   2   4    1.72    0.29
  -5   2  -4    1.93    0.39
   5   2   4    1.61    0.43
   5   2   4    1.63    0.28
  -5   2  -4    1.71    0.27
   5   2   4    2.71    0.53
  -5   2  -4    2.05    0.25
  -5   2  -4    1.54    0.30
   5   2   4    1.67    0.33
  -5   2  -4    1.81    0.47
   6  -2   4    6.93    0.52
  -6  -2  -4    7.22    0.56
   6  -2   4    6.72    0.78
   6  -2   4    6.19    0.53
  -6  -2  -4    6.61    0.59
  -6  -2  -4    6.52    0.66
   6  -2   4    5.14    0.50
   6  -2   4    7.08    0.56
  -6  -2  -4    7.21    0.56
   6  -2   4    5.81    0.64
   6   2   4    7.11    0.58
  -6   2  -4    6.64    0.82
   6   2   4    7.19    0.59
  -6   2  -4    7.04    0.51
   6   2   4    8.67    1.00
  -6   2  -4    6.16    0.56
   6   2   4    8.51    1.05
  -6   2  -4    7.41    0.70
  -6   2  -4    7.19    0.89
   6   2   4    6.07    0.62
  -7  -2  -4    3.66    0.53
   7  -2   4    3.43    0.65
   7  -2   4    3.86    0.42
  -7  -2  -4    4.19    0.51
   7  -2   4    4.47    0.47
  -7  -2  -4    4.70    0.53
   7  -2   4    4.51    0.52
   7  -2   4    4.27    0.47
  -7   2  -4    4.84    0.75
   7   2   4    3.80    0.51
   7   2   4    3.75    0.79
   7   2   4    3.81    0.54
  -7   2  -4    3.73    0.43
   7   2   4    3.94    0.52
   7   2   4    2.38    0.63
  -7   2  -4    3.48    0.48
   8  -2   4    3.42    0.43
  -8  -2  -4    3.81    0.50
  -8  -2  -4    2.13    0.39
   8  -2   4    3.26    0.38
   8  -2   4    3.01    0.46
   8  -2   4    2.60    0.60
  -8  -2  -4    3.38    0.54
   8   2   4    2.78    0.72
   8   2   4    2.96    0.46
  -8   2  -4    2.67    0.61
  -8   2  -4    2.82    0.44
   8   2   4    2.32    0.72
   8   2   4    3.39    0.49
   8   2   4    3.29    0.51
  -9  -2  -4    1.28    0.39
   9  -2   4    1.21    0.34
  -9  -2  -4    1.23    0.35
   9  -2   4    1.05    0.53
   9  -2   4    1.31    0.27
  -9  -2  -4    1.40    0.35
   9   2   4    1.46    0.38
   9   2   4    1.66    0.42
   9   2   4    0.97    0.63
  -9   2  -4    1.55    0.56
   9   2   4    1.37    0.36
  -9   2  -4    1.40    0.37
   9   2   4    1.75    0.77
  10  -2   4    7.59    0.83
 -10  -2  -4    7.93    0.93
 -10  -2  -4    9.13    0.90
  10  -2   4    7.10    0.65
  10  -2   4    6.01    1.05
  10   2   4    7.42    0.88
 -10   2  -4    8.20    0.88
 -10   2  -4   10.53    1.33
  10   2   4    7.29    0.85
  10   2   4    9.62    1.46
 -11  -2  -4    3.06    0.56
  11  -2   4    3.37    0.87
  11  -2   4    3.03    0.57
 -11  -2  -4    2.15    0.56
  11   2   4    2.70    0.51
  11   2   4    2.23    0.55
  11   2   4    2.04    0.92
 -11   2  -4    2.84    0.54
  12  -2   4    2.07    0.86
 -12  -2  -4    1.96    0.61
  12  -2   4    1.99    0.51
 -12  -2  -4    2.98    0.57
  12   2   4    2.40    0.60
  12   2   4    2.26    0.46
  12   2   4    2.41    1.04
 -12   2  -4    2.30    0.56
 -12  -3   4    2.65    0.62
  12  -3  -4    1.67    0.81
  12  -3  -4    1.82    0.52
 -12  -3   4    1.56    0.49
  12   3  -4    1.24    0.48
 -12   3   4    1.58    0.93
 -12   3   4    2.00    0.52
  12   3  -4    1.34    0.45
  11  -3  -4    0.40    0.36
 -11  -3   4    1.44    0.44
  11  -3  -4    1.32    0.65
 -11  -3   4    1.06    0.43
  11   3  -4    1.09    0.42
 -11   3   4    1.25    0.41
  11   3  -4    1.16    0.39
 -11   3   4    0.88    0.71
 -10  -3   4    0.91    0.35
  10  -3  -4    0.42    0.31
  10  -3  -4    0.36    0.54
 -10  -3   4    0.78    0.33
  10   3  -4    0.29    0.28
  10   3  -4    0.50    0.69
 -10   3   4   -0.05    0.50
  10   3  -4    0.17    0.28
 -10   3   4    0.57    0.30
   9  -3  -4    2.48    0.45
  -9  -3   4    2.54    0.47
   9  -3  -4    2.01    0.60
  -9  -3   4    1.94    0.41
   9   3  -4    2.68    0.53
   9   3  -4    2.28    0.49
  -9   3   4    1.91    0.70
   9   3  -4    2.12    0.78
   9   3  -4    2.44    0.75
  -9   3   4    1.53    0.38
  -8  -3   4   -0.09    0.19
   8  -3  -4    0.33    0.25
   8  -3  -4    0.05    0.20
   8  -3  -4    0.01    0.35
  -8  -3   4    0.17    0.21
   8   3  -4    0.07    0.24
   8   3  -4   -0.24    0.47
  -8   3   4    0.37    0.24
   8   3  -4    0.10    0.22
  -8   3   4    0.26    0.43
   8   3  -4   -0.03    0.43
   7  -3  -4    3.25    0.48
   7  -3  -4    3.70    0.44
  -7  -3   4    3.80    0.51
  -7  -3   4    3.23    0.47
   7  -3  -4    2.90    0.42
   7  -3  -4    3.17    0.57
   7   3  -4    2.81    0.70
   7   3  -4    3.21    0.49
  -7   3   4    3.25    0.45
   7   3  -4    4.38    0.63
   7   3  -4    3.91    0.79
  -7   3   4    2.94    0.67
  -6  -3   4    8.24    0.75
  -6  -3   4    8.69    0.71
   6  -3  -4    8.51    0.90
   6  -3  -4    9.21    0.72
   6  -3  -4    9.88    0.73
   6  -3  -4    9.60    0.69
  -6  -3   4   10.17    0.74
   6   3  -4   11.85    0.79
  -6   3   4   10.17    1.18
   6   3  -4    8.76    1.08
   6   3  -4    9.30    0.87
  -6   3   4    8.43    1.02
  -6   3   4    9.68    0.71
   6   3  -4   10.32    1.17
   5  -3  -4    8.18    0.71
  -5  -3   4    7.10    0.56
  -5  -3   4    6.94    0.56
   5  -3  -4    7.02    0.61
  -5  -3   4    7.22    0.49
   5  -3  -4    6.61    0.56
  -5  -3   4    8.22    0.88
  -5  -3   4    7.25    0.63
   5  -3  -4    7.91    0.56
  -5  -3   4    7.69    0.60
   5   3  -4    6.79    0.87
   5   3  -4    6.88    0.59
  -5   3   4    7.73    0.86
   5   3  -4    8.31    0.95
  -5   3   4    7.89    0.58
   5   3  -4    7.06    0.58
   5   3  -4    8.31    0.77
  -5   3   4    9.71    1.03
  -4  -3   4    6.08    0.50
   4  -3  -4    6.71    0.47
  -4  -3   4    6.35    0.48
   4  -3  -4    6.39    0.45
   4  -3  -4    7.13    0.56
  -4  -3   4    5.28    0.63
  -4  -3   4    6.81    0.39
  -4  -3   4    6.28    0.72
  -4  -3   4    5.87    0.55
  -4  -3   4    5.79    0.51
   4  -3  -4    6.28    0.55
  -4   3   4    6.17    0.46
  -4   3   4    7.15    0.83
   4   3  -4    6.37    0.49
  -4   3   4    6.50    0.67
   4   3  -4    6.06    0.50
   4   3  -4    5.46    0.72
   4   3  -4    6.67    0.79
  -4   3   4    5.76    0.47
  -4   3   4    5.85    0.66
  -3  -3   4   -0.14    0.10
   3  -3  -4   -0.08    0.10
  -3  -3   4    0.00    0.13
  -3  -3   4    0.33    0.21
   3  -3  -4   -0.39    0.14
  -3  -3   4   -0.06    0.09
  -3  -3   4   -0.05    0.10
   3   3  -4   -0.07    0.26
   3   3  -4    0.02    0.17
   3   3  -4   -0.22    0.10
   3   3  -4   -0.19    0.12
  -3   3   4    0.03    0.15
  -3   3   4   -0.11    0.09
  -3   3   4   -0.01    0.10
  -3   3   4    0.24    0.15
   2  -3  -4    3.30    0.42
  -2  -3   4    3.52    0.28
  -2  -3   4    3.61    0.23
  -2  -3   4    3.15    0.41
  -2  -3   4    3.23    0.31
   2  -3  -4    3.34    0.25
  -2  -3   4    3.12    0.26
  -2  -3   4    3.64    0.48
  -2  -3   4    3.15    0.28
   2   3  -4    3.24    0.27
  -2   3   4    3.42    0.25
   2   3  -4    3.10    0.28
  -2   3   4    3.76    0.24
   2   3  -4    3.22    0.32
  -2   3   4    3.36    0.59
   2   3  -4    3.44    0.41
   2   3  -4    4.62    0.50
   1  -3  -4   12.11    0.86
   1  -3  -4   12.83    0.98
   1  -3  -4   12.30    0.66
  -1  -3   4   13.53    0.95
  -1  -3   4   12.77    0.69
  -1  -3   4   13.27    0.87
  -1   3   4   12.80    1.06
   1   3  -4   12.83    0.93
   1   3  -4   13.13    0.69
   1   3  -4   13.22    0.91
   1   3  -4   13.18    0.81
   1   3  -4   13.55    0.72
   0  -3   4    4.70    0.29
   0  -3  -4    5.25    0.31
   0  -3   4    5.27    0.54
   0  -3  -4    3.95    0.56
   0  -3   4    4.32    0.52
   0  -3  -4    5.88    0.47
   0  -3  -4    5.17    0.30
   0   3  -4    4.50    0.52
   0   3  -4    5.36    0.38
   0   3   4    5.88    0.68
   0   3   4    6.45    0.32
   0   3   4    4.62    0.29
  -1  -3  -4    5.64    0.69
  -1  -3  -4    4.45    0.64
   1  -3   4    7.05    0.57
  -1  -3  -4    6.87    0.40
  -1  -3  -4    5.51    0.49
  -1  -3  -4    6.58    0.38
   1  -3   4    6.76    0.36
   1   3   4    5.88    0.67
   1   3   4    6.41    0.41
   1   3   4    6.57    0.38
   1   3   4    6.61    0.60
  -1   3  -4    6.78    0.59
   1   3   4    6.43    0.53
  -2  -3  -4    6.85    0.52
  -2  -3  -4    8.08    0.64
  -2  -3  -4    8.65    0.51
  -2  -3  -4    8.67    0.78
  -2  -3  -4    8.71    0.79
  -2  -3  -4    8.36    0.50
  -2  -3  -4    8.22    0.52
   2  -3   4    8.67    0.48
   2  -3   4    8.55    0.66
   2  -3   4    8.34    0.48
   2   3   4    8.80    0.70
   2   3   4    7.87    0.72
  -2   3  -4    9.06    0.51
   2   3   4    8.83    0.69
  -2   3  -4    7.88    0.69
   2   3   4    8.12    0.68
  -2   3  -4    8.65    0.49
   2   3   4    8.35    0.55
   2   3   4    8.73    0.51
  -3  -3  -4   17.72    1.02
  -3  -3  -4   16.69    0.99
  -3  -3  -4   17.40    1.03
   3  -3   4   17.21    0.95
  -3  -3  -4   17.17    1.28
   3  -3   4   17.96    0.97
   3  -3   4   16.49    1.11
  -3  -3  -4   16.79    0.98
  -3  -3  -4   16.29    1.16
  -3  -3  -4   19.39    1.30
  -3   3  -4   18.67    0.97
   3   3   4   16.97    1.00
   3   3   4   16.72    1.18
   3   3   4   17.17    1.25
  -3   3  -4   17.80    1.19
   3   3   4   17.94    1.29
  -3   3  -4   18.54    1.18
  -3   3  -4   17.38    0.99
   3   3   4   18.49    0.97
  -3   3  -4   16.75    1.09
   4  -3   4    0.85    0.16
  -4  -3  -4    0.92    0.33
  -4  -3  -4    0.49    0.15
  -4  -3  -4    0.66    0.20
  -4  -3  -4    0.45    0.16
   4  -3   4   -0.02    0.15
   4  -3   4    0.67    0.21
  -4  -3  -4    0.62    0.37
   4  -3   4    0.80    0.18
  -4   3  -4    1.02    0.18
  -4   3  -4    0.75    0.30
   4   3   4    0.77    0.18
   4   3   4    0.58    0.34
   4   3   4    0.68    0.26
   4   3   4    0.66    0.30
  -4   3  -4    1.08    0.31
  -4   3  -4    1.05    0.18
   4   3   4    0.73    0.19
  -5  -3  -4   10.43    1.01
  -5  -3  -4   11.12    0.77
   5  -3   4   11.55    0.81
   5  -3   4   10.82    0.85
  -5  -3  -4   11.89    0.81
   5  -3   4   11.23    0.88
  -5  -3  -4   12.51    0.75
  -5  -3  -4   12.08    0.84
   5  -3   4   11.88    0.76
   5   3   4   12.72    0.83
   5   3   4   11.30    0.76
   5   3   4   12.82    1.02
  -5   3  -4   12.85    1.07
   5   3   4   13.31    1.12
  -5   3  -4   11.84    0.95
   5   3   4   12.98    1.12
  -5   3  -4   11.37    0.78
  -6  -3  -4    5.91    0.63
   6  -3   4    6.13    0.51
   6  -3   4    4.99    0.60
  -6  -3  -4    5.35    0.82
  -6  -3  -4    6.18    0.53
   6  -3   4    5.24    0.60
   6  -3   4    5.88    0.71
   6   3   4    5.82    0.73
   6   3   4    5.86    0.63
   6   3   4    6.75    0.95
   6   3   4    7.24    0.95
  -6   3  -4    7.38    0.85
  -6   3  -4    5.88    0.51
   7  -3   4    3.56    0.61
  -7  -3  -4    4.79    0.55
  -7  -3  -4    4.31    0.78
  -7  -3  -4    4.43    0.57
   7  -3   4    3.64    0.48
   7  -3   4    4.38    0.53
   7   3   4    4.26    0.57
  -7   3  -4    3.75    0.49
   7   3   4    3.25    0.75
   7   3   4    4.55    0.85
  -7   3  -4    4.78    0.75
   7   3   4    5.36    0.69
   8  -3   4    2.28    0.57
   8  -3   4    2.89    0.45
  -8  -3  -4    3.55    0.54
  -8  -3  -4    2.46    0.41
  -8  -3  -4    2.68    0.68
   8  -3   4    2.83    0.46
   8   3   4    2.85    0.56
   8   3   4    3.06    0.80
  -8   3  -4    3.01    0.48
  -8   3  -4    3.90    0.74
   8   3   4    3.20    0.52
   8   3   4    4.20    0.88
   9  -3   4    1.38    0.36
  -9  -3  -4    1.57    0.41
   9  -3   4    1.31    0.55
  -9  -3  -4    2.24    0.44
  -9  -3  -4    2.39    0.71
   9  -3   4    0.71    0.30
  -9   3  -4    2.26    0.45
  -9   3  -4    2.25    0.70
   9   3   4    1.64    0.40
   9   3   4    1.78    0.44
   9   3   4    1.93    0.77
   9   3   4    2.02    0.80
 -10  -3  -4    0.79    0.59
 -10  -3  -4    1.05    0.35
  10  -3   4    0.84    0.35
  10  -3   4    0.75    0.54
 -10  -3  -4    1.99    0.48
 -10   3  -4    0.77    0.35
 -10   3  -4    1.67    0.71
  10   3   4    0.12    0.80
  10   3   4    0.83    0.38
  10   3   4    1.19    0.37
  11  -3   4    4.31    0.92
 -11  -3  -4    5.78    0.76
  11  -3   4    5.20    0.73
 -11  -3  -4    6.28    0.86
  11   3   4    4.33    0.74
  11   3   4    5.32    0.78
 -11   3  -4    4.52    0.74
  12  -3   4    0.68    0.36
 -12  -3  -4    0.20    0.32
 -12  -3  -4    0.61    0.45
  12  -3   4    0.45    0.70
 -12   3  -4    0.05    0.37
  12   3   4    0.08    0.32
  12   3   4    0.42    0.39
 -11  -4   4    0.77    0.38
  11  -4  -4    0.70    0.67
  11  -4  -4    0.87    0.40
 -11  -4   4    1.42    0.42
  11   4  -4    0.93    0.44
 -11   4   4    1.23    0.82
  11   4  -4    1.36    0.46
 -11   4   4    1.04    0.40
  10  -4  -4    3.06    0.53
 -10  -4   4    2.56    0.52
  10  -4  -4    3.18    0.76
 -10  -4   4    2.61    0.53
  10   4  -4    3.42    0.64
 -10   4   4    3.85    0.95
  10   4  -4    3.19    1.06
  10   4  -4    3.57    0.69
 -10   4   4    3.55    0.57
   9  -4  -4    2.50    0.45
   9  -4  -4    2.25    0.61
  -9  -4   4    2.98    0.51
   9  -4  -4    3.13    0.48
  -9  -4   4    1.89    0.72
  -9  -4   4    2.99    0.52
  -9   4   4    1.68    0.42
   9   4  -4    2.92    0.85
   9   4  -4    2.75    0.55
  -9   4   4    1.67    0.70
   9   4  -4    2.79    0.60
   8  -4  -4    4.82    0.58
  -8  -4   4    4.94    0.63
  -8  -4   4    5.73    0.98
   8  -4  -4    4.48    0.69
   8  -4  -4    5.31    0.63
  -8  -4   4    5.67    0.65
   8   4  -4    4.97    0.80
  -8   4   4    5.48    0.97
   8   4  -4    5.38    0.98
  -8   4   4    5.23    0.62
   8   4  -4    5.03    0.69
  -7  -4   4   12.69    1.38
   7  -4  -4   11.16    0.81
   7  -4  -4   11.07    0.88
   7  -4  -4   10.85    0.81
  -7  -4   4   11.59    0.87
  -7  -4   4   10.68    0.82
   7  -4  -4   11.02    0.93
  -7   4   4   14.12    1.46
   7   4  -4   10.96    1.08
  -7   4   4   10.94    0.83
   7   4  -4   12.30    0.92
  -6  -4   4    3.36    0.42
  -6  -4   4    2.87    0.41
   6  -4  -4    2.22    0.30
  -6  -4   4    3.28    0.39
  -6  -4   4    2.79    0.66
   6  -4  -4    2.87    0.46
   6  -4  -4    2.13    0.35
   6  -4  -4    2.89    0.44
  -6   4   4    3.79    0.75
  -6   4   4    2.19    0.35
   6   4  -4    2.27    0.57
   6   4  -4    2.63    0.42
   6   4  -4    3.54    0.64
   5  -4  -4    2.45    0.44
  -5  -4   4    2.03    0.55
  -5  -4   4    2.09    0.29
  -5  -4   4    2.13    0.33
  -5  -4   4    2.10    0.32
   5  -4  -4    2.25    0.32
  -5  -4   4    2.31    0.37
   5   4  -4    2.53    0.50
   5   4  -4    1.88    0.49
  -5   4   4    2.41    0.61
   5   4  -4    0.93    0.28
  -5   4   4    2.10    0.33
  -5   4   4    2.47    0.52
  -4  -4   4    8.23    0.58
  -4  -4   4    7.87    0.66
   4  -4  -4    8.29    0.70
  -4  -4   4    8.69    0.52
  -4  -4   4    7.11    0.54
   4  -4  -4    7.26    0.52
  -4  -4   4    7.11    0.89
  -4   4   4    7.71    0.71
  -4   4   4    8.79    1.09
   4   4  -4    8.31    0.89
   4   4  -4    6.86    0.59
  -4   4   4    7.54    0.75
  -4   4   4    7.38    0.55
  -4   4   4    8.41    0.94
  -3  -4   4   26.67    1.68
   3  -4  -4   22.02    1.48
  -3  -4   4   24.08    1.30
   3  -4  -4   24.87    1.25
  -3  -4   4   20.57    1.45
  -3   4   4   21.32    1.79
   3   4  -4   20.75    1.33
   3   4  -4   26.23    1.56
  -3   4   4   21.79    1.27
   3   4  -4   27.00    1.50
  -2  -4   4    2.51    0.48
  -2  -4   4    2.51    0.24
  -2  -4   4    2.01    0.24
   2  -4  -4    1.83    0.38
  -2  -4   4    2.58    0.42
   2   4  -4    2.28    0.28
   2   4  -4    2.10    0.26
   2   4  -4    2.14    0.38
  -2   4   4    1.31    0.45
   1  -4  -4    6.46    0.67
  -1  -4   4    6.66    0.77
  -1  -4   4    6.77    0.39
  -1  -4   4    7.12    0.63
   1  -4  -4    5.83    0.75
   1   4  -4    7.06    0.43
  -1   4   4    6.69    0.88
   1   4  -4    7.52    0.79
   1   4  -4    6.33    0.40
   0  -4  -4    0.07    0.16
   0  -4  -4    0.25    0.24
   0  -4   4    0.22    0.17
   0  -4   4    0.18    0.23
   0   4  -4    0.35    0.28
   0   4   4    0.03    0.24
  -1  -4  -4    2.36    0.52
  -1  -4  -4    2.08    0.20
  -1  -4  -4    2.86    0.40
  -1  -4  -4    2.70    0.26
   1  -4   4    2.27    0.39
   1   4   4    3.26    0.54
   1   4   4    2.68    0.45
   1   4   4    2.50    0.20
   1   4   4    2.92    0.26
  -2  -4  -4    5.36    0.37
  -2  -4  -4    5.83    0.79
   2  -4   4    4.92    0.60
  -2  -4  -4    5.51    0.44
   2   4   4    6.11    0.73
   2   4   4    4.52    0.54
  -2   4  -4    5.56    0.36
  -2   4  -4    5.37    0.35
   2   4   4    5.75    0.68
   2   4   4    6.02    0.39
   3  -4   4   12.60    0.70
   3  -4   4   11.10    0.92
  -3  -4  -4   13.06    0.90
  -3  -4  -4   13.47    0.70
  -3  -4  -4   11.36    0.73
  -3  -4  -4    8.51    1.07
  -3  -4  -4   13.35    0.73
   3   4   4   11.59    1.04
  -3   4  -4   13.19    0.72
  -3   4  -4   12.51    0.91
   3   4   4   12.36    0.78
   3   4   4    9.38    0.98
   4  -4   4    6.60    0.45
  -4  -4  -4    7.03    0.49
  -4  -4  -4    5.79    0.45
  -4  -4  -4    6.19    0.49
   4  -4   4    5.92    0.69
  -4  -4  -4    6.64    0.91
  -4   4  -4    5.93    0.69
   4   4   4    6.59    0.82
   4   4   4    7.45    0.74
  -4   4  -4    7.19    0.61
   4   4   4    6.64    0.52
  -4   4  -4    5.58    0.47
  -5  -4  -4   11.27    0.74
  -5  -4  -4   10.28    0.76
  -5  -4  -4   10.28    1.22
   5  -4   4   10.20    0.87
  -5  -4  -4   10.31    0.73
   5  -4   4   10.48    0.70
  -5   4  -4   10.92    0.74
   5   4   4   10.49    1.18
  -5   4  -4    9.50    1.04
   5   4   4   11.39    1.03
  -5   4  -4   13.53    0.93
   5   4   4   11.02    0.79
   6  -4   4    1.36    0.35
  -6  -4  -4    1.02    0.45
  -6  -4  -4    1.70    0.31
  -6  -4  -4    1.81    0.34
   6  -4   4    1.26    0.26
   6   4   4    1.46    0.54
  -6   4  -4    1.40    0.44
  -6   4  -4    1.89    0.33
   6   4   4    1.22    0.31
   6   4   4    1.19    0.42
  -7  -4  -4    4.88    0.89
   7  -4   4    4.87    0.54
   7  -4   4    4.75    0.63
   7  -4   4    4.49    0.56
  -7  -4  -4    5.63    0.63
  -7  -4  -4    4.25    0.53
  -7   4  -4    6.27    0.84
  -7   4  -4    4.63    0.55
   7   4   4    5.32    0.97
   7   4   4    5.09    0.77
   7   4   4    4.11    0.57
  -8  -4  -4    9.90    1.35
  -8  -4  -4    9.78    0.84
  -8  -4  -4    9.03    0.79
   8  -4   4   10.75    0.90
   8  -4   4   10.88    0.82
   8   4   4   11.52    1.53
  -8   4  -4   10.74    0.86
   8   4   4   10.90    1.05
   8   4   4   10.88    0.91
  -9  -4  -4    3.01    0.90
   9  -4   4    4.60    0.79
  -9  -4  -4    6.20    0.71
  -9  -4  -4    4.64    0.66
   9  -4   4    6.48    0.68
   9  -4   4    5.89    0.71
  -9   4  -4    4.32    0.63
   9   4   4    4.91    0.69
   9   4   4    3.74    1.01
   9   4   4    3.94    0.71
 -10  -4  -4    1.29    0.35
  10  -4   4    0.63    0.32
  10  -4   4    1.39    0.66
 -10  -4  -4    1.18    0.39
  10   4   4    0.67    0.39
  10   4   4    0.83    0.40
  10   4   4    0.78    0.90
 -10   4  -4    1.01    0.38
 -11  -4  -4    2.43    0.48
  11  -4   4    1.35    0.43
 -11  -4  -4    2.83    0.55
  11  -4   4    1.88    0.78
  11   4   4    1.71    0.53
  11   4   4    2.83    0.62
 -11   4  -4    1.84    0.50
 -10  -5   4    6.50    0.80
  10  -5  -4    6.75    0.77
 -10  -5   4    5.75    0.69
  10   5  -4    7.60    1.36
  10   5  -4    6.06    0.98
 -10   5   4    5.98    0.74
  10   5  -4    4.27    0.72
  -9  -5   4    0.59    0.30
   9  -5  -4    1.01    0.36
  -9  -5   4   -0.07    0.23
   9   5  -4    0.84    0.73
   9   5  -4    0.74    0.35
   9   5  -4    0.57    0.42
  -9   5   4    0.93    0.34
   8  -5  -4    2.10    0.46
  -8  -5   4    2.04    0.37
   8  -5  -4    1.85    0.38
  -8  -5   4    1.82    0.39
  -8  -5   4    1.95    0.83
   8   5  -4    0.95    0.66
   8   5  -4    2.11    0.58
   8   5  -4    1.93    0.45
  -8   5   4    1.43    0.36
  -7  -5   4    0.54    0.22
   7  -5  -4    0.91    0.28
  -7  -5   4    0.32    0.64
   7  -5  -4    0.84    0.31
  -7  -5   4    1.04    0.29
  -7   5   4    0.65    0.27
   7   5  -4    0.67    0.29
   7   5  -4    0.50    0.38
   7   5  -4    1.48    0.60
  -6  -5   4    0.62    0.25
   6  -5  -4    2.05    0.33
  -6  -5   4    0.92    0.25
  -6  -5   4    0.96    0.20
   6  -5  -4    0.77    0.34
  -6  -5   4    0.75    0.56
  -6   5   4    1.23    0.30
   6   5  -4    1.48    0.34
   6   5  -4    1.32    0.52
  -6   5   4    1.02    0.74
   6   5  -4    0.63    0.40
  -5  -5   4    0.13    0.18
   5  -5  -4    0.10    0.15
   5  -5  -4    0.53    0.30
  -5  -5   4    0.14    0.44
  -5  -5   4    0.24    0.24
   5   5  -4    0.39    0.22
  -5   5   4   -0.21    0.49
   5   5  -4    0.22    0.34
  -5   5   4    0.08    0.18
   5   5  -4    0.30    0.41
  -4  -5   4    9.04    0.62
  -4  -5   4    7.31    1.00
   4  -5  -4    9.47    0.92
  -4  -5   4    9.96    0.79
  -4   5   4    8.42    0.59
  -4   5   4    8.90    0.80
  -4   5   4    7.93    0.74
   4   5  -4    7.79    0.66
   4   5  -4    7.90    0.92
  -4   5   4    7.69    1.17
  -3  -5   4    0.77    0.28
  -3  -5   4    0.64    0.18
   3  -5  -4    0.59    0.31
  -3  -5   4    0.38    0.40
   3   5  -4    0.35    0.26
  -3   5   4    0.07    0.41
   3   5  -4    0.78    0.22
  -3   5   4    0.78    0.17
  -2  -5   4    3.26    0.27
  -2  -5   4    2.71    0.58
   2  -5  -4    2.18    0.45
  -2  -5   4    3.06    0.49
  -2   5   4    1.85    0.60
   2   5  -4    3.98    0.58
   2   5  -4    2.87    0.33
   1  -5  -4    1.59    0.38
  -1  -5   4    1.79    0.49
  -1  -5   4    1.26    0.37
   1   5  -4    1.65    0.47
   1   5  -4    1.66    0.21
  -1   5   4    1.35    0.50
   0  -5  -4   41.50    2.86
   0  -5   4   47.84    2.70
   0  -5   4   42.54    2.77
   0  -5  -4   49.44    2.66
   0   5  -4   45.49    2.94
   0   5   4   42.36    2.95
   0   5   4   47.89    3.01
   1  -5   4    2.38    0.47
  -1  -5  -4    0.93    0.49
  -1  -5  -4    2.49    0.43
  -1   5  -4    1.90    0.57
   1   5   4    3.22    0.59
   1   5   4    2.19    0.22
   1   5   4    2.28    0.55
  -2  -5  -4    4.74    0.84
   2  -5   4    7.17    0.82
  -2  -5  -4    7.60    0.47
   2   5   4    7.60    0.52
   2   5   4    8.25    0.72
   2   5   4    8.29    0.92
  -2   5  -4    7.50    1.03
   2   5   4    8.51    0.85
  -3  -5  -4    1.68    0.24
   3  -5   4    2.25    0.46
  -3  -5  -4    2.31    0.62
   3   5   4    1.71    0.48
  -3   5  -4    2.27    0.25
   3   5   4    1.60    0.27
   3   5   4    0.90    0.36
  -4  -5  -4    5.25    0.89
   4  -5   4    5.68    0.39
  -4  -5  -4    5.85    0.44
   4  -5   4    5.22    0.69
   4   5   4    4.34    0.75
  -4   5  -4    4.53    0.64
  -4   5  -4    6.61    0.46
   4   5   4    3.26    0.69
  -5  -5  -4    2.56    0.27
   5  -5   4    2.75    0.51
  -5  -5  -4    1.74    0.61
   5  -5   4    2.01    0.28
  -5  -5  -4    2.12    0.27
  -5  -5  -4    2.61    0.35
   5   5   4    1.92    0.59
  -5   5  -4    2.75    0.37
   5   5   4    2.15    0.38
   5   5   4    2.75    0.61
  -6  -5  -4    1.40    0.66
  -6  -5  -4    1.93    0.33
  -6  -5  -4    1.75    0.29
   6  -5   4    1.79    0.46
   6  -5   4    2.11    0.32
   6   5   4    1.54    0.49
  -6   5  -4    1.94    0.34
   6   5   4    2.17    0.67
   6   5   4    1.22    0.33
   7  -5   4    1.34    0.31
  -7  -5  -4    1.93    0.36
   7  -5   4    0.82    0.39
  -7  -5  -4    1.41    0.32
  -7  -5  -4    1.35    0.67
   7   5   4    1.52    0.53
   7   5   4    1.92    0.73
  -7   5  -4    1.19    0.32
   7   5   4    1.85    0.40
   8  -5   4    2.14    0.51
  -8  -5  -4    2.60    0.43
  -8  -5  -4    2.10    0.41
   8  -5   4    2.36    0.40
  -8   5  -4    2.55    0.48
   8   5   4    1.69    0.80
   8   5   4    2.64    0.67
   8   5   4    2.13    0.48
   9  -5   4    0.04    0.37
  -9  -5  -4    0.58    0.29
  -9  -5  -4   -0.16    0.26
   9  -5   4    0.28    0.29
   9   5   4    0.26    0.42
  -9   5  -4    0.65    0.33
   9   5   4    0.59    0.75
   9   5   4    0.23    0.29
  -8  -6   4    0.24    0.26
   8  -6  -4    0.28    0.27
  -8   6   4    0.01    0.28
   8   6  -4   -0.04    0.65
   8   6  -4    0.03    0.31
   8   6  -4    0.36    0.48
   7  -6  -4    1.27    0.45
  -7  -6   4    0.97    0.30
   7  -6  -4    1.19    0.29
   7   6  -4    1.33    0.38
   7   6  -4    0.31    0.46
   7   6  -4    1.34    0.61
  -7   6   4    1.22    0.34
  -6  -6   4    1.12    0.29
   6  -6  -4    0.78    0.36
   6  -6  -4    1.30    0.25
  -6  -6   4    0.75    0.67
   6   6  -4    0.94    0.53
   6   6  -4    0.42    0.45
   6   6  -4    1.55    0.37
  -6   6   4    1.29    0.30
   5  -6  -4    0.03    0.32
  -5  -6   4    0.23    0.61
  -5  -6   4    0.20    0.32
  -5  -6   4    0.00    0.17
   5   6  -4    0.27    0.36
   5   6  -4    0.18    0.41
  -5   6   4    0.11    0.19
   5   6  -4    0.28    0.25
  -4  -6   4    0.86    0.21
  -4  -6   4    0.78    0.54
  -4  -6   4    1.21    0.41
   4  -6  -4    0.06    0.31
  -4   6   4    0.30    0.68
   4   6  -4    0.87    0.47
   4   6  -4    0.37    0.26
   4   6  -4    0.39    0.43
  -4   6   4    0.69    0.20
   3  -6  -4    2.96    0.57
  -3  -6   4    3.08    0.29
  -3  -6   4    1.66    0.62
  -3  -6   4    3.37    0.58
   3   6  -4    2.41    0.36
  -3   6   4    1.77    0.75
   3   6  -4    2.47    0.48
  -2  -6   4    0.39    0.44
   2  -6  -4    0.20    0.24
  -2  -6   4    0.23    0.27
  -2   6   4    0.42    0.53
   2   6  -4   -0.06    0.16
  -2   6   4    0.00    0.39
   2   6  -4    0.05    0.23
  -1  -6   4    2.26    0.49
   1  -6  -4    2.41    0.51
  -1  -6   4    1.73    0.57
  -1   6   4    2.39    0.57
  -1   6   4    1.74    0.70
   1   6  -4    2.14    0.25
   0  -6  -4    0.98    0.35
   0  -6   4    0.69    0.35
   0  -6  -4    1.02    0.52
   0   6  -4    1.36    0.58
   0   6   4    0.89    0.44
   0   6   4    0.31    0.52
   1  -6   4    3.56    0.65
  -1  -6  -4    2.39    0.67
  -1   6  -4    2.48    0.75
   1   6   4    2.92    0.67
   1   6   4    4.82    0.80
   1   6   4    4.26    0.34
  -2  -6  -4    0.33    0.53
   2  -6   4    0.50    0.35
   2   6   4    0.28    0.42
   2   6   4    0.51    0.18
   2   6   4    0.13    0.30
  -2   6  -4    0.48    0.57
   2   6   4    0.32    0.42
  -3  -6  -4    0.20    0.57
  -3  -6  -4    0.10    0.13
   3  -6   4    0.33    0.34
   3   6   4    0.72    0.42
   3   6   4    0.37    0.33
   3   6   4    0.02    0.20
  -3   6  -4    0.30    0.63
  -4  -6  -4   -0.14    0.55
   4  -6   4    0.40    0.38
  -4  -6  -4    0.37    0.18
   4   6   4    0.14    0.34
   4   6   4    0.67    0.25
  -4   6  -4    0.14    0.60
  -4   6  -4    0.24    0.19
   4   6   4    0.60    0.44
  -5  -6  -4    0.75    0.24
   5  -6   4    1.04    0.43
  -5  -6  -4    1.32    0.71
   5   6   4    0.80    0.57
   5   6   4    0.53    0.44
   5   6   4    1.07    0.30
  -5   6  -4    0.94    0.27
  -6  -6  -4    0.47    0.24
   6  -6   4    0.60    0.23
   6  -6   4    0.49    0.37
   6   6   4    0.20    0.54
  -6   6  -4    0.67    0.31
   6   6   4    1.02    0.50
   6   6   4    0.94    0.32
   7  -6   4    2.98    0.64
   7  -6   4    2.92    0.40
  -7  -6  -4    3.39    0.49
  -7   6  -4    2.94    0.50
   7   6   4    2.70    0.90
   7   6   4    4.29    0.60
   7   6   4    3.68    0.78
   8  -6   4    0.50    0.40
  -8  -6  -4    1.40    0.37
   8  -6   4    1.53    0.34
  -5  -7   4    0.23    0.21
   5   7  -4    0.14    0.52
   5   7  -4   -0.02    0.44
   5   7  -4    0.24    0.29
   4  -7  -4    0.55    0.41
  -4  -7   4    0.52    0.41
   4   7  -4    0.82    0.50
   4   7  -4    0.32    0.27
   4   7  -4   -0.14    0.45
  -3  -7   4    0.12    0.38
   3   7  -4    0.17    0.46
   3   7  -4    0.21    0.40
  -2  -7   4    0.42    0.36
   2   7  -4    0.09    0.33
  -1  -7   4    1.16    0.45
  -1   7   4    0.83    0.53
   0  -7   4    2.29    0.56
   0   7   4    1.87    0.59
   1  -7   4    0.70    0.42
   1   7   4    0.89    0.56
   2  -7   4    2.51    0.60
   2   7   4    1.97    0.66
   2   7   4    1.65    0.49
   3  -7   4    0.08    0.40
   3   7   4    0.38    0.48
   3   7   4    0.38    0.45
   4  -7   4    0.50    0.43
   4   7   4    0.18    0.52
   4   7   4    0.51    0.29
   4   7   4    0.24    0.55
  13   0  -5    0.65    0.44
 -13   0   5    0.00    0.35
  13   0  -5    0.55    0.80
 -13   0   5    0.64    0.73
 -12   0   5   -0.03    0.32
  12   0  -5   -0.02    0.69
  12   0  -5   -0.27    0.30
  12   0  -5    0.12    0.31
 -12   0   5    0.17    0.59
 -12   0   5    0.27    0.32
 -11   0   5   -0.25    0.43
  11   0  -5    0.59    0.35
 -11   0   5    0.94    0.35
  11   0  -5    0.59    0.33
 -11   0   5    0.62    0.34
  11   0  -5    0.25    0.60
 -10   0   5    0.03    0.37
  10   0  -5    0.21    0.16
  10   0  -5    0.78    0.54
 -10   0   5    0.36    0.30
  10   0  -5    0.65    0.35
  10   0  -5   -0.17    0.22
 -10   0   5    0.28    0.27
  -9   0   5    0.94    0.32
   9   0  -5    0.74    0.48
  -9   0   5    0.42    0.41
   9   0  -5    1.39    0.35
  -9   0   5    1.15    0.34
   9   0  -5    0.69    0.27
  -9   0   5    0.71    0.34
   9   0  -5    1.30    0.24
  -8   0   5    9.03    0.85
   8   0  -5   13.89    0.89
   8   0  -5   15.11    0.96
  -8   0   5   13.45    0.91
   8   0  -5    8.98    1.21
   7   0  -5    2.39    0.39
   7   0  -5    3.03    0.42
  -7   0   5    2.95    0.42
   7   0  -5    2.53    0.58
   7   0  -5    2.74    0.33
  -7   0   5    3.01    0.63
  -7   0   5    2.76    0.41
   7   0  -5    3.24    0.66
  -7   0   5    2.84    0.43
   6   0  -5   17.55    1.11
  -6   0   5   17.56    1.38
   6   0  -5   17.51    1.16
  -6   0   5   18.90    1.12
   6   0  -5   18.38    1.40
   6   0  -5   17.89    1.38
  -6   0   5   18.19    1.17
  -6   0   5   18.14    1.11
   6   0  -5   18.17    1.12
  -5   0   5    4.54    0.38
  -5   0   5    3.63    0.41
   5   0  -5    2.94    0.36
  -5   0   5    3.50    0.58
   5   0  -5    3.42    0.53
   5   0  -5    4.25    0.35
   5   0  -5    3.52    0.55
   5   0  -5    3.56    0.39
  -5   0   5    4.15    0.42
   4   0  -5   84.80    4.70
   4   0  -5   80.22    4.28
  -4   0   5   77.34    4.02
  -4   0   5   77.88    4.10
   4   0  -5   77.10    4.10
   4   0  -5   88.35    4.67
  -4   0   5   80.84    4.19
  -4   0   5   76.61    4.38
   4   0  -5   75.62    4.01
   3   0  -5   19.75    1.03
   3   0  -5   17.94    1.00
   3   0  -5   16.46    1.13
  -3   0   5   18.17    1.20
  -3   0   5   19.15    1.01
   3   0  -5   17.27    1.21
  -3   0   5   18.83    1.02
  -3   0   5   18.26    1.22
  -3   0   5   17.64    1.04
   2   0  -5   47.09    2.35
   2   0  -5   47.81    2.43
   2   0  -5   45.32    2.39
  -2   0   5   45.94    2.34
   2   0  -5   45.26    2.29
  -2   0   5   46.10    2.39
   2   0  -5   46.54    2.69
  -2   0   5   43.29    2.63
   2   0  -5   44.69    2.65
   1   0  -5    0.52    0.10
   1   0  -5    0.77    0.15
   1   0  -5    0.52    0.13
  -1   0   5    0.24    0.08
  -1   0   5    0.18    0.11
  -1   0   5    0.43    0.10
   1   0  -5    0.43    0.17
   1   0  -5    0.41    0.12
  -1   0   5    0.57    0.16
   0   0  -5   -1.07    0.06
   0   0  -5   -1.05    0.07
   0   0   5   -1.04    0.06
   0   0  -5   -1.04    0.07
   0   0   5   -1.13    0.09
   0   0   5   -0.99    0.06
   0   0   5   -1.24    0.05
   0   0  -5   -1.12    0.06
   0   0  -5   -0.67    0.16
   0   0   5   -1.05    0.08
   0   0   5   -0.79    0.14
   0   0  -5   -0.80    0.11
   1   0   5    0.16    0.08
  -1   0  -5    0.21    0.06
   1   0   5    0.18    0.05
   1   0   5    0.21    0.11
  -1   0  -5    0.03    0.09
  -1   0  -5    0.13    0.06
   1   0   5    0.25    0.07
  -1   0  -5    0.11    0.10
  -1   0  -5    0.32    0.07
   1   0   5    0.15    0.05
  -1   0  -5    0.18    0.07
  -2   0  -5   53.86    2.88
   2   0   5   55.47    2.89
  -2   0  -5   55.14    2.73
   2   0   5   52.41    2.90
  -2   0  -5   53.15    3.18
   2   0   5   54.22    3.19
  -2   0  -5   56.27    2.81
   2   0   5   53.92    3.23
   2   0   5   54.56    2.74
   2   0   5   57.02    2.88
   2   0   5   56.20    2.80
   3   0   5    0.16    0.07
  -3   0  -5    0.06    0.06
   3   0   5    0.05    0.06
  -3   0  -5    0.01    0.07
   3   0   5    0.18    0.09
   3   0   5    0.07    0.10
   3   0   5    0.13    0.14
   3   0   5    0.15    0.14
  -3   0  -5    0.12    0.18
  -3   0  -5    0.08    0.07
   4   0   5   36.19    2.11
   4   0   5   33.70    1.87
   4   0   5   35.73    2.06
  -4   0  -5   33.83    1.94
  -4   0  -5   33.79    1.82
  -4   0  -5   36.23    1.89
   4   0   5   33.34    1.84
   4   0   5   33.71    2.22
   5   0   5    5.84    0.48
  -5   0  -5    5.52    0.46
   5   0   5    5.35    0.69
   5   0   5    6.54    0.47
   5   0   5    5.56    0.47
   5   0   5    5.44    0.74
  -5   0  -5    5.28    0.56
  -5   0  -5    5.54    0.44
   6   0   5   15.34    1.09
  -6   0  -5   16.98    1.13
   6   0   5   17.78    1.32
   6   0   5   15.84    1.04
  -6   0  -5   16.23    1.05
   6   0   5   17.41    1.05
  -6   0  -5   17.60    1.02
   6   0   5   16.05    1.37
   7   0   5   18.07    1.44
  -7   0  -5   18.70    1.25
  -7   0  -5   17.42    1.17
   7   0   5   17.74    1.56
   7   0   5   19.83    1.19
  -7   0  -5   19.09    1.13
   7   0   5   17.41    1.21
   7   0   5   16.99    1.14
   8   0   5   10.83    0.86
   8   0   5   10.87    0.67
   8   0   5   10.67    0.84
  -8   0  -5   11.22    0.93
   8   0   5   11.10    0.82
  -8   0  -5    9.28    0.78
   8   0   5    9.24    1.19
  -8   0  -5   12.61    0.88
  -9   0  -5    1.48    0.33
   9   0   5    0.71    0.29
   9   0   5    0.57    0.26
  -9   0  -5    0.70    0.32
   9   0   5    0.90    0.56
  -9   0  -5    1.07    0.32
   9   0   5    0.69    0.22
 -10   0  -5    0.30    0.27
 -10   0  -5   -0.03    0.21
  10   0   5    0.28    0.18
  10   0   5    0.22    0.25
  10   0   5    0.37    0.49
  10   0   5   -0.16    0.25
 -11   0  -5   12.98    1.01
  11   0   5   12.16    1.57
  11   0   5   13.18    1.11
  11   0   5   12.69    0.99
 -11   0  -5   11.90    1.19
  11   0   5   12.91    1.07
 -12   0  -5    0.13    0.29
  12   0   5    0.46    0.39
  12   0   5   -0.07    0.55
  12   0   5   -0.10    0.36
  12   0   5    0.72    0.26
 -13   0  -5    1.07    0.47
  13   0   5    1.82    0.93
  13   0   5    0.48    0.43
  13  -1  -5    1.77    0.54
  13  -1  -5    1.99    0.90
 -13  -1   5    1.47    0.74
 -13  -1   5    1.98    0.53
 -13  -1   5    0.99    0.47
  13   1  -5    2.71    1.10
  13   1  -5    2.15    0.59
  13   1  -5    0.61    0.45
 -13   1   5    1.24    0.46
 -13   1   5    1.78    0.82
 -12  -1   5    0.11    0.34
  12  -1  -5   -0.10    0.28
 -12  -1   5    0.29    0.53
 -12  -1   5    0.32    0.36
  12  -1  -5   -0.64    0.61
  12   1  -5    0.04    0.71
  12   1  -5   -0.37    0.31
  12   1  -5   -0.03    0.31
 -12   1   5    0.04    0.30
 -12   1   5    0.32    0.54
 -11  -1   5    0.51    0.38
 -11  -1   5    0.40    0.34
  11  -1  -5    1.29    0.39
  11  -1  -5    1.13    0.64
 -11  -1   5    0.27    0.27
 -11  -1   5    0.30    0.42
  11   1  -5    0.52    0.27
 -11   1   5    0.74    0.30
 -11   1   5    1.40    0.65
  11   1  -5    0.36    0.65
  11   1  -5    0.23    0.32
  11   1  -5    0.30    0.27
 -10  -1   5    2.94    0.53
 -10  -1   5    2.87    0.73
  10  -1  -5    4.00    0.84
  10  -1  -5    3.88    0.55
 -10  -1   5    3.58    0.62
 -10  -1   5    3.44    0.53
  10  -1  -5    3.19    0.53
 -10   1   5    3.03    0.53
  10   1  -5    2.93    0.55
 -10   1   5    3.66    0.86
  10   1  -5    3.85    0.60
 -10   1   5    3.19    0.53
  10   1  -5    2.82    0.45
  10   1  -5    3.34    0.90
  -9  -1   5   19.48    1.75
   9  -1  -5   26.22    1.48
   9  -1  -5   23.26    1.82
   9  -1  -5   22.71    1.48
  -9  -1   5   21.71    1.44
  -9  -1   5   21.89    1.53
   9  -1  -5   22.87    1.43
  -9  -1   5   24.15    1.48
  -9   1   5   24.04    1.91
   9   1  -5   23.65    1.91
  -9   1   5   20.92    1.46
   9   1  -5   22.41    1.96
   9   1  -5   22.45    1.50
   9   1  -5   22.95    1.49
  -9   1   5   24.29    1.45
   9   1  -5   21.25    1.54
   8  -1  -5    0.91    0.15
  -8  -1   5    0.41    0.23
   8  -1  -5    0.42    0.21
   8  -1  -5    0.44    0.42
  -8  -1   5    0.33    0.33
  -8  -1   5    1.00    0.28
  -8  -1   5    0.02    0.22
   8  -1  -5    0.59    0.25
   8   1  -5    0.73    0.26
  -8   1   5    0.84    0.27
   8   1  -5    0.43    0.25
   8   1  -5    1.49    0.47
   8   1  -5    0.53    0.20
  -8   1   5    0.33    0.27
   8   1  -5    0.59    0.45
  -8   1   5    0.93    0.42
  -8   1   5    0.06    0.20
  -7  -1   5   24.41    1.46
   7  -1  -5   24.98    1.55
   7  -1  -5   22.79    1.47
   7  -1  -5   23.35    1.45
  -7  -1   5   25.31    1.45
  -7  -1   5   24.84    1.53
   7  -1  -5   23.65    1.74
  -7  -1   5   25.55    1.79
   7  -1  -5   24.10    1.43
   7  -1  -5   26.43    1.83
   7   1  -5   21.47    1.59
   7   1  -5   26.29    1.47
  -7   1   5   23.64    1.46
  -7   1   5   23.59    1.78
  -7   1   5   24.90    1.44
   7   1  -5   25.38    1.49
   7   1  -5   22.88    1.82
   7   1  -5   24.83    1.79
  -7   1   5   25.22    1.53
   6  -1  -5   13.66    1.11
  -6  -1   5   12.83    0.88
   6  -1  -5   13.71    0.93
  -6  -1   5   13.02    1.10
   6  -1  -5   12.36    1.10
  -6  -1   5   13.22    0.86
   6  -1  -5   12.98    0.84
   6  -1  -5   13.72    0.88
   6  -1  -5   13.27    0.82
  -6  -1   5   13.88    0.92
  -6   1   5   13.16    0.87
  -6   1   5   12.93    1.22
   6   1  -5   13.73    0.90
   6   1  -5   13.65    0.97
  -6   1   5   13.15    0.93
   6   1  -5   13.28    1.15
  -6   1   5   13.37    0.86
   6   1  -5   12.94    0.87
  -6   1   5   12.30    1.12
   6   1  -5   12.92    1.14
  -5  -1   5   43.60    2.28
  -5  -1   5   40.64    2.19
   5  -1  -5   42.76    2.43
  -5  -1   5   41.61    2.47
  -5  -1   5   39.28    2.18
   5  -1  -5   40.65    2.17
   5  -1  -5   40.31    2.39
   5  -1  -5   41.53    2.54
   5   1  -5   41.23    2.54
  -5   1   5   38.57    2.59
  -5   1   5   40.32    2.16
   5   1  -5   40.64    2.44
   5   1  -5   40.55    2.17
  -5   1   5   39.80    2.51
  -5   1   5   41.67    2.21
  -5   1   5   41.92    2.27
   5   1  -5   37.21    2.21
   5   1  -5   42.85    2.63
   4  -1  -5   32.28    1.99
   4  -1  -5   31.63    1.90
   4  -1  -5   31.72    1.70
  -4  -1   5   31.56    1.78
  -4  -1   5   33.07    1.72
  -4  -1   5   32.37    1.64
  -4  -1   5   31.40    1.71
   4  -1  -5   30.55    1.69
  -4  -1   5   31.97    1.94
   4   1  -5   31.68    2.04
  -4   1   5   31.82    1.98
  -4   1   5   32.49    1.78
  -4   1   5   31.59    1.69
  -4   1   5   30.98    1.73
  -4   1   5   30.61    2.03
   4   1  -5   31.88    1.93
   4   1  -5   33.96    1.76
   4   1  -5   32.07    1.71
  -3  -1   5   39.77    2.25
  -3  -1   5   41.18    2.05
   3  -1  -5   37.98    2.18
   3  -1  -5   39.34    2.04
   3  -1  -5   39.97    2.32
   3  -1  -5   38.32    2.10
   3  -1  -5   38.23    2.01
  -3  -1   5   38.11    2.10
  -3  -1   5   38.85    2.02
  -3  -1   5   38.49    2.03
  -3  -1   5   37.48    2.17
   3   1  -5   38.93    2.20
  -3   1   5   38.38    2.01
  -3   1   5   41.19    2.11
  -3   1   5   40.95    2.07
  -3   1   5   37.87    2.36
  -3   1   5   38.67    2.39
   3   1  -5   39.89    2.03
   3   1  -5   39.74    2.37
   3   1  -5   41.47    2.08
   2  -1  -5    1.95    0.22
   2  -1  -5    2.43    0.18
   2  -1  -5    2.18    0.19
   2  -1  -5    2.20    0.27
  -2  -1   5    2.50    0.21
  -2  -1   5    2.35    0.18
  -2  -1   5    2.92    0.32
  -2  -1   5    2.18    0.32
   2  -1  -5    2.54    0.30
   2   1  -5    2.57    0.33
  -2   1   5    2.19    0.31
   2   1  -5    2.55    0.30
  -2   1   5    2.09    0.21
   2   1  -5    2.23    0.23
  -2   1   5    2.22    0.23
  -2   1   5    2.59    0.36
  -2   1   5    2.71    0.34
  -2   1   5    2.44    0.22
   2   1  -5    2.51    0.23
  -1  -1   5   73.94    3.82
  -1  -1   5   75.93    3.67
   1  -1  -5   79.54    3.75
   1  -1  -5   74.23    4.21
   1  -1  -5   75.06    3.66
   1  -1  -5   72.87    4.15
  -1  -1   5   74.30    3.74
  -1  -1   5   76.02    3.79
   1  -1  -5   72.66    3.78
   1  -1  -5   76.90    3.82
   1   1  -5   72.28    3.77
   1   1  -5   75.21    3.75
  -1   1   5   75.45    4.20
   1   1  -5   74.81    3.80
  -1   1   5   74.16    4.18
  -1   1   5   76.98    3.99
  -1   1   5   75.20    3.76
  -1   1   5   76.23    4.22
  -1   1   5   74.66    3.82
  -1   1   5   73.26    3.75
   1   1  -5   73.68    3.67
   1   1  -5   74.15    4.16
  -1   1   5   72.54    4.35
   0  -1   5    2.97    0.20
   0  -1  -5    3.08    0.20
   0  -1   5    3.15    0.19
   0  -1  -5    3.35    0.24
   0  -1  -5    2.75    0.20
   0  -1   5    3.04    0.21
   0  -1   5    3.16    0.21
   0  -1  -5    2.96    0.24
   0  -1  -5    3.38    0.36
   0  -1  -5    2.94    0.34
   0  -1  -5    3.01    0.21
   0  -1  -5    3.22    0.21
   0   1   5    3.23    0.26
   0   1   5    3.10    0.34
   0   1   5    3.04    0.21
   0   1  -5    3.42    0.31
   0   1  -5    2.99    0.20
   0   1   5    3.01    0.34
   0   1  -5    3.01    0.21
   0   1   5    3.17    0.25
   0   1  -5    3.07    0.20
   0   1   5    3.08    0.21
   0   1   5    3.13    0.29
   0   1   5    3.07    0.20
   0   1  -5    3.24    0.20
  -1  -1  -5   70.66    3.87
   1  -1   5   69.97    3.87
   1  -1   5   68.11    3.39
  -1  -1  -5   70.46    3.85
   1  -1   5   70.81    3.55
  -1  -1  -5   70.99    3.49
  -1  -1  -5   67.95    3.55
   1  -1   5   71.89    3.48
  -1  -1  -5   68.34    3.41
  -1  -1  -5   70.23    3.71
   1  -1   5   67.90    3.40
   1  -1   5   66.29    4.06
  -1  -1  -5   73.12    3.55
  -1  -1  -5   67.78    3.40
  -1  -1  -5   65.98    3.57
  -1   1  -5   69.47    3.58
   1   1   5   63.69    4.07
   1   1   5   74.68    3.56
  -1   1  -5   69.19    3.92
   1   1   5   70.58    3.41
   1   1   5   70.19    3.69
   1   1   5   69.94    3.48
  -1   1  -5   64.09    3.47
   1   1   5   68.60    3.56
  -1   1  -5   68.17    3.39
  -1   1  -5   70.89    3.49
   1   1   5   66.78    3.92
   2  -1   5   10.39    0.70
  -2  -1  -5    8.90    0.56
  -2  -1  -5    8.10    0.59
   2  -1   5    9.93    0.61
  -2  -1  -5    9.49    0.55
   2  -1   5    8.67    0.64
   2  -1   5    8.90    0.54
   2  -1   5   11.20    0.62
   2  -1   5    9.61    0.59
  -2  -1  -5    9.51    0.67
  -2  -1  -5    9.06    0.68
   2  -1   5    8.81    0.55
  -2   1  -5    9.44    0.55
  -2   1  -5    9.30    0.59
   2   1   5    9.51    0.70
  -2   1  -5    9.82    0.53
   2   1   5    8.85    0.73
   2   1   5   10.16    0.60
   2   1   5    8.40    0.54
   2   1   5    9.04    0.66
  -2   1  -5   11.20    0.72
   2   1   5    9.21    0.55
   3  -1   5   63.76    3.21
   3  -1   5   71.51    3.69
   3  -1   5   56.09    3.29
   3  -1   5   60.19    3.32
  -3  -1  -5   62.76    3.23
   3  -1   5   66.34    3.64
  -3  -1  -5   63.97    3.30
  -3  -1  -5   60.94    3.31
  -3  -1  -5   62.25    3.14
   3  -1   5   63.60    3.15
  -3   1  -5   60.86    3.30
  -3   1  -5   60.49    3.12
   3   1   5   61.33    3.74
   3   1   5   59.11    3.36
   3   1   5   62.56    3.15
   3   1   5   64.05    3.71
  -3   1  -5   68.29    3.67
  -3   1  -5   59.45    3.21
   3   1   5   60.84    3.31
   3   1   5   60.55    3.21
  -4  -1  -5    4.60    0.46
  -4  -1  -5    5.10    0.40
  -4  -1  -5    3.96    0.40
   4  -1   5    4.68    0.56
   4  -1   5    3.76    0.40
   4  -1   5    4.68    0.38
   4  -1   5    4.71    0.57
  -4  -1  -5    4.08    0.45
   4  -1   5    5.92    0.38
  -4   1  -5    4.77    0.36
   4   1   5    3.61    0.53
   4   1   5    4.10    0.37
  -4   1  -5    3.99    0.44
   4   1   5    4.41    0.38
   4   1   5    4.24    0.61
  -4   1  -5    4.90    0.38
  -4   1  -5    4.41    0.56
  -4   1  -5    5.00    0.58
   4   1   5    4.62    0.43
   5  -1   5   21.90    1.42
  -5  -1  -5   21.97    1.38
  -5  -1  -5   24.64    1.35
   5  -1   5   25.51    1.54
   5  -1   5   21.04    1.30
  -5  -1  -5   23.71    1.30
   5  -1   5   21.81    1.60
   5  -1   5   22.60    1.30
  -5   1  -5   20.08    1.49
   5   1   5   22.47    1.49
   5   1   5   24.98    1.60
  -5   1  -5   23.10    1.65
  -5   1  -5   24.07    1.40
  -5   1  -5   22.92    1.27
   5   1   5   22.67    1.33
  -5   1  -5   22.41    1.33
   5   1   5   23.56    1.69
   5   1   5   22.58    1.30
  -6  -1  -5    1.35    0.26
  -6  -1  -5    1.04    0.26
   6  -1   5    1.16    0.20
   6  -1   5    1.53    0.42
   6  -1   5    1.19    0.20
   6  -1   5    1.20    0.42
   6  -1   5    0.88    0.28
   6  -1   5    1.42    0.28
   6  -1   5    1.23    0.25
  -6  -1  -5    1.01    0.24
  -6   1  -5    1.40    0.31
   6   1   5    1.43    0.27
   6   1   5    1.23    0.27
  -6   1  -5    1.22    0.37
   6   1   5    1.52    0.49
  -6   1  -5    1.44    0.48
   6   1   5    1.39    0.26
   6   1   5    1.73    0.46
  -6   1  -5    1.59    0.26
  -6   1  -5    1.53    0.28
  -7  -1  -5    8.01    0.73
   7  -1   5    7.73    0.62
  -7  -1  -5    8.42    0.68
   7  -1   5    7.89    0.58
   7  -1   5    8.23    0.67
   7  -1   5    8.49    0.67
  -7  -1  -5    8.28    0.65
   7  -1   5    7.94    1.01
   7   1   5    8.22    0.67
  -7   1  -5   10.22    1.11
   7   1   5    8.10    1.07
  -7   1  -5    7.97    0.66
  -7   1  -5    9.10    0.76
   7   1   5    9.86    1.18
   7   1   5    8.11    0.69
   7   1   5    8.78    0.70
  -7   1  -5    8.26    0.63
   8  -1   5    0.87    0.45
   8  -1   5    1.46    0.24
  -8  -1  -5    0.84    0.28
  -8  -1  -5    1.39    0.30
   8   1   5    0.65    0.55
   8   1   5    0.51    0.41
  -9  -1  -5   16.89    1.28
   9  -1   5   18.00    1.19
   9  -1   5   16.23    1.18
   9  -1   5   17.21    1.17
  -9  -1  -5   17.75    1.16
   9  -1   5   16.25    1.67
  -9  -1  -5   15.74    1.17
   9   1   5   17.47    1.20
  -9   1  -5   17.06    1.20
   9   1   5   15.83    1.22
   9   1   5   18.01    1.24
  -9   1  -5   15.94    1.10
   9   1   5   16.09    1.77
 -10  -1  -5    1.51    0.46
  10  -1   5    1.69    0.41
  10  -1   5    2.47    0.37
 -10  -1  -5    2.14    0.44
  10  -1   5    1.84    0.44
  10  -1   5    1.80    0.66
 -10  -1  -5    2.10    0.47
  10   1   5    1.75    0.36
  10   1   5    2.39    0.50
  10   1   5    0.99    0.66
 -10   1  -5    2.75    0.48
  10   1   5    1.64    0.42
  11  -1   5    2.11    0.47
  11  -1   5    0.77    0.64
  11  -1   5    1.32    0.31
 -11  -1  -5    2.03    0.48
 -11  -1  -5    1.30    0.39
  11   1   5    2.03    0.37
 -11   1  -5    1.69    0.47
  11   1   5    1.41    0.77
  11   1   5    2.68    0.53
  11   1   5    1.61    0.44
 -12  -1  -5    0.14    0.33
  12  -1   5    0.06    0.31
  12  -1   5    0.06    0.68
 -12  -1  -5   -0.26    0.28
  12   1   5    0.43    0.78
  12   1   5    0.04    0.23
  12   1   5    0.37    0.35
  12   1   5    0.61    0.38
 -12   1  -5    0.01    0.31
 -13  -1  -5    1.24    0.48
  13  -1   5    1.49    0.90
  13  -1   5    1.13    0.45
 -13   1  -5    1.62    0.54
  13   1   5    1.17    0.37
  13   1   5    1.95    1.10
  13   1   5    2.02    0.61
  13  -2  -5    0.82    0.40
  13  -2  -5    0.96    0.84
 -13  -2   5    0.62    0.43
  13   2  -5    0.88    0.46
 -13   2   5    0.61    0.75
  13   2  -5   -0.27    1.02
 -13   2   5    0.77    0.38
  12  -2  -5    0.66    0.72
  12  -2  -5    0.91    0.43
 -12  -2   5    1.01    0.47
 -12  -2   5    1.21    0.45
  12   2  -5    1.20    0.46
 -12   2   5    0.05    0.66
 -12   2   5    1.44    0.45
  12   2  -5   -0.22    0.83
  12   2  -5    1.58    0.43
  11  -2  -5    0.41    0.56
  11  -2  -5    0.80    0.37
 -11  -2   5    0.60    0.54
 -11  -2   5    0.97    0.38
 -11  -2   5    0.61    0.41
  11   2  -5    1.60    0.91
 -11   2   5    1.59    0.70
 -11   2   5    0.89    0.38
  11   2  -5    1.54    0.39
  11   2  -5    0.68    0.34
 -10  -2   5    7.33    1.15
 -10  -2   5    8.99    0.88
 -10  -2   5    9.16    0.97
 -10  -2   5   10.58    1.00
  10  -2  -5    7.88    0.86
  10  -2  -5    8.62    1.22
  10   2  -5    8.74    0.81
  10   2  -5    7.95    0.90
 -10   2   5    7.17    1.23
  10   2  -5    8.90    1.38
 -10   2   5    8.10    0.87
  10   2  -5    8.19    1.34
  10   2  -5    6.84    0.88
  -9  -2   5    0.77    0.45
  -9  -2   5    0.33    0.25
   9  -2  -5    0.52    0.26
   9  -2  -5    0.15    0.43
  -9  -2   5    0.09    0.22
  -9  -2   5    0.58    0.28
   9   2  -5    0.17    0.55
   9   2  -5    0.79    0.32
  -9   2   5    0.13    0.36
   9   2  -5    1.11    0.63
   9   2  -5    0.24    0.25
  -9   2   5    0.37    0.25
   9   2  -5    0.48    0.30
  -8  -2   5    1.16    0.29
  -8  -2   5    1.13    0.43
   8  -2  -5    1.41    0.33
  -8  -2   5    0.81    0.29
   8  -2  -5    0.64    0.46
  -8  -2   5    1.01    0.29
   8   2  -5    1.71    0.37
   8   2  -5    1.19    0.53
  -8   2   5    1.76    0.52
  -8   2   5    0.79    0.27
   8   2  -5    0.55    0.49
   8   2  -5    1.01    0.30
   8   2  -5    0.55    0.25
   7  -2  -5    4.41    0.55
  -7  -2   5    4.83    0.50
  -7  -2   5    3.62    0.69
   7  -2  -5    4.12    0.44
   7  -2  -5    2.93    0.61
  -7  -2   5    4.37    0.53
   7  -2  -5    4.27    0.52
  -7  -2   5    4.16    0.54
   7   2  -5    4.77    0.82
   7   2  -5    4.46    0.55
  -7   2   5    3.68    0.48
   7   2  -5    4.39    0.59
  -7   2   5    3.75    0.74
  -7   2   5    3.65    0.45
   7   2  -5    6.48    0.93
   7   2  -5    5.96    0.60
  -6  -2   5    2.94    0.36
  -6  -2   5    2.74    0.41
   6  -2  -5    2.71    0.38
  -6  -2   5    2.41    0.50
   6  -2  -5    2.99    0.41
   6  -2  -5    2.27    0.29
   6  -2  -5    1.93    0.47
   6  -2  -5    3.08    0.34
  -6  -2   5    3.37    0.43
  -6   2   5    2.74    0.41
  -6   2   5    2.41    0.59
  -6   2   5    2.98    0.38
   6   2  -5    2.82    0.61
   6   2  -5    2.74    0.40
   6   2  -5    3.40    0.49
  -6   2   5    2.93    0.61
   6   2  -5    3.08    0.62
  -6   2   5    3.40    0.42
   6   2  -5    2.93    0.42
  -5  -2   5   16.34    1.02
   5  -2  -5   16.28    1.00
   5  -2  -5   17.77    1.20
  -5  -2   5   17.36    1.06
   5  -2  -5   16.30    0.95
  -5  -2   5   17.40    1.04
   5  -2  -5   16.31    1.01
   5  -2  -5   16.24    1.04
  -5  -2   5   17.36    1.23
  -5  -2   5   16.44    0.98
  -5  -2   5   16.82    0.95
  -5   2   5   17.12    1.03
  -5   2   5   17.61    1.31
   5   2  -5   16.56    1.05
   5   2  -5   16.49    1.22
   5   2  -5   20.43    1.33
  -5   2   5   16.80    1.06
   5   2  -5   16.79    1.30
  -5   2   5   16.43    1.30
   5   2  -5   16.49    1.01
  -5   2   5   17.29    0.99
  -4  -2   5    5.27    0.38
   4  -2  -5    6.25    0.43
  -4  -2   5    3.79    0.55
  -4  -2   5    5.06    0.44
  -4  -2   5    4.72    0.40
   4  -2  -5    4.91    0.56
   4  -2  -5    6.01    0.44
  -4  -2   5    4.25    0.41
  -4  -2   5    6.69    0.41
   4   2  -5    4.61    0.42
  -4   2   5    4.54    0.40
   4   2  -5    6.36    0.69
   4   2  -5    5.26    0.67
   4   2  -5    4.01    0.45
  -4   2   5    7.27    0.44
  -4   2   5    4.25    0.65
  -4   2   5    4.55    0.59
  -3  -2   5   12.97    0.81
  -3  -2   5   13.98    0.84
   3  -2  -5   12.99    0.90
  -3  -2   5   14.73    0.77
   3  -2  -5   13.79    0.82
  -3  -2   5   12.85    0.91
   3  -2  -5   14.33    0.86
  -3  -2   5   13.34    0.94
  -3  -2   5   13.05    0.82
   3  -2  -5   13.94    0.78
   3   2  -5   13.75    0.83
  -3   2   5   14.08    0.79
  -3   2   5   13.98    0.97
  -3   2   5   15.68    1.00
  -3   2   5   13.40    0.78
   3   2  -5   13.84    0.81
   3   2  -5   13.83    0.97
   3   2  -5   14.72    0.99
  -3   2   5   14.16    0.80
  -2  -2   5   11.24    0.67
  -2  -2   5   12.98    0.79
  -2  -2   5   11.45    0.72
  -2  -2   5   11.91    0.73
  -2  -2   5   10.76    0.74
  -2  -2   5   11.52    0.66
   2  -2  -5   11.33    0.73
   2  -2  -5   11.24    0.66
   2  -2  -5   10.97    0.73
   2  -2  -5   12.09    0.64
  -2   2   5   12.77    0.65
  -2   2   5   12.14    0.79
   2   2  -5   11.42    0.66
   2   2  -5   11.80    0.66
  -2   2   5   11.36    0.76
  -2   2   5   11.89    0.87
   2   2  -5   12.41    0.78
  -2   2   5   11.18    0.66
  -2   2   5   10.49    0.64
   2   2  -5   11.29    0.78
   2   2  -5   11.58    0.68
  -2   2   5   11.48    0.94
   2   2  -5   12.82    0.72
   1  -2  -5    7.84    0.46
  -1  -2   5    7.69    0.53
   1  -2  -5    6.96    0.42
   1  -2  -5    6.51    0.57
   1  -2  -5    7.38    0.39
   1   2  -5    8.42    0.48
  -1   2   5    7.31    0.61
  -1   2   5    6.15    0.40
  -1   2   5    4.77    0.63
   1   2  -5    7.38    0.40
   0  -2  -5    1.40    0.17
   0  -2  -5    1.59    0.15
   0  -2   5    1.53    0.13
   0  -2   5    1.44    0.22
   0  -2  -5    1.51    0.12
   0  -2   5    1.45    0.12
   0  -2   5    1.39    0.22
   0  -2  -5    2.15    0.34
   0  -2  -5    1.00    0.27
   0  -2  -5    1.61    0.16
   0  -2  -5    1.68    0.13
   0  -2  -5    1.52    0.19
   0   2   5    1.08    0.28
   0   2   5    1.50    0.14
   0   2   5    1.81    0.25
   0   2   5    1.46    0.12
   0   2   5    1.51    0.29
   0   2  -5    1.59    0.14
   0   2  -5    1.42    0.12
   0   2  -5    2.08    0.25
   1  -2   5    9.55    0.65
   1  -2   5   10.33    0.57
  -1  -2  -5    9.74    0.76
  -1  -2  -5   10.54    0.55
   1  -2   5   10.26    0.53
  -1  -2  -5   10.92    0.57
   1  -2   5    8.82    0.54
  -1  -2  -5    9.59    0.76
  -1  -2  -5   10.16    0.60
  -1   2  -5    9.66    0.55
   1   2   5   10.17    0.64
  -1   2  -5    9.31    0.55
   1   2   5    8.77    0.54
   1   2   5   10.13    0.58
  -1   2  -5    9.90    0.65
   1   2   5    9.28    0.74
   1   2   5   10.13    0.55
   1   2   5    8.81    0.68
   1   2   5    9.91    0.73
   1   2   5   10.78    0.58
   1   2   5   10.56    0.74
   1   2   5   10.36    0.67
  -1   2  -5    9.97    0.66
  -2  -2  -5  137.66    6.78
  -2  -2  -5  121.40    6.79
   2  -2   5  129.86    6.50
   2  -2   5  135.07    6.79
  -2  -2  -5  136.47    7.40
  -2  -2  -5  126.89    6.51
  -2  -2  -5  134.06    7.09
  -2  -2  -5  134.80    6.53
  -2  -2  -5  126.40    6.76
   2  -2   5  137.85    6.85
  -2   2  -5  132.41    6.95
   2   2   5  142.17    6.82
   2   2   5  141.31    6.67
   2   2   5  124.94    7.83
  -2   2  -5  127.12    6.66
  -2   2  -5  134.78    6.66
   2   2   5  128.74    7.46
  -2   2  -5  133.07    6.47
  -2   2  -5  136.78    7.42
   2   2   5  133.27    6.51
   2   2   5  135.47    6.78
   3  -2   5    3.38    0.31
   3  -2   5    3.11    0.36
  -3  -2  -5    3.73    0.51
  -3  -2  -5    3.45    0.30
  -3  -2  -5    3.25    0.47
  -3  -2  -5    3.31    0.29
   3  -2   5    3.41    0.35
   3  -2   5    3.50    0.39
   3  -2   5    3.15    0.30
  -3  -2  -5    3.51    0.45
  -3  -2  -5    3.64    0.34
  -3  -2  -5    3.19    0.36
  -3   2  -5    2.95    0.26
  -3   2  -5    2.73    0.39
   3   2   5    3.07    0.41
   3   2   5    3.71    0.49
   3   2   5    3.33    0.29
   3   2   5    3.36    0.29
   3   2   5    3.95    0.52
  -3   2  -5    3.37    0.26
   3   2   5    3.76    0.40
  -3   2  -5    2.78    0.41
  -4  -2  -5    1.69    0.35
  -4  -2  -5    1.18    0.24
   4  -2   5    1.41    0.20
   4  -2   5    1.58    0.23
   4  -2   5    1.78    0.27
  -4  -2  -5    1.66    0.27
   4  -2   5    2.56    0.28
   4  -2   5    2.34    0.35
  -4  -2  -5    1.24    0.23
  -4  -2  -5    2.28    0.36
  -4   2  -5    3.48    0.46
   4   2   5    1.46    0.30
  -4   2  -5    2.26    0.30
  -4   2  -5    2.00    0.22
  -4   2  -5    1.60    0.33
  -4   2  -5    2.58    0.27
   4   2   5    2.03    0.27
   4   2   5    1.56    0.24
   4   2   5    1.45    0.37
  -5  -2  -5    6.43    0.77
   5  -2   5    8.10    0.57
  -5  -2  -5    8.18    0.58
   5  -2   5    6.82    0.61
   5  -2   5    7.66    0.78
  -5  -2  -5    7.02    0.55
   5  -2   5    6.94    0.56
   5  -2   5    7.45    0.53
  -5  -2  -5    6.85    0.59
   5  -2   5    7.51    0.57
   5   2   5    8.23    0.90
   5   2   5    8.42    0.70
  -5   2  -5    7.35    0.78
  -5   2  -5    7.43    0.51
  -5   2  -5    7.59    0.56
  -5   2  -5    8.53    0.90
   5   2   5    7.64    0.58
  -5   2  -5    8.48    0.64
   5   2   5    7.74    0.94
   5   2   5    7.68    0.57
   6  -2   5    8.93    0.73
   6  -2   5    7.92    0.62
  -6  -2  -5    9.28    0.64
   6  -2   5    8.25    0.63
   6  -2   5    8.22    0.63
  -6  -2  -5    7.39    0.68
   6  -2   5    8.82    0.92
   6  -2   5    9.58    0.63
  -6  -2  -5    8.23    0.69
  -6  -2  -5    8.97    0.65
  -6   2  -5    7.65    0.63
  -6   2  -5    8.67    0.96
   6   2   5    7.70    0.72
   6   2   5    9.52    1.13
   6   2   5    8.35    0.64
   6   2   5    8.16    0.67
  -6   2  -5    8.49    1.00
  -6   2  -5    7.87    0.58
   6   2   5    9.95    1.10
   7  -2   5    0.35    0.19
   7  -2   5    0.41    0.36
   7  -2   5    0.47    0.16
   7  -2   5    0.59    0.20
  -7  -2  -5    0.34    0.19
  -7  -2  -5    0.29    0.18
   7  -2   5    0.26    0.21
  -7  -2  -5    0.28    0.19
  -7   2  -5    0.68    0.36
  -7   2  -5    0.47    0.19
   7   2   5    0.20    0.38
   7   2   5    0.83    0.49
   7   2   5    0.47    0.23
   7   2   5    0.23    0.21
  -7   2  -5    0.15    0.19
   7   2   5    0.24    0.20
   8  -2   5    2.90    0.40
   8  -2   5    2.81    0.44
  -8  -2  -5    1.64    0.37
   8  -2   5    2.67    0.36
   8  -2   5    2.45    0.62
  -8  -2  -5    2.56    0.43
  -8  -2  -5    2.36    0.47
  -8   2  -5    2.21    0.40
   8   2   5    2.89    0.77
   8   2   5    2.54    0.71
   8   2   5    2.19    0.42
   8   2   5    2.30    0.42
  -8   2  -5    2.60    0.65
   8   2   5    2.35    0.43
   9  -2   5    1.37    0.34
  -9  -2  -5    0.85    0.28
   9  -2   5    0.83    0.53
   9  -2   5    1.24    0.26
  -9  -2  -5    1.36    0.37
  -9  -2  -5    1.25    0.40
   9   2   5    1.17    0.62
   9   2   5    1.33    0.73
   9   2   5    0.99    0.37
  -9   2  -5    0.46    0.46
  -9   2  -5    0.81    0.32
   9   2   5    1.57    0.41
   9   2   5    1.41    0.36
  10  -2   5   11.74    0.96
  10  -2   5    8.77    1.28
 -10  -2  -5   13.98    1.00
  10  -2   5   10.77    0.90
 -10  -2  -5   11.37    1.05
  10   2   5   12.23    1.01
  10   2   5   11.90    1.64
 -10   2  -5   11.80    0.99
  10   2   5   14.03    1.08
  11  -2   5    1.07    0.37
  11  -2   5    1.35    0.70
 -11  -2  -5    1.64    0.43
 -11  -2  -5    1.42    0.49
 -11   2  -5    0.93    0.36
  11   2   5    1.51    0.40
  11   2   5    1.81    0.83
  11   2   5    1.45    0.46
  12  -2   5    0.14    0.72
 -12  -2  -5    1.58    0.45
 -12  -2  -5    1.35    0.53
  12  -2   5    1.53    0.48
  12   2   5    1.82    0.99
 -12   2  -5    0.72    0.39
  12   2   5    1.97    0.44
  12   2   5    1.20    0.48
  12  -3  -5    1.05    0.45
 -12  -3   5    1.59    0.47
  12  -3  -5    1.77    0.78
 -12  -3   5    1.19    0.50
  12   3  -5    1.18    0.41
 -12   3   5    1.37    0.86
  12   3  -5    0.25    0.37
 -12   3   5    1.58    0.49
 -11  -3   5    0.19    0.33
  11  -3  -5    0.83    0.38
 -11  -3   5    0.85    0.39
  11  -3  -5    0.38    0.57
  11   3  -5    0.20    0.33
 -11   3   5    0.57    0.36
 -11   3   5    0.66    0.64
  11   3  -5    0.58    0.34
  10  -3  -5    0.81    0.34
  10  -3  -5    0.64    0.57
 -10  -3   5    0.72    0.32
 -10  -3   5    1.13    0.37
  10   3  -5    0.40    0.66
  10   3  -5    1.09    0.38
  10   3  -5    0.82    0.37
 -10   3   5    1.61    0.67
 -10   3   5    0.51    0.31
   9  -3  -5    3.46    0.70
  -9  -3   5    2.35    0.47
  -9  -3   5    1.95    0.43
   9  -3  -5    2.22    0.44
  -9   3   5    2.06    0.41
   9   3  -5    2.34    0.50
   9   3  -5    2.18    0.52
   9   3  -5    2.00    0.72
  -9   3   5    1.60    0.63
   9   3  -5    1.89    0.77
   8  -3  -5    0.59    0.26
   8  -3  -5    0.45    0.39
  -8  -3   5    0.24    0.23
   8  -3  -5    0.01    0.19
  -8  -3   5    0.44    0.24
   8   3  -5    0.40    0.25
  -8   3   5    0.52    0.48
  -8   3   5    0.07    0.21
   8   3  -5    0.65    0.30
   8   3  -5    0.18    0.53
   8   3  -5    0.06    0.47
   7  -3  -5   13.98    0.95
   7  -3  -5   13.20    0.99
   7  -3  -5   12.31    1.13
   7  -3  -5   13.24    0.92
  -7  -3   5   16.37    1.02
  -7  -3   5   14.49    0.99
   7   3  -5   14.07    1.01
  -7   3   5   11.12    0.92
   7   3  -5   15.40    1.37
   7   3  -5   16.27    1.57
   7   3  -5   14.39    1.17
  -7   3   5   15.42    1.33
   6  -3  -5    7.98    0.64
   6  -3  -5    8.83    0.63
   6  -3  -5    8.38    0.65
  -6  -3   5    7.52    0.66
  -6  -3   5    8.22    0.65
   6  -3  -5    7.58    0.83
  -6  -3   5    8.43    0.56
  -6  -3   5    8.23    0.65
   6   3  -5    8.66    1.08
   6   3  -5    8.08    0.79
  -6   3   5    6.07    0.90
  -6   3   5    7.52    0.62
  -6   3   5    8.07    1.05
   6   3  -5    6.87    0.64
   6   3  -5    8.07    1.02
   5  -3  -5    9.88    0.78
   5  -3  -5   11.84    0.74
  -5  -3   5   10.29    0.65
  -5  -3   5   11.15    0.79
   5  -3  -5   11.06    0.72
  -5  -3   5    9.94    0.91
  -5  -3   5   10.44    0.75
  -5  -3   5   10.37    0.73
  -5  -3   5   10.21    0.73
   5  -3  -5   11.13    0.86
   5   3  -5   11.25    0.75
  -5   3   5   11.95    1.04
  -5   3   5   10.82    0.99
   5   3  -5   12.22    0.79
  -5   3   5   10.68    0.73
   5   3  -5   10.96    1.12
   5   3  -5   10.73    0.99
  -4  -3   5    1.23    0.26
  -4  -3   5    1.60    0.38
  -4  -3   5    2.13    0.39
   4  -3  -5    1.78    0.32
   4  -3  -5    1.57    0.24
  -4  -3   5    1.27    0.26
  -4  -3   5    1.50    0.23
   4  -3  -5    1.93    0.32
   4  -3  -5    1.87    0.24
  -4   3   5    1.38    0.23
  -4   3   5    1.02    0.22
   4   3  -5    2.27    0.49
   4   3  -5    1.75    0.29
   4   3  -5    1.84    0.41
   4   3  -5    1.30    0.25
  -4   3   5    1.78    0.39
  -4   3   5    1.41    0.41
  -4   3   5    1.70    0.36
  -3  -3   5    1.28    0.28
   3  -3  -5    0.78    0.12
   3  -3  -5    0.56    0.15
  -3  -3   5    0.22    0.23
  -3  -3   5    0.69    0.17
   3  -3  -5    0.06    0.18
  -3  -3   5    0.39    0.14
   3  -3  -5    0.68    0.19
  -3  -3   5    0.96    0.16
  -3  -3   5    0.01    0.13
   3   3  -5    0.81    0.20
   3   3  -5    0.24    0.30
   3   3  -5    0.98    0.26
   3   3  -5    0.30    0.15
  -3   3   5    0.74    0.16
  -3   3   5    0.91    0.22
  -3   3   5    0.59    0.13
  -3   3   5    0.57    0.36
  -3   3   5    1.40    0.24
   2  -3  -5   22.43    1.40
  -2  -3   5   24.22    1.24
  -2  -3   5   24.19    1.26
   2  -3  -5   24.43    1.21
  -2  -3   5   21.19    1.38
  -2  -3   5   22.35    1.24
  -2  -3   5   22.89    1.49
   2   3  -5   24.26    1.45
   2   3  -5   25.60    1.43
   2   3  -5   24.93    1.26
   2   3  -5   22.92    1.41
  -2   3   5   24.29    1.23
  -2   3   5   22.27    1.24
   2   3  -5   23.42    1.28
  -2   3   5   23.43    1.69
  -1  -3   5   17.76    1.09
   1  -3  -5   17.20    1.22
  -1  -3   5   16.66    1.15
  -1  -3   5   17.51    0.90
   1  -3  -5   16.32    1.07
   1  -3  -5   16.59    0.88
   1   3  -5   16.92    0.91
  -1   3   5   17.54    0.91
   1   3  -5   16.95    1.03
   1   3  -5   17.05    1.16
  -1   3   5   16.92    1.30
   1   3  -5   17.87    0.94
  -1   3   5   18.38    0.91
   0  -3  -5   75.46    3.95
   0  -3  -5   70.11    4.20
   0  -3  -5   74.10    3.68
   0  -3  -5   74.50    3.69
   0  -3   5   72.70    4.09
   0  -3   5   78.16    3.99
   0  -3   5   73.98    3.67
   0   3   5   80.99    3.79
   0   3   5   72.76    3.76
   0   3  -5   72.80    4.07
   0   3  -5   74.22    3.80
   0   3   5   78.96    4.55
   0   3  -5   77.30    3.77
   0   3  -5   75.08    3.76
   0   3   5   74.07    4.40
  -1  -3  -5   32.00    1.65
   1  -3   5   32.82    1.63
  -1  -3  -5   31.42    2.05
  -1  -3  -5   28.77    2.08
  -1  -3  -5   34.06    1.67
   1  -3   5   33.81    1.88
  -1  -3  -5   35.19    1.75
   1   3   5   34.34    1.71
   1   3   5   31.66    2.06
   1   3   5   30.39    1.78
  -1   3  -5   33.88    1.67
  -1   3  -5   32.29    1.91
   1   3   5   32.48    1.87
   1   3   5   31.83    1.68
  -1   3  -5   29.82    1.67
   1   3   5   34.75    1.92
   1   3   5   33.39    2.12
  -2  -3  -5   10.22    0.66
   2  -3   5   11.62    0.65
  -2  -3  -5   10.91    0.95
   2  -3   5   11.58    0.64
  -2  -3  -5   11.16    0.66
  -2  -3  -5   11.52    0.70
  -2  -3  -5   10.85    0.95
  -2  -3  -5   11.10    0.81
   2  -3   5   12.32    0.83
  -2   3  -5   12.60    0.88
   2   3   5   11.60    0.87
   2   3   5   11.85    0.88
   2   3   5   14.16    0.89
  -2   3  -5   12.60    0.67
   2   3   5   11.98    0.72
   2   3   5   11.36    0.67
   2   3   5   11.94    0.93
  -2   3  -5   11.39    0.78
  -2   3  -5   12.49    0.66
   3  -3   5    0.59    0.14
  -3  -3  -5    0.80    0.30
  -3  -3  -5    0.44    0.19
  -3  -3  -5    0.61    0.31
   3  -3   5    0.74    0.21
  -3  -3  -5    0.69    0.17
  -3  -3  -5    0.73    0.16
   3  -3   5    0.75    0.16
   3   3   5    0.63    0.15
  -3   3  -5    0.53    0.15
   3   3   5    0.77    0.26
  -3   3  -5    0.50    0.23
   3   3   5    0.66    0.27
  -3   3  -5    1.58    0.33
   3   3   5    0.64    0.15
  -3   3  -5    0.64    0.24
   3   3   5    0.57    0.30
  -3   3  -5    1.01    0.14
  -4  -3  -5    1.12    0.22
  -4  -3  -5    1.07    0.22
   4  -3   5    1.14    0.21
  -4  -3  -5    0.92    0.40
  -4  -3  -5    1.34    0.26
   4  -3   5    1.13    0.27
  -4  -3  -5    0.82    0.33
   4  -3   5    1.19    0.23
  -4   3  -5    0.95    0.33
   4   3   5    1.46    0.40
   4   3   5    1.34    0.22
   4   3   5    1.20    0.23
  -4   3  -5    1.40    0.31
  -4   3  -5    1.35    0.21
   4   3   5    1.43    0.34
   4   3   5    1.06    0.38
  -5  -3  -5   14.70    0.85
  -5  -3  -5   13.64    0.86
   5  -3   5   12.71    0.89
   5  -3   5   13.37    0.95
  -5  -3  -5   14.33    0.90
  -5  -3  -5   12.10    0.90
   5  -3   5   13.17    0.84
  -5  -3  -5   11.69    1.11
   5   3   5   13.56    0.89
   5   3   5   14.73    1.20
   5   3   5   15.05    1.22
   5   3   5   12.66    1.08
  -5   3  -5   12.86    1.01
  -5   3  -5   13.61    0.87
  -5   3  -5   12.86    1.13
   6  -3   5    1.72    0.33
  -6  -3  -5    1.42    0.32
   6  -3   5    1.12    0.36
  -6  -3  -5    1.31    0.28
   6  -3   5    1.16    0.30
   6  -3   5    1.25    0.26
  -6  -3  -5    0.97    0.40
   6   3   5    1.47    0.37
   6   3   5    1.44    0.49
   6   3   5    1.06    0.27
  -6   3  -5    1.33    0.27
  -6   3  -5    1.51    0.44
   6   3   5    1.14    0.46
   7  -3   5    2.33    0.41
   7  -3   5    2.37    0.52
  -7  -3  -5    2.40    0.62
   7  -3   5    2.55    0.40
  -7  -3  -5    1.87    0.36
  -7  -3  -5    2.27    0.42
  -7   3  -5    2.11    0.37
   7   3   5    2.07    0.63
  -7   3  -5    2.07    0.53
   7   3   5    2.89    0.51
   7   3   5    2.56    0.66
   7   3   5    2.16    0.40
  -8  -3  -5    0.95    0.47
   8  -3   5    2.01    0.55
   8  -3   5    1.59    0.35
  -8  -3  -5    1.41    0.36
   8  -3   5    1.39    0.32
  -8  -3  -5    1.15    0.30
   8   3   5    0.75    0.59
  -8   3  -5    2.02    0.55
   8   3   5    0.80    0.55
   8   3   5    1.09    0.34
  -8   3  -5    1.07    0.30
   9  -3   5    3.58    0.55
   9  -3   5    5.01    0.60
   9  -3   5    3.96    0.77
  -9  -3  -5    5.32    0.70
  -9  -3  -5    4.67    0.61
  -9  -3  -5    4.02    0.88
   9   3   5    4.77    1.08
   9   3   5    5.62    1.11
  -9   3  -5    4.43    0.87
   9   3   5    4.08    0.62
  -9   3  -5    4.13    0.61
   9   3   5    4.99    0.69
  10  -3   5    3.19    0.78
 -10  -3  -5    3.13    0.59
  10  -3   5    3.03    0.53
 -10  -3  -5    3.73    0.57
 -10  -3  -5    3.52    0.87
  10   3   5    2.43    0.53
  10   3   5    2.75    0.56
 -10   3  -5    3.54    0.59
  10   3   5    2.15    0.96
 -11  -3  -5    1.51    0.41
 -11  -3  -5    2.13    0.56
  11  -3   5    2.33    0.52
  11  -3   5    1.00    0.62
  11   3   5    1.77    0.48
  11   3   5    2.26    0.52
 -11   3  -5    1.13    0.44
  12  -3   5    1.30    0.76
  12  -3   5    0.94    0.39
 -12  -3  -5    1.62    0.50
 -12  -3  -5    2.04    0.58
  12   3   5    1.86    0.53
 -12   3  -5    0.30    0.39
  12   3   5    1.10    0.42
  11  -4  -5    0.79    0.66
 -11  -4   5    1.19    0.42
 -11  -4   5    1.65    0.44
  11  -4  -5    1.13    0.42
  11   4  -5    1.25    0.48
 -11   4   5    2.16    0.89
 -11   4   5    1.92    0.46
  11   4  -5    1.23    0.47
  10  -4  -5    0.74    0.34
 -10  -4   5    0.77    0.34
  10  -4  -5    0.18    0.49
 -10  -4   5    0.17    0.32
  10   4  -5    0.97    0.42
 -10   4   5    0.38    0.31
  10   4  -5    0.73    0.41
 -10   4   5    0.90    0.70
  10   4  -5    0.07    0.74
  -9  -4   5    8.34    0.85
   9  -4  -5    8.93    0.77
   9  -4  -5    7.43    0.97
  -9  -4   5    9.01    0.91
  -9  -4   5    8.97    1.28
  -9   4   5    8.59    0.86
  -9   4   5    8.88    1.27
   9   4  -5    7.58    1.25
   9   4  -5    8.59    1.06
   9   4  -5    7.61    0.91
  -8  -4   5    1.13    0.33
  -8  -4   5    1.05    0.31
   8  -4  -5    0.80    0.39
  -8  -4   5    1.33    0.59
   8  -4  -5    1.33    0.31
   8  -4  -5    0.93    0.32
   8   4  -5    0.66    0.54
   8   4  -5    0.53    0.30
  -8   4   5    0.56    0.27
   8   4  -5    1.63    0.47
  -8   4   5    1.59    0.68
  -7  -4   5    0.80    0.49
   7  -4  -5    0.52    0.25
  -7  -4   5    0.51    0.23
   7  -4  -5    0.45    0.23
   7  -4  -5    0.77    0.36
  -7  -4   5    0.53    0.28
   7  -4  -5    0.62    0.24
  -7   4   5    0.48    0.23
  -7   4   5    0.29    0.51
   7   4  -5    0.86    0.44
   7   4  -5    1.01    0.38
   7   4  -5    0.11    0.22
   6  -4  -5    1.10    0.28
   6  -4  -5    1.16    0.31
  -6  -4   5    1.26    0.27
   6  -4  -5    0.89    0.30
  -6  -4   5    1.67    0.30
   6  -4  -5    1.14    0.23
  -6  -4   5    1.23    0.50
  -6  -4   5    1.61    0.32
  -6   4   5    0.76    0.24
   6   4  -5    1.40    0.31
   6   4  -5    2.11    0.55
  -6   4   5    1.17    0.56
   6   4  -5    1.72    0.48
  -5  -4   5   18.55    1.17
  -5  -4   5   15.75    1.07
   5  -4  -5   20.25    1.09
  -5  -4   5   17.12    1.41
  -5  -4   5   19.83    1.14
  -5  -4   5   20.44    1.14
   5  -4  -5   18.30    1.23
  -5   4   5   17.41    1.43
  -5   4   5   18.74    1.42
  -5   4   5   14.93    1.55
   5   4  -5   16.58    1.42
   5   4  -5   17.44    1.16
  -5   4   5   18.42    1.10
   4  -4  -5    2.93    0.33
  -4  -4   5    2.84    0.36
   4  -4  -5    3.00    0.47
  -4  -4   5    2.75    0.57
  -4  -4   5    3.02    0.28
  -4  -4   5    2.79    0.33
  -4  -4   5    2.75    0.44
  -4   4   5    3.22    0.69
  -4   4   5    3.57    0.50
   4   4  -5    3.58    0.43
  -4   4   5    3.47    0.35
  -4   4   5    3.28    0.50
  -4   4   5    3.75    0.68
   4   4  -5    3.45    0.56
  -3  -4   5   28.82    1.56
  -3  -4   5   28.72    1.59
  -3  -4   5   31.74    1.97
   3  -4  -5   30.86    1.54
  -3  -4   5   29.04    1.77
   3  -4  -5   30.18    1.80
   3   4  -5   29.22    1.78
  -3   4   5   25.61    2.11
  -3   4   5   29.78    1.58
   3   4  -5   27.80    1.63
   3   4  -5   31.95    1.88
   2  -4  -5    0.08    0.23
  -2  -4   5    1.07    0.16
  -2  -4   5    1.09    0.34
  -2  -4   5    1.03    0.29
   2   4  -5    1.49    0.23
  -2   4   5    1.05    0.13
   2   4  -5    1.28    0.31
  -2   4   5    0.74    0.39
  -2   4   5    0.62    0.13
   2   4  -5    0.53    0.16
  -1  -4   5    2.70    0.42
  -1  -4   5    2.27    0.20
  -1  -4   5    2.51    0.24
  -1  -4   5    1.45    0.39
   1  -4  -5    3.08    0.44
   1  -4  -5    2.03    0.47
   1   4  -5    2.87    0.24
  -1   4   5    2.59    0.56
   1   4  -5    2.49    0.21
   1   4  -5    2.96    0.49
   0  -4   5    0.18    0.24
   0  -4   5    0.11    0.17
   0  -4  -5    0.28    0.18
   0  -4  -5    0.17    0.26
   0   4   5    0.11    0.06
   0   4  -5    0.18    0.25
   0   4  -5    0.09    0.07
   0   4   5   -0.15    0.23
   0   4   5    0.22    0.09
   0   4   5    0.38    0.22
   0   4  -5    0.07    0.06
  -1  -4  -5    1.95    0.19
  -1  -4  -5    2.26    0.35
  -1  -4  -5    2.28    0.24
  -1  -4  -5    1.01    0.38
   1  -4   5    1.54    0.33
   1   4   5    1.97    0.19
  -1   4  -5    1.86    0.17
   1   4   5    1.95    0.43
   1   4   5    2.18    0.23
  -1   4  -5    1.72    0.17
   1   4   5    2.30    0.41
  -2  -4  -5    4.69    0.40
   2  -4   5    3.74    0.28
  -2  -4  -5    4.11    0.30
   2  -4   5    3.82    0.28
   2  -4   5    4.15    0.53
  -2  -4  -5    3.78    0.65
  -2   4  -5    3.81    0.28
   2   4   5    4.20    0.50
  -2   4  -5    3.67    0.30
   2   4   5    4.31    0.31
   2   4   5    3.74    0.54
   2   4   5    3.76    0.57
  -3  -4  -5   25.84    1.51
   3  -4   5   25.08    1.32
   3  -4   5   25.13    1.30
  -3  -4  -5   24.83    1.35
   3  -4   5   23.51    1.56
  -3  -4  -5   23.67    1.78
  -3  -4  -5   24.04    1.33
  -3  -4  -5   24.08    1.32
   3   4   5   22.47    1.68
   3   4   5   25.66    1.39
  -3   4  -5   25.51    1.34
  -3   4  -5   25.44    1.61
   3   4   5   24.11    1.77
  -4  -4  -5    5.25    0.81
   4  -4   5    5.75    0.41
  -4  -4  -5    5.25    0.40
   4  -4   5    4.47    0.61
  -4  -4  -5    5.21    0.43
  -4  -4  -5    4.87    0.44
   4   4   5    4.21    0.71
  -4   4  -5    5.16    0.42
  -4   4  -5    5.05    0.63
   4   4   5    4.91    0.45
  -4   4  -5    5.67    0.43
   4   4   5    6.79    0.80
  -5  -4  -5    3.76    0.75
  -5  -4  -5    5.78    0.52
  -5  -4  -5    6.64    0.49
  -5  -4  -5    5.18    0.47
   5  -4   5    5.55    0.66
   5  -4   5    5.59    0.45
   5   4   5    6.08    0.86
   5   4   5    5.70    0.77
   5   4   5    4.94    0.55
  -5   4  -5    6.24    0.68
  -5   4  -5    5.80    0.48
   6  -4   5   -0.04    0.18
   6  -4   5    0.16    0.24
  -6  -4  -5    0.54    0.20
  -6  -4  -5    0.50    0.42
  -6  -4  -5    1.02    0.28
   6   4   5    0.38    0.23
   6   4   5    0.01    0.39
  -6   4  -5    0.18    0.19
   6   4   5    1.13    0.40
   7  -4   5    0.55    0.29
  -7  -4  -5    0.57    0.22
   7  -4   5    0.44    0.22
   7  -4   5    0.46    0.29
  -7  -4  -5    0.30    0.24
  -7  -4  -5    0.58    0.52
   7   4   5    0.83    0.37
   7   4   5    0.19    0.22
  -7   4  -5    0.45    0.23
   7   4   5    0.45    0.52
  -8  -4  -5    1.17    0.31
  -8  -4  -5    1.37    0.35
   8  -4   5    1.60    0.39
  -8  -4  -5    1.38    0.66
   8  -4   5    1.91    0.36
   8   4   5    0.78    0.65
   8   4   5    1.84    0.49
  -8   4  -5    0.70    0.31
   8   4   5    1.37    0.40
  -9  -4  -5    1.63    0.68
   9  -4   5    0.82    0.36
   9  -4   5    1.31    0.35
  -9  -4  -5    0.74    0.32
  -9  -4  -5    0.97    0.32
   9   4   5    1.08    0.36
   9   4   5    0.51    0.35
  -9   4  -5    1.46    0.39
   9   4   5    0.61    0.68
  10  -4   5    7.29    0.79
 -10  -4  -5    7.61    0.81
 -10  -4  -5    6.34    0.81
  10   4   5    4.77    1.28
  10   4   5    5.64    0.86
  10   4   5    5.78    0.82
 -10   4  -5    6.45    0.81
 -11  -4  -5    1.45    0.47
  11  -4   5    1.42    0.42
  11  -4   5    0.99    0.74
 -11  -4  -5    1.95    0.46
  11   4   5    2.05    0.55
 -11   4  -5    1.28    0.45
  11   4   5    1.16    0.48
 -10  -5   5    1.64    0.40
  10  -5  -5    1.78    0.45
 -10  -5   5    2.07    0.48
 -10   5   5    1.97    0.45
  10   5  -5    2.20    0.91
  10   5  -5    2.29    0.53
  10   5  -5    1.48    0.57
  -9  -5   5    1.12    0.36
  -9  -5   5    1.53    0.36
   9  -5  -5    1.43    0.39
   9   5  -5    0.72    0.45
   9   5  -5    0.90    0.39
  -9   5   5    1.97    0.39
   9   5  -5    1.79    0.82
  -8  -5   5    1.26    0.73
   8  -5  -5    1.57    0.35
  -8  -5   5    1.03    0.32
   8  -5  -5    0.88    0.36
  -8  -5   5    1.12    0.30
   8   5  -5    0.88    0.64
   8   5  -5    1.45    0.39
  -8   5   5    0.88    0.32
   8   5  -5    1.54    0.52
  -7  -5   5    3.15    0.86
   7  -5  -5    3.75    0.48
  -7  -5   5    4.74    0.49
   7  -5  -5    3.52    0.56
  -7  -5   5    4.90    0.58
  -7   5   5    3.45    0.48
   7   5  -5    4.61    0.89
   7   5  -5    5.15    0.65
   7   5  -5    4.95    0.83
   6  -5  -5    1.47    0.40
   6  -5  -5    0.86    0.27
  -6  -5   5    1.24    0.28
  -6  -5   5    1.59    0.36
  -6  -5   5    1.11    0.29
  -6  -5   5    1.54    0.24
  -6  -5   5    0.80    0.55
   6   5  -5    1.44    0.33
  -6   5   5    0.95    0.28
   6   5  -5    1.40    0.52
  -6   5   5    2.01    0.77
   6   5  -5    1.56    0.49
  -5  -5   5    5.01    0.60
   5  -5  -5    3.86    0.39
   5  -5  -5    2.69    0.50
  -5  -5   5    3.47    0.78
  -5  -5   5    3.45    0.44
  -5  -5   5    3.48    0.30
   5   5  -5    3.72    0.48
   5   5  -5    3.12    0.67
  -5   5   5    4.17    0.43
  -5   5   5    3.69    0.84
   5   5  -5    3.28    0.68
   4  -5  -5   17.03    1.15
  -4  -5   5   12.98    0.89
  -4  -5   5   15.85    1.08
  -4  -5   5   12.50    1.36
   4  -5  -5   15.61    0.84
   4   5  -5   14.45    0.96
  -4   5   5   14.26    1.11
  -4   5   5   15.39    1.68
  -4   5   5   13.98    0.88
  -4   5   5   12.99    1.06
  -3  -5   5    0.62    0.41
   3  -5  -5   -0.12    0.22
  -3  -5   5    0.08    0.14
  -3  -5   5   -0.14    0.19
   3   5  -5    0.04    0.16
   3   5  -5    0.24    0.24
  -3   5   5    0.40    0.44
  -3   5   5    0.26    0.14
   2  -5  -5    2.08    0.41
  -2  -5   5    2.61    0.47
  -2  -5   5    2.19    0.53
  -2  -5   5    2.79    0.27
   2   5  -5    2.16    0.33
   2   5  -5    3.06    0.51
   2   5  -5    2.28    0.30
  -2   5   5    1.78    0.62
  -1  -5   5    0.56    0.27
  -1  -5   5    0.13    0.32
   1  -5  -5    0.66    0.27
   1   5  -5    0.97    0.39
   1   5  -5    0.70    0.16
  -1   5   5    0.32    0.39
  -1   5   5    0.40    0.33
   0  -5  -5    2.26    0.58
   0  -5  -5    2.72    0.46
   0  -5   5    1.88    0.45
   0  -5   5    1.45    0.45
   0   5  -5    2.87    0.57
   0   5   5    2.67    0.51
   0   5   5    2.72    0.21
   0   5   5    1.50    0.49
  -1  -5  -5    0.25    0.36
   1  -5   5    0.61    0.32
  -1   5  -5    0.78    0.46
   1   5   5    0.34    0.12
   1   5   5    0.03    0.35
   1   5   5    0.65    0.34
  -2  -5  -5    1.09    0.45
  -2  -5  -5    0.85    0.16
   2  -5   5    0.68    0.30
   2   5   5    0.47    0.29
   2   5   5    0.76    0.40
   2   5   5    1.03    0.19
  -2   5  -5    0.25    0.39
   2   5   5    1.51    0.46
  -2   5  -5    0.82    0.14
   3  -5   5    0.69    0.31
  -3  -5  -5    1.10    0.46
  -3  -5  -5    0.53    0.15
   3   5   5    0.17    0.32
  -3   5  -5    0.43    0.32
  -3   5  -5    0.62    0.16
   3   5   5    0.43    0.31
  -4  -5  -5    4.66    0.86
   4  -5   5    3.94    0.66
  -4  -5  -5    6.53    0.47
   4  -5   5    5.05    0.40
  -4   5  -5    6.23    0.46
   4   5   5    5.04    0.78
  -4   5  -5    5.65    0.70
   4   5   5    5.30    0.80
   4   5   5    5.80    0.51
  -5  -5  -5    2.74    0.36
   5  -5   5    1.83    0.45
   5  -5   5    2.58    0.32
  -5  -5  -5    0.74    0.51
  -5  -5  -5    2.18    0.26
  -5  -5  -5    2.56    0.29
   5   5   5    1.49    0.53
   5   5   5    2.44    0.40
   5   5   5    1.91    0.55
  -5   5  -5    2.14    0.33
  -6  -5  -5   -0.27    0.49
  -6  -5  -5    0.72    0.22
   6  -5   5    0.93    0.38
  -6  -5  -5    0.88    0.26
   6  -5   5    0.83    0.24
   6   5   5    0.85    0.30
   6   5   5    0.25    0.33
   6   5   5    0.46    0.46
  -6   5  -5    0.96    0.28
  -7  -5  -5    3.53    0.94
  -7  -5  -5    5.37    0.59
  -7  -5  -5    5.08    0.57
   7  -5   5    4.52    0.52
   7  -5   5    5.17    0.74
   7   5   5    5.45    1.03
   7   5   5    6.48    0.92
   7   5   5    5.01    0.64
  -7   5  -5    4.03    0.53
   8  -5   5    1.27    0.42
  -8  -5  -5    1.92    0.39
  -8  -5  -5    1.62    0.37
   8  -5   5    1.49    0.35
   8   5   5    1.88    0.57
   8   5   5    1.22    0.40
   8   5   5    0.70    0.72
  -8   5  -5    1.56    0.41
   9  -5   5    2.08    0.43
  -9  -5  -5    1.71    0.41
   9  -5   5    1.83    0.52
  -9  -5  -5    1.39    0.37
   9   5   5    2.53    0.65
   9   5   5    0.39    0.78
  -9   5  -5    1.55    0.41
   9   5   5    1.11    0.40
  -8  -6   5    0.28    0.28
   8  -6  -5    0.41    0.29
  -8   6   5    0.54    0.30
   8   6  -5    0.47    0.35
   8   6  -5   -0.06    0.65
   8   6  -5    0.38    0.49
   7  -6  -5    4.40    0.47
  -7  -6   5    4.50    0.55
   7   6  -5    4.21    0.89
  -7   6   5    3.96    0.50
   7   6  -5    3.29    0.75
   7   6  -5    4.92    0.64
  -6  -6   5    0.42    0.24
  -6  -6   5   -0.28    0.56
   6  -6  -5    0.43    0.32
   6  -6  -5    0.35    0.22
  -6   6   5    0.49    0.24
   6   6  -5    0.41    0.26
   6   6  -5    0.42    0.46
   6   6  -5    0.88    0.52
  -5  -6   5    0.70    0.66
   5  -6  -5    0.16    0.34
  -5  -6   5    0.84    0.38
  -5  -6   5    0.28    0.20
   5   6  -5    0.23    0.38
  -5   6   5    0.58    0.23
   5   6  -5    0.44    0.26
   5   6  -5    0.20    0.43
  -4  -6   5    4.10    0.40
   4  -6  -5    4.02    0.64
  -4  -6   5    1.62    0.68
  -4  -6   5    3.20    0.58
  -4   6   5    2.79    0.32
  -4   6   5    2.42    0.87
   4   6  -5    2.66    0.69
   4   6  -5    3.24    0.44
   4   6  -5    2.31    0.59
  -3  -6   5    3.59    0.30
   3  -6  -5    3.77    0.61
  -3  -6   5    3.35    0.59
  -3  -6   5    3.54    0.78
   3   6  -5    4.32    0.45
   3   6  -5    3.14    0.53
  -3   6   5    3.09    0.86
   2  -6  -5    0.33    0.28
  -2  -6   5   -0.08    0.43
  -2  -6   5    0.73    0.34
   2   6  -5    0.51    0.27
  -2   6   5    0.18    0.38
   2   6  -5    0.39    0.18
  -2   6   5    0.28    0.53
   1  -6  -5    5.90    0.76
  -1  -6   5    4.02    0.76
  -1  -6   5    5.86    0.77
  -1   6   5    4.24    0.88
  -1   6   5    5.28    0.78
   1   6  -5    4.77    0.38
   0  -6  -5    0.13    0.43
   0  -6   5    0.07    0.30
   0   6   5    0.13    0.51
   0   6   5    0.19    0.33
   1  -6   5    4.74    0.75
  -1  -6  -5    3.93    0.82
   1   6   5    4.10    0.35
  -1   6  -5    3.72    0.82
   1   6   5    3.91    0.72
   1   6   5    2.87    0.70
   2  -6   5    1.25    0.45
  -2  -6  -5    0.12    0.51
   2   6   5    1.58    0.54
   2   6   5    1.07    0.52
   2   6   5    0.63    0.36
   2   6   5    1.09    0.23
  -2   6  -5    1.26    0.62
  -3  -6  -5    0.35    0.57
  -3  -6  -5    0.17    0.13
   3  -6   5    0.30    0.37
   3   6   5    0.25    0.36
   3   6   5    0.06    0.32
  -3   6  -5   -0.49    0.60
   3   6   5    0.03    0.19
  -4  -6  -5    1.00    0.64
   4  -6   5    1.85    0.51
  -4  -6  -5    1.42    0.25
   4   6   5    1.35    0.52
   4   6   5    1.24    0.31
   4   6   5    1.97    0.58
  -4   6  -5    0.85    0.72
  -4   6  -5    1.31    0.26
   5  -6   5    0.97    0.46
  -5  -6  -5    2.29    0.34
   5   6   5    1.89    0.65
   5   6   5    1.36    0.55
  -5   6  -5    1.83    0.33
   5   6   5    1.83    0.38
   6  -6   5    1.45    0.29
   6  -6   5    1.19    0.48
  -6  -6  -5    2.12    0.36
  -6   6  -5    1.62    0.35
   6   6   5    1.54    0.56
   6   6   5    2.15    0.72
   6   6   5    1.42    0.37
  -7  -6  -5    7.01    0.69
   7  -6   5    5.25    0.55
   7  -6   5    5.42    0.84
   7   6   5    6.40    0.75
   7   6   5    6.32    1.18
   7   6   5    5.69    0.96
  -7   6  -5    6.20    0.69
  -5  -7   5    0.40    0.23
   5   7  -5    0.22    0.29
   5   7  -5    0.46    0.56
  -4  -7   5    0.53    0.43
   4   7  -5    0.49    0.53
   4   7  -5    0.64    0.28
   4   7  -5    0.42    0.48
  -3  -7   5    0.97    0.48
   3   7  -5    0.88    0.41
   3   7  -5    0.71    0.51
  -2  -7   5    3.28    0.64
   2   7  -5    2.62    0.49
  -1  -7   5    1.09    0.44
   0  -7   5   -0.04    0.33
   0   7   5    0.56    0.51
   1  -7   5    0.24    0.38
   1   7   5    1.13    0.55
   2  -7   5    1.14    0.48
   2   7   5    0.66    0.43
   2   7   5    0.81    0.52
   3  -7   5    1.29    0.53
   3   7   5    0.85    0.54
   3   7   5    1.37    0.56
   4  -7   5   -0.37    0.37
   4   7   5    0.10    0.53
   4   7   5    0.05    0.51
   4   7   5    0.21    0.29
 -13   0   6   -0.06    0.35
 -13   0   6    0.27    0.64
  13   0  -6   -0.18    0.74
  13   0  -6    0.12    0.37
  12   0  -6   19.67    1.47
 -12   0   6   19.81    1.44
 -12   0   6   23.89    2.41
  12   0  -6   23.09    2.34
 -12   0   6   18.60    1.43
  12   0  -6   20.39    1.50
 -11   0   6    3.59    0.56
  11   0  -6    1.62    0.44
  11   0  -6    2.42    0.52
  11   0  -6    2.22    0.80
 -11   0   6    2.24    0.49
 -11   0   6    3.60    0.87
  10   0  -6    0.21    0.47
  10   0  -6    0.03    0.15
  10   0  -6   -0.18    0.21
 -10   0   6    0.14    0.40
 -10   0   6   -0.25    0.20
 -10   0   6   -0.04    0.27
  10   0  -6    0.05    0.27
  -9   0   6    4.16    0.62
   9   0  -6    3.79    0.56
  -9   0   6    3.30    0.75
  -9   0   6    3.68    0.53
   9   0  -6    1.14    0.57
   9   0  -6    3.70    0.41
  -9   0   6    3.29    0.52
   9   0  -6    3.05    0.49
  -8   0   6   20.84    1.73
   8   0  -6   21.61    1.73
  -8   0   6   21.75    1.38
  -8   0   6   22.61    1.47
  -8   0   6   21.41    1.39
   8   0  -6   24.08    1.42
   8   0  -6   22.45    1.82
   8   0  -6   22.74    1.41
   8   0  -6   21.84    1.43
   7   0  -6   -0.03    0.11
   7   0  -6   -0.20    0.27
  -7   0   6    0.01    0.14
   7   0  -6   -0.17    0.13
  -7   0   6    0.30    0.33
   7   0  -6    0.07    0.15
  -7   0   6    0.18    0.17
  -7   0   6    0.04    0.16
   7   0  -6   -0.18    0.26
  -6   0   6   30.54    1.68
  -6   0   6   29.49    1.69
  -6   0   6   28.39    1.73
   6   0  -6   31.98    1.83
   6   0  -6   31.39    2.05
   6   0  -6   29.25    1.95
   6   0  -6   28.81    1.67
  -6   0   6   28.00    1.98
   6   0  -6   26.63    1.67
   5   0  -6    2.06    0.43
  -5   0   6    2.15    0.31
   5   0  -6    2.19    0.30
  -5   0   6    1.44    0.41
   5   0  -6    2.75    0.28
  -5   0   6    2.26    0.30
   5   0  -6    1.82    0.27
   5   0  -6    1.92    0.45
  -5   0   6    2.34    0.31
  -4   0   6    2.44    0.29
   4   0  -6    2.87    0.46
   4   0  -6    3.29    0.46
  -4   0   6    2.66    0.32
   4   0  -6    2.17    0.28
  -4   0   6    2.22    0.46
   3   0  -6   -0.11    0.12
  -3   0   6    0.07    0.15
  -3   0   6   -0.10    0.07
   3   0  -6   -0.15    0.06
  -3   0   6    0.02    0.08
  -3   0   6   -0.06    0.13
   3   0  -6   -0.12    0.12
  -3   0   6   -0.07    0.06
   3   0  -6    0.05    0.07
   2   0  -6   80.45    4.01
  -2   0   6   86.75    4.51
   2   0  -6   80.69    4.64
   2   0  -6   81.99    4.18
   2   0  -6   81.61    4.11
  -2   0   6   81.75    4.10
   2   0  -6   83.55    4.60
  -2   0   6   80.95    4.18
  -2   0   6   72.93    4.57
   2   0  -6   79.80    4.17
  -2   0   6   83.00    4.64
  -1   0   6    1.78    0.15
  -1   0   6    1.62    0.21
  -1   0   6    2.01    0.16
   1   0  -6    1.76    0.18
   1   0  -6    1.89    0.23
   1   0  -6    1.25    0.19
   1   0  -6    2.19    0.29
   1   0  -6    1.87    0.15
  -1   0   6    1.73    0.19
  -1   0   6    1.75    0.14
  -1   0   6    1.98    0.23
   1   0  -6    1.92    0.16
  -1   0   6    1.52    0.25
   1   0  -6    2.11    0.19
   0   0   6   22.02    1.14
   0   0  -6   21.87    1.17
   0   0  -6   20.80    1.30
   0   0   6   23.40    1.18
   0   0  -6   21.48    1.12
   0   0   6   20.28    1.31
   0   0   6   22.33    1.37
   0   0  -6   20.76    1.36
   0   0   6   20.85    1.30
   0   0   6   23.02    1.20
   0   0  -6   21.15    1.16
   0   0  -6   21.45    1.19
   1   0   6   10.06    0.65
  -1   0  -6    9.26    0.72
  -1   0  -6   10.12    0.58
  -1   0  -6    9.64    0.61
  -1   0  -6   10.48    0.56
   1   0   6   11.22    0.61
   1   0   6   10.02    0.64
   1   0   6   10.13    0.57
   1   0   6   11.04    0.58
   1   0   6   10.63    0.75
  -1   0  -6   10.71    0.64
  -1   0  -6   10.34    0.60
  -1   0  -6    9.96    0.66
   2   0   6   30.27    1.76
   2   0   6   30.47    1.54
   2   0   6   30.12    1.82
   2   0   6   30.86    1.60
   2   0   6   29.52    1.52
  -2   0  -6   28.18    1.61
   2   0   6   27.72    1.65
  -2   0  -6   27.44    1.50
  -2   0  -6   28.18    1.55
  -2   0  -6   28.82    1.80
   3   0   6    1.79    0.35
   3   0   6    2.33    0.23
  -3   0  -6    2.43    0.27
   3   0   6    2.38    0.26
  -3   0  -6    2.52    0.25
   3   0   6    2.57    0.31
  -3   0  -6    2.49    0.31
   3   0   6    2.31    0.25
  -3   0  -6    1.93    0.37
   3   0   6    1.66    0.32
   4   0   6    0.60    0.23
  -4   0  -6    0.24    0.11
   4   0   6    0.62    0.27
   4   0   6    0.33    0.12
   4   0   6    0.43    0.14
   5   0   6    0.44    0.16
   5   0   6    0.48    0.25
   5   0   6    0.57    0.31
   5   0   6    0.59    0.15
  -5   0  -6    0.51    0.17
  -5   0  -6    0.54    0.15
  -5   0  -6    0.59    0.20
   5   0   6    0.55    0.17
   6   0   6    8.18    0.62
  -6   0  -6    8.17    0.70
  -6   0  -6    7.35    0.61
   6   0   6    8.20    0.62
   6   0   6    7.59    0.60
  -6   0  -6    8.18    0.59
   6   0   6    7.42    0.95
   6   0   6    7.69    0.93
  -7   0  -6    4.59    0.59
  -7   0  -6    5.06    0.52
  -7   0  -6    4.28    0.53
   7   0   6    5.33    0.56
   7   0   6    5.31    0.87
   7   0   6    4.77    0.45
   7   0   6    5.41    0.81
   7   0   6    4.61    0.55
   8   0   6   11.28    1.36
   8   0   6   16.91    1.11
  -8   0  -6   15.33    1.03
  -8   0  -6   17.89    1.20
  -8   0  -6   14.34    1.07
   8   0   6   14.27    1.06
   8   0   6   16.56    1.10
  -9   0  -6    0.05    0.19
  -9   0  -6    0.27    0.21
   9   0   6    0.05    0.21
   9   0   6   -0.11    0.18
   9   0   6    0.44    0.20
   9   0   6    0.22    0.47
  -9   0  -6    0.08    0.27
 -10   0  -6    1.57    0.40
  10   0   6    1.76    0.44
  10   0   6    1.60    0.32
  10   0   6    1.41    0.58
  10   0   6    2.16    0.46
 -10   0  -6    2.10    0.42
  11   0   6    3.11    0.56
 -11   0  -6    3.31    0.59
  11   0   6    3.59    0.89
 -11   0  -6    4.31    0.62
  11   0   6    2.32    0.52
 -12   0  -6    3.07    0.60
  12   0   6    1.63    0.50
  12   0   6    1.52    0.76
  12   0   6    2.39    0.44
  13   0   6    4.86    1.27
  13   0   6    6.87    0.94
 -13   0  -6    7.96    1.01
 -13  -1   6    2.68    0.62
  13  -1  -6    4.55    0.76
 -13  -1   6    3.30    0.96
  13  -1  -6    2.62    0.94
 -13  -1   6    3.58    0.67
 -13   1   6    3.62    0.66
  13   1  -6    2.02    0.58
 -13   1   6    2.15    0.82
  13   1  -6    3.40    0.73
  13   1  -6    2.55    1.14
  12  -1  -6   -0.15    0.27
 -12  -1   6    0.59    0.38
 -12  -1   6    0.39    0.39
 -12  -1   6    0.33    0.55
  12  -1  -6    0.02    0.64
  12   1  -6    0.81    0.79
  12   1  -6    0.65    0.44
 -12   1   6    0.99    0.62
 -12   1   6   -0.11    0.27
  12   1  -6    0.04    0.32
 -11  -1   6    0.58    0.31
 -11  -1   6    1.15    0.57
  11  -1  -6    0.41    0.30
 -11  -1   6    1.39    0.45
  11  -1  -6    1.06    0.65
 -11  -1   6    0.44    0.33
 -11   1   6    1.33    0.38
 -11   1   6    0.96    0.53
  11   1  -6    1.20    0.73
  11   1  -6    0.82    0.40
  11   1  -6    0.85    0.30
  11   1  -6    1.03    0.35
  10  -1  -6   -0.07    0.43
 -10  -1   6    1.69    0.60
  10  -1  -6    0.54    0.29
 -10  -1   6    0.26    0.30
 -10  -1   6    0.27    0.25
 -10  -1   6    0.60    0.35
  10  -1  -6    0.84    0.31
  10   1  -6    0.80    0.35
 -10   1   6   -0.17    0.37
  10   1  -6    0.06    0.26
  10   1  -6    0.26    0.56
 -10   1   6    0.46    0.31
  10   1  -6    0.80    0.27
 -10   1   6    0.99    0.34
   9  -1  -6    3.48    0.52
  -9  -1   6    4.10    0.78
   9  -1  -6    4.66    0.81
   9  -1  -6    2.89    0.46
  -9  -1   6    3.16    0.52
  -9  -1   6    2.31    0.44
  -9  -1   6    3.23    0.50
   9   1  -6    2.77    0.49
   9   1  -6    4.41    0.89
  -9   1   6    3.24    0.50
  -9   1   6    2.61    0.67
   9   1  -6    2.52    0.71
   9   1  -6    2.95    0.51
  -8  -1   6   18.96    1.31
   8  -1  -6   17.66    1.20
  -8  -1   6   20.51    1.27
   8  -1  -6   20.49    1.27
   8  -1  -6   21.66    1.62
  -8  -1   6   18.64    1.23
   8  -1  -6   19.01    1.20
  -8  -1   6   17.86    1.54
   8   1  -6   18.16    1.33
  -8   1   6   17.85    1.25
  -8   1   6   19.12    1.60
   8   1  -6   19.76    1.61
  -8   1   6   19.21    1.33
   8   1  -6   21.51    1.70
  -8   1   6   20.65    1.25
   8   1  -6   20.29    1.27
   8   1  -6   19.91    1.29
  -7  -1   6    7.13    0.69
   7  -1  -6    7.53    0.74
  -7  -1   6    7.07    0.71
   7  -1  -6    6.46    0.88
  -7  -1   6    7.98    1.02
  -7  -1   6    6.57    0.56
   7  -1  -6    6.26    0.87
   7  -1  -6    6.59    0.66
   7  -1  -6    6.31    0.46
   7  -1  -6    5.99    0.54
   7   1  -6    5.84    0.59
  -7   1   6    7.27    0.64
  -7   1   6    7.40    0.59
  -7   1   6    6.74    0.59
  -7   1   6    7.25    0.98
   7   1  -6    7.52    0.99
   7   1  -6    7.74    0.61
   7   1  -6    7.28    0.61
   7   1  -6    7.02    0.96
  -6  -1   6    2.77    0.39
   6  -1  -6    2.80    0.40
   6  -1  -6    2.84    0.51
  -6  -1   6    2.83    0.54
   6  -1  -6    2.09    0.20
   6  -1  -6    2.32    0.35
  -6  -1   6    2.80    0.40
   6  -1  -6    2.93    0.34
  -6  -1   6    3.44    0.39
   6  -1  -6    2.80    0.55
   6   1  -6    2.38    0.51
   6   1  -6    2.80    0.39
  -6   1   6    3.08    0.59
  -6   1   6    1.61    0.48
   6   1  -6    3.05    0.40
   6   1  -6    2.28    0.34
  -6   1   6    2.02    0.32
  -6   1   6    2.67    0.39
  -6   1   6    3.17    0.39
   6   1  -6    3.29    0.61
   5  -1  -6    5.02    0.44
  -5  -1   6    5.40    0.53
   5  -1  -6    5.09    0.33
   5  -1  -6    5.71    0.69
  -5  -1   6    4.79    0.41
  -5  -1   6    4.37    0.63
   5  -1  -6    6.44    0.69
  -5  -1   6    5.39    0.45
   5  -1  -6    4.61    0.40
   5   1  -6    5.81    0.73
  -5   1   6    5.42    0.47
  -5   1   6    5.49    0.44
   5   1  -6    5.07    0.44
   5   1  -6    5.17    0.45
   5   1  -6    4.95    0.48
  -5   1   6    6.76    0.76
  -5   1   6    6.47    0.81
  -5   1   6    4.75    0.43
   5   1  -6    6.63    0.79
  -4  -1   6   11.60    0.78
  -4  -1   6   12.20    0.68
  -4  -1   6   12.28    0.77
   4  -1  -6   11.93    0.92
  -4  -1   6   12.56    0.75
   4  -1  -6   12.38    0.75
  -4  -1   6   12.58    0.94
   4  -1  -6   11.98    0.93
   4  -1  -6   12.05    0.73
  -4   1   6   13.30    0.77
   4   1  -6   12.12    0.96
  -4   1   6   11.85    0.96
  -4   1   6   12.25    0.79
  -4   1   6   14.28    1.03
  -4   1   6   12.66    0.76
   4   1  -6   12.60    0.76
   4   1  -6   11.92    0.77
   4   1  -6   11.79    0.94
   3  -1  -6    5.03    0.54
   3  -1  -6    5.38    0.36
  -3  -1   6    5.10    0.40
  -3  -1   6    6.24    0.64
   3  -1  -6    4.83    0.37
  -3  -1   6    5.29    0.55
   3  -1  -6    5.30    0.56
   3  -1  -6    5.60    0.41
  -3  -1   6    5.02    0.40
  -3  -1   6    5.48    0.37
   3   1  -6    5.56    0.40
   3   1  -6    5.78    0.40
   3   1  -6    5.59    0.60
  -3   1   6    5.68    0.41
  -3   1   6    7.17    0.60
  -3   1   6    5.61    0.59
   3   1  -6    5.70    0.53
  -3   1   6    4.57    0.38
  -3   1   6    4.95    0.38
   2  -1  -6   36.68    1.69
  -2  -1   6   32.12    1.84
   2  -1  -6   33.92    1.65
   2  -1  -6   30.02    1.73
  -2  -1   6   31.70    1.73
   2  -1  -6   30.52    1.91
  -2  -1   6   30.84    1.77
  -2  -1   6   32.90    1.68
   2  -1  -6   32.85    1.78
  -2   1   6   39.31    2.01
   2   1  -6   30.81    1.66
   2   1  -6   36.92    1.95
   2   1  -6   31.05    1.71
  -2   1   6   30.72    1.98
   2   1  -6   34.91    1.81
  -2   1   6   31.32    1.70
  -2   1   6   31.71    1.73
  -2   1   6   30.84    1.94
  -1  -1   6   56.60    2.70
   1  -1  -6   57.84    2.76
   1  -1  -6   54.47    3.02
  -1  -1   6   55.52    2.76
  -1  -1   6   50.47    2.65
  -1  -1   6   56.02    2.76
   1  -1  -6   56.34    2.71
   1  -1  -6   56.24    2.77
   1  -1  -6   55.99    3.09
   1  -1  -6   54.91    2.64
  -1   1   6   54.15    2.76
  -1   1   6   47.87    3.12
  -1   1   6   49.34    3.06
   1   1  -6   53.56    2.65
   1   1  -6   55.81    3.03
  -1   1   6   52.44    3.04
  -1   1   6   50.00    2.71
  -1   1   6   53.57    3.08
   1   1  -6   49.02    2.72
  -1   1   6   53.57    2.91
   1   1  -6   55.55    2.77
  -1   1   6   52.90    2.72
   1   1  -6   50.52    3.09
   0  -1  -6    7.29    0.52
   0  -1   6    6.50    0.38
   0  -1  -6    6.53    0.45
   0  -1  -6    6.97    0.38
   0  -1  -6    6.61    0.52
   0  -1  -6    6.47    0.39
   0  -1  -6    6.63    0.40
   0  -1  -6    6.46    0.39
   0  -1  -6    6.62    0.44
   0  -1   6    6.93    0.50
   0  -1   6    6.89    0.40
   0  -1   6    6.88    0.38
   0   1   6    6.79    0.39
   0   1   6    6.74    0.40
   0   1   6    7.55    0.46
   0   1  -6    6.81    0.38
   0   1  -6    6.88    0.40
   0   1  -6    6.51    0.53
   0   1   6    7.06    0.47
   0   1  -6    6.46    0.38
   0   1   6    6.62    0.51
   0   1   6    6.95    0.51
   0   1   6    6.45    0.51
  -1  -1  -6   62.45    3.49
  -1  -1  -6   66.94    3.29
   1  -1   6   63.71    3.81
  -1  -1  -6   65.95    3.29
   1  -1   6   66.39    3.67
   1  -1   6   64.86    3.27
  -1  -1  -6   65.00    3.33
  -1  -1  -6   62.57    3.20
   1  -1   6   61.49    3.33
  -1  -1  -6   65.60    3.65
  -1  -1  -6   63.40    3.37
   1  -1   6   63.54    3.19
   1  -1   6   64.54    3.20
  -1  -1  -6   64.20    3.36
  -1  -1  -6   62.63    3.63
   1   1   6   66.54    3.35
   1   1   6   66.72    3.48
   1   1   6   65.48    3.27
   1   1   6   62.69    3.83
   1   1   6   67.84    3.37
   1   1   6   67.94    3.21
  -1   1  -6   62.15    3.18
  -1   1  -6   66.25    3.29
   1   1   6   64.59    3.71
  -1   1  -6   65.02    3.71
  -1   1  -6   66.89    3.38
   2  -1   6   41.76    2.17
   2  -1   6   42.91    2.21
   2  -1   6   44.92    2.55
  -2  -1  -6   43.09    2.34
   2  -1   6   43.70    2.27
  -2  -1  -6   40.21    2.29
   2  -1   6   46.95    2.54
  -2  -1  -6   38.08    2.37
  -2  -1  -6   42.10    2.17
   2  -1   6   42.37    2.30
  -2  -1  -6   42.07    2.23
   2   1   6   40.43    2.58
   2   1   6   45.37    2.21
  -2   1  -6   42.90    2.29
  -2   1  -6   46.32    2.15
  -2   1  -6   43.44    2.54
   2   1   6   45.57    2.29
   2   1   6   40.62    2.34
   2   1   6   40.04    2.16
   2   1   6   43.51    2.58
  -2   1  -6   42.38    2.21
   3  -1   6  143.34    7.16
  -3  -1  -6  143.68    7.32
   3  -1   6  144.68    8.00
  -3  -1  -6  144.69    7.30
   3  -1   6  138.81    8.28
   3  -1   6  135.66    6.99
  -3  -1  -6  144.52    7.00
  -3  -1  -6  143.63    7.18
   3  -1   6  140.08    7.26
  -3   1  -6  134.72    6.96
  -3   1  -6  137.78    7.16
   3   1   6  141.62    8.34
   3   1   6  139.51    7.00
   3   1   6  142.69    7.33
   3   1   6  154.47    8.08
   3   1   6  147.45    7.31
  -3   1  -6  143.99    7.31
   3   1   6  138.76    7.16
  -3   1  -6  144.26    8.00
   4  -1   6    7.89    0.69
  -4  -1  -6    7.95    0.55
  -4  -1  -6    7.62    0.58
   4  -1   6    8.54    0.55
  -4  -1  -6    7.99    0.58
   4  -1   6    7.45    0.53
  -4  -1  -6    7.53    0.52
   4  -1   6    7.50    0.73
   4  -1   6    7.10    0.53
  -4   1  -6    7.17    0.50
   4   1   6    6.90    0.59
   4   1   6    8.26    0.83
  -4   1  -6    7.84    0.76
  -4   1  -6    7.41    0.58
  -4   1  -6    7.94    0.54
   4   1   6    7.78    0.54
   4   1   6    8.13    0.87
   4   1   6    7.18    0.53
   5  -1   6   17.65    1.29
   5  -1   6   17.36    1.17
  -5  -1  -6   19.40    1.12
  -5  -1  -6   18.01    1.17
   5  -1   6   17.93    1.09
   5  -1   6   16.31    1.36
   5  -1   6   17.85    1.09
  -5  -1  -6   19.04    1.08
   5   1   6   19.27    1.10
  -5   1  -6   17.28    1.10
   5   1   6   18.56    1.35
  -5   1  -6   19.33    1.18
  -5   1  -6   17.67    1.41
  -5   1  -6   17.60    1.04
   5   1   6   18.36    1.11
   5   1   6   19.02    1.24
   5   1   6   20.64    1.47
   6  -1   6    2.93    0.37
  -6  -1  -6    3.20    0.41
   6  -1   6    3.84    0.43
   6  -1   6    3.00    0.56
  -6  -1  -6    3.05    0.44
   6  -1   6    2.32    0.32
   6  -1   6    2.68    0.45
  -6  -1  -6    2.99    0.38
   6  -1   6    1.90    0.51
   6   1   6    2.65    0.38
  -6   1  -6    2.98    0.40
   6   1   6    2.66    0.37
  -6   1  -6    3.14    0.43
   6   1   6    2.94    0.61
  -6   1  -6    3.41    0.38
   6   1   6    2.82    0.39
   6   1   6    1.90    0.49
   7  -1   6   10.06    0.70
   7  -1   6   10.60    0.78
   7  -1   6    8.55    1.06
   7  -1   6   12.16    0.83
   7  -1   6   11.50    0.81
  -7  -1  -6   10.68    0.82
  -7  -1  -6   11.70    0.89
  -7  -1  -6   10.69    0.77
  -7   1  -6   10.48    0.80
   7   1   6   10.23    1.18
   7   1   6   11.27    1.34
   7   1   6   10.64    0.84
  -7   1  -6   11.52    0.90
   7   1   6   11.11    0.83
   7   1   6   10.93    0.80
  -7   1  -6   10.63    0.76
  -8  -1  -6    6.34    0.70
  -8  -1  -6    7.31    0.78
   8  -1   6    6.39    0.68
   8  -1   6    5.52    0.49
   8  -1   6    6.49    0.54
  -8  -1  -6    6.39    0.67
   8  -1   6    6.86    0.72
   8  -1   6    5.55    0.89
  -8   1  -6    6.61    0.63
   8   1   6    7.19    0.74
   8   1   6    5.28    0.92
   8   1   6    7.35    1.13
   8   1   6    5.64    0.58
  -8   1  -6    6.26    0.71
   8   1   6    6.01    0.71
   9  -1   6    2.11    0.58
  -9  -1  -6    1.92    0.45
   9  -1   6    2.40    0.33
   9  -1   6    2.52    0.44
   9  -1   6    2.33    0.43
  -9  -1  -6    2.02    0.38
   9   1   6    1.87    0.41
   9   1   6    1.74    0.39
   9   1   6    1.47    0.62
  -9   1  -6    2.18    0.42
  10  -1   6    1.47    0.39
 -10  -1  -6    2.66    0.55
 -10  -1  -6    1.48    0.36
  10  -1   6    1.35    0.60
 -10  -1  -6    2.20    0.47
  10  -1   6    1.69    0.31
  10   1   6    1.11    0.38
  10   1   6    2.11    0.39
  10   1   6    1.94    0.77
  10   1   6    2.23    0.51
 -10   1  -6    2.55    0.49
  11  -1   6    7.35    1.25
 -11  -1  -6    9.67    1.04
 -11  -1  -6    8.54    0.91
  11  -1   6    7.66    0.69
  11  -1   6    8.00    0.91
  11   1   6   10.42    1.47
  11   1   6    7.28    0.72
  11   1   6    9.69    0.99
  11   1   6    7.25    0.93
 -11   1  -6    7.02    0.88
  12  -1   6    1.18    0.78
  12  -1   6    0.34    0.37
 -12  -1  -6    0.76    0.43
 -12  -1  -6    0.31    0.37
  12   1   6    1.77    0.91
  12   1   6    0.56    0.39
  12   1   6    0.72    0.40
 -12   1  -6    1.03    0.44
  12   1   6    0.72    0.29
  13  -1   6   -0.06    0.77
 -13  -1  -6    0.50    0.42
  13  -1   6    1.34    0.51
  13   1   6    1.00    1.03
  13   1   6    0.59    0.49
  13   1   6    1.85    0.41
 -13   1  -6    0.94    0.46
  13  -2  -6    1.09    0.44
  13  -2  -6    1.92    0.94
 -13  -2   6    2.00    0.56
 -13   2   6    0.60    0.74
 -13   2   6    1.74    0.48
  13   2  -6    1.60    0.54
  13   2  -6    3.11    1.25
 -12  -2   6    0.77    0.64
  12  -2  -6   -0.02    0.63
  12  -2  -6    0.11    0.34
 -12  -2   6    0.68    0.42
 -12  -2   6    0.43    0.38
 -12   2   6    0.12    0.31
  12   2  -6   -0.17    0.81
 -12   2   6    0.79    0.67
  12   2  -6    0.03    0.33
  12   2  -6    0.43    0.32
 -11  -2   6    1.59    0.52
 -11  -2   6    2.85    0.56
  11  -2  -6    1.14    0.63
  11  -2  -6    2.36    0.51
 -11  -2   6    2.08    0.75
  11   2  -6    1.30    0.38
  11   2  -6    2.65    0.55
 -11   2   6    1.64    0.69
  11   2  -6    1.33    0.88
 -11   2   6    1.58    0.45
 -10  -2   6    3.13    0.59
 -10  -2   6    3.41    0.79
 -10  -2   6    3.55    0.53
  10  -2  -6    3.25    0.54
  10  -2  -6    3.07    0.82
 -10  -2   6    4.12    0.62
 -10   2   6    2.59    0.76
  10   2  -6    3.67    0.96
  10   2  -6    4.07    1.03
  10   2  -6    3.91    0.62
  10   2  -6    3.57    0.54
 -10   2   6    3.23    0.57
  10   2  -6    2.70    0.56
   9  -2  -6    1.48    0.58
  -9  -2   6    1.42    0.53
   9  -2  -6    2.91    0.47
  -9  -2   6    1.40    0.39
  -9  -2   6    2.15    0.40
  -9  -2   6    1.67    0.42
   9   2  -6    2.35    0.74
   9   2  -6    1.45    0.67
  -9   2   6    1.63    0.38
   9   2  -6    1.78    0.42
  -9   2   6    1.92    0.64
   9   2  -6    1.75    0.42
   9   2  -6    1.58    0.41
  -8  -2   6    0.73    0.41
  -8  -2   6    1.16    0.33
  -8  -2   6    2.20    0.37
   8  -2  -6    1.54    0.36
  -8  -2   6    1.55    0.34
   8  -2  -6    0.86    0.49
   8   2  -6    1.22    0.34
  -8   2   6    0.51    0.25
  -8   2   6    1.74    0.58
   8   2  -6    1.19    0.32
   8   2  -6    2.03    0.64
   8   2  -6    1.52    0.59
   8   2  -6    1.20    0.34
  -7  -2   6    4.93    0.78
   7  -2  -6    5.10    0.57
   7  -2  -6    4.02    0.70
   7  -2  -6    5.27    0.50
   7  -2  -6    4.90    0.59
  -7  -2   6    6.25    0.65
  -7  -2   6    5.44    0.55
  -7  -2   6    5.48    0.60
   7   2  -6    6.80    0.95
  -7   2   6    4.89    0.55
   7   2  -6    5.20    0.84
  -7   2   6    5.14    0.54
  -7   2   6    5.37    0.89
   7   2  -6    5.98    0.65
   7   2  -6    5.75    0.69
   7   2  -6    4.39    0.56
   6  -2  -6    9.56    0.71
  -6  -2   6    7.94    0.70
   6  -2  -6   11.69    0.95
  -6  -2   6   10.44    0.93
   6  -2  -6    8.91    0.62
  -6  -2   6    9.05    0.71
   6  -2  -6   10.10    0.75
  -6  -2   6    9.90    0.57
  -6  -2   6    8.88    0.65
  -6   2   6    8.84    0.69
   6   2  -6   10.39    0.75
  -6   2   6   10.71    1.13
   6   2  -6   11.70    1.19
  -6   2   6    9.74    0.68
   6   2  -6    9.52    0.82
  -6   2   6   10.38    1.19
   6   2  -6    9.58    0.72
  -6   2   6   10.10    0.75
   6   2  -6   12.43    1.23
  -5  -2   6    2.01    0.31
  -5  -2   6    2.02    0.24
  -5  -2   6    2.41    0.47
   5  -2  -6    2.18    0.32
  -5  -2   6    2.59    0.35
   5  -2  -6    2.02    0.30
  -5  -2   6    2.11    0.24
  -5  -2   6    1.98    0.27
   5  -2  -6    2.00    0.24
   5  -2  -6    1.82    0.39
  -5   2   6    2.02    0.47
  -5   2   6    1.59    0.29
  -5   2   6    1.87    0.28
   5   2  -6    2.17    0.46
  -5   2   6    2.23    0.50
  -5   2   6    2.13    0.29
   5   2  -6    2.60    0.53
   5   2  -6    1.99    0.31
   5   2  -6    2.39    0.33
  -4  -2   6   12.41    1.02
   4  -2  -6   15.45    0.93
  -4  -2   6   14.91    0.92
   4  -2  -6   13.04    1.01
   4  -2  -6   15.58    0.93
  -4  -2   6   15.73    0.94
  -4  -2   6   15.74    0.87
  -4  -2   6   14.60    1.07
   4  -2  -6   15.82    0.90
  -4  -2   6   16.03    0.90
  -4   2   6   16.00    1.16
  -4   2   6   14.86    0.88
  -4   2   6   15.46    0.91
   4   2  -6   16.55    1.15
   4   2  -6   14.70    0.91
   4   2  -6   15.90    1.13
  -4   2   6   14.72    1.14
   4   2  -6   16.10    0.95
   3  -2  -6    3.44    0.30
  -3  -2   6    3.44    0.35
  -3  -2   6    2.92    0.43
  -3  -2   6    2.87    0.31
  -3  -2   6    3.59    0.43
  -3  -2   6    3.27    0.24
   3  -2  -6    3.10    0.40
   3  -2  -6    2.97    0.33
  -3  -2   6    3.12    0.33
   3  -2  -6    2.95    0.29
  -3   2   6    3.74    0.32
  -3   2   6    3.49    0.46
   3   2  -6    3.09    0.43
  -3   2   6    3.11    0.42
   3   2  -6    3.86    0.35
  -3   2   6    3.30    0.28
  -3   2   6    3.05    0.53
   3   2  -6    3.50    0.35
   3   2  -6    3.86    0.50
   2  -2  -6    2.61    0.27
  -2  -2   6    4.02    0.38
  -2  -2   6    3.46    0.35
  -2  -2   6    2.97    0.29
  -2  -2   6    2.28    0.35
  -2  -2   6    3.84    0.27
   2  -2  -6    2.59    0.33
   2  -2  -6    3.94    0.25
  -2   2   6    3.39    0.37
   2   2  -6    2.59    0.29
   2   2  -6    3.58    0.42
  -2   2   6    3.01    0.31
   2   2  -6    3.78    0.27
   2   2  -6    3.51    0.28
   2   2  -6    4.88    0.37
  -2   2   6    2.95    0.26
  -2   2   6    2.96    0.49
  -2   2   6    3.09    0.25
   1  -2  -6   16.10    0.84
   1  -2  -6   15.56    0.91
  -1  -2   6   17.31    0.96
  -1  -2   6   16.19    0.98
   1  -2  -6   16.04    0.90
  -1  -2   6   14.55    0.87
   1  -2  -6   16.12    1.08
   1  -2  -6   16.98    0.88
   1   2  -6   16.14    0.88
   1   2  -6   16.32    0.86
   1   2  -6   15.52    0.98
  -1   2   6   15.86    1.09
  -1   2   6   17.68    0.87
  -1   2   6   16.65    0.99
  -1   2   6   16.51    0.87
  -1   2   6   15.30    1.15
   1   2  -6   16.43    0.94
  -1   2   6   16.73    0.99
  -1   2   6   13.93    1.03
   1   2  -6   17.39    0.86
   0  -2   6   56.83    2.96
   0  -2  -6   53.61    2.76
   0  -2  -6   56.07    2.87
   0  -2  -6   54.59    2.90
   0  -2   6   55.46    2.88
   0  -2  -6   53.69    3.29
   0  -2  -6   55.88    3.15
   0  -2  -6   53.91    2.86
   0  -2   6   57.50    3.01
   0   2   6   58.26    2.85
   0   2   6   60.16    3.18
   0   2   6   56.71    3.29
   0   2   6   54.90    2.83
   0   2   6   53.24    3.13
   0   2   6   58.80    3.15
   0   2  -6   54.44    2.76
   0   2  -6   54.63    2.99
   0   2  -6   55.97    2.83
   0   2   6   59.73    3.37
   0   2  -6   57.13    2.84
   1  -2   6    3.64    0.27
  -1  -2  -6    3.37    0.46
  -1  -2  -6    3.92    0.50
  -1   2  -6    5.05    0.27
  -1   2  -6    4.79    0.28
   1   2   6    3.61    0.28
   1   2   6    3.67    0.44
   1   2   6    5.26    0.29
   1   2   6    4.53    0.41
   1   2   6    5.09    0.54
  -1   2  -6    4.14    0.40
  -1   2  -6    3.61    0.28
  -1   2  -6    5.04    0.38
   2  -2   6    8.19    0.54
   2  -2   6   10.21    0.57
   2  -2   6    9.89    0.67
  -2  -2  -6   10.51    0.60
   2  -2   6    9.03    0.68
  -2  -2  -6    9.59    0.58
   2  -2   6    9.51    0.54
  -2  -2  -6   10.56    0.77
  -2  -2  -6    9.19    0.58
  -2  -2  -6   11.01    0.81
  -2  -2  -6    9.51    0.64
   2   2   6    8.94    0.74
   2   2   6    9.79    0.58
   2   2   6    9.22    0.79
   2   2   6   11.40    0.59
   2   2   6    9.78    0.64
   2   2   6    9.59    0.75
  -2   2  -6    9.29    0.58
  -2   2  -6   12.52    0.68
  -3  -2  -6    8.97    0.62
   3  -2   6    9.59    0.66
  -3  -2  -6    9.70    0.76
  -3  -2  -6    8.35    0.59
   3  -2   6    9.25    0.59
  -3  -2  -6    9.96    0.66
   3  -2   6    9.89    0.68
  -3  -2  -6   10.23    0.90
   3  -2   6   10.01    0.59
   3  -2   6   10.05    0.66
  -3  -2  -6   10.07    0.81
  -3  -2  -6    8.65    0.60
   3   2   6    9.73    0.61
   3   2   6    9.88    0.79
  -3   2  -6   10.76    0.80
   3   2   6    9.24    0.59
  -3   2  -6   10.84    0.57
  -3   2  -6    9.62    0.59
   3   2   6    8.42    0.74
   3   2   6    9.66    0.67
   3   2   6   10.03    0.84
  -4  -2  -6    3.88    0.56
   4  -2   6    3.24    0.47
  -4  -2  -6    4.71    0.43
   4  -2   6    4.37    0.44
  -4  -2  -6    4.18    0.42
  -4  -2  -6    3.44    0.42
   4  -2   6    3.37    0.31
  -4  -2  -6    4.38    0.42
  -4  -2  -6    3.80    0.50
   4  -2   6    4.10    0.35
   4  -2   6    3.89    0.43
   4  -2   6    4.19    0.36
   4   2   6    3.72    0.60
   4   2   6    4.29    0.41
  -4   2  -6    3.61    0.34
  -4   2  -6    4.23    0.56
   4   2   6    3.96    0.48
  -4   2  -6    3.68    0.33
  -4   2  -6    3.96    0.34
   4   2   6    4.23    0.61
   4   2   6    4.07    0.41
  -4   2  -6    3.68    0.42
   5  -2   6    0.84    0.18
   5  -2   6    1.19    0.33
  -5  -2  -6    1.63    0.39
  -5  -2  -6    1.35    0.25
   5  -2   6    1.20    0.22
   5  -2   6    0.89    0.25
  -5  -2  -6    0.56    0.20
   5  -2   6    1.10    0.23
  -5  -2  -6    1.25    0.23
   5  -2   6    0.91    0.22
  -5   2  -6    1.16    0.27
  -5   2  -6    1.05    0.19
   5   2   6    1.40    0.40
  -5   2  -6    0.57    0.34
   5   2   6    1.14    0.24
   5   2   6    1.20    0.29
   5   2   6    1.54    0.44
  -5   2  -6    0.84    0.30
   5   2   6    1.19    0.24
  -5   2  -6    1.19    0.23
   6  -2   6    3.67    0.51
   6  -2   6    4.25    0.44
  -6  -2  -6    3.63    0.44
   6  -2   6    3.65    0.42
   6  -2   6    4.19    0.45
   6  -2   6    3.84    0.46
   6  -2   6    2.67    0.54
  -6  -2  -6    3.84    0.51
  -6  -2  -6    5.44    0.53
   6   2   6    2.95    0.67
   6   2   6    3.98    0.48
   6   2   6    4.05    0.54
   6   2   6    3.59    0.68
  -6   2  -6    4.35    0.42
   6   2   6    3.64    0.45
  -6   2  -6    4.33    0.66
  -6   2  -6    3.73    0.45
  -7  -2  -6    3.29    0.45
  -7  -2  -6    3.47    0.51
   7  -2   6    3.47    0.40
   7  -2   6    2.99    0.41
   7  -2   6    2.18    0.54
   7  -2   6    2.89    0.43
  -7  -2  -6    3.65    0.48
   7  -2   6    3.36    0.43
   7   2   6    3.31    0.77
   7   2   6    3.44    0.46
  -7   2  -6    3.83    0.44
  -7   2  -6    3.09    0.45
   7   2   6    2.79    0.46
   7   2   6    3.51    0.48
   7   2   6    3.47    0.74
  -7   2  -6    3.67    0.67
  -8  -2  -6    5.24    0.67
   8  -2   6    3.74    0.75
   8  -2   6    4.35    0.57
   8  -2   6    4.30    0.51
   8  -2   6    4.64    0.53
  -8  -2  -6    5.31    0.61
  -8  -2  -6    5.45    0.65
   8   2   6    6.49    1.06
   8   2   6    4.06    0.88
   8   2   6    5.24    0.62
  -8   2  -6    5.44    0.64
   8   2   6    5.59    0.67
   8   2   6    5.41    0.65
   9  -2   6    3.31    0.48
   9  -2   6    6.31    0.97
   9  -2   6    4.11    0.49
  -9  -2  -6    3.92    0.55
  -9  -2  -6    5.20    0.72
   9  -2   6    3.72    0.56
  -9  -2  -6    6.39    0.71
   9   2   6    4.81    1.09
   9   2   6    4.13    0.61
   9   2   6    5.52    1.03
   9   2   6    4.75    0.63
   9   2   6    4.44    0.62
  -9   2  -6    3.46    0.56
  10  -2   6    2.21    0.37
 -10  -2  -6    2.64    0.49
  10  -2   6    1.18    0.62
  10  -2   6    2.25    0.47
 -10  -2  -6    2.45    0.55
  10   2   6    2.48    0.84
  10   2   6    1.52    0.39
 -10   2  -6    1.91    0.44
  10   2   6    2.42    0.46
  11  -2   6   -0.12    0.58
  11  -2   6    0.02    0.26
 -11  -2  -6    0.14    0.37
 -11  -2  -6    0.34    0.29
  11   2   6    0.09    0.65
  11   2   6    0.24    0.33
  11   2   6    0.46    0.30
 -11   2  -6   -0.17    0.22
 -12  -2  -6    0.83    0.39
 -12  -2  -6    0.10    0.41
  12  -2   6    1.40    0.82
  12  -2   6    0.66    0.38
  12   2   6    0.67    0.30
  12   2   6    0.00    0.79
 -12   2  -6    0.46    0.36
  12   2   6    0.62    0.41
 -12  -3   6    1.92    0.51
  12  -3  -6    1.03    0.46
 -12  -3   6    2.02    0.55
  12  -3  -6    2.97    0.92
  12   3  -6    1.70    0.49
 -12   3   6    1.98    0.52
 -12   3   6    0.90    0.83
  12   3  -6    1.33    0.50
  11  -3  -6    0.26    0.59
 -11  -3   6    1.44    0.45
  11  -3  -6    0.87    0.41
 -11  -3   6    1.56    0.47
  11   3  -6    0.42    0.36
  11   3  -6    1.15    0.41
 -11   3   6    1.12    0.41
 -11   3   6    0.72    0.67
  10  -3  -6    1.20    0.39
 -10  -3   6    0.85    0.35
  10  -3  -6    0.90    0.58
 -10  -3   6    1.07    0.38
 -10   3   6    0.83    0.34
  10   3  -6    1.62    0.77
  10   3  -6    0.98    0.41
 -10   3   6    0.63    0.60
  10   3  -6    0.50    0.30
  -9  -3   6    1.77    0.39
   9  -3  -6    1.27    0.54
   9  -3  -6    1.72    0.39
  -9  -3   6    1.32    0.36
  -9   3   6    1.99    0.70
   9   3  -6    1.26    0.60
  -9   3   6    1.18    0.35
   9   3  -6    1.56    0.42
   9   3  -6    1.12    0.41
   9   3  -6    2.85    0.82
  -8  -3   6    0.30    0.23
   8  -3  -6    1.09    0.30
  -8  -3   6    0.22    0.22
   8  -3  -6    1.15    0.48
  -8  -3   6    0.69    0.41
   8   3  -6    0.49    0.56
   8   3  -6    0.55    0.31
  -8   3   6    0.14    0.40
  -8   3   6    0.43    0.23
   8   3  -6    0.82    0.30
   8   3  -6    1.09    0.54
  -7  -3   6    0.63    0.28
   7  -3  -6    0.45    0.23
  -7  -3   6    0.31    0.22
  -7  -3   6    1.16    0.39
   7  -3  -6    0.48    0.28
   7  -3  -6    0.96    0.40
   7  -3  -6    1.12    0.25
   7   3  -6    0.90    0.33
   7   3  -6    0.61    0.25
  -7   3   6    1.23    0.52
   7   3  -6    0.62    0.48
  -7   3   6    0.53    0.23
   7   3  -6    0.34    0.46
   6  -3  -6    2.43    0.36
  -6  -3   6    3.18    0.59
   6  -3  -6    2.81    0.40
  -6  -3   6    3.11    0.43
   6  -3  -6    2.43    0.38
   6  -3  -6    3.39    0.55
  -6  -3   6    3.28    0.35
  -6  -3   6    3.53    0.44
   6   3  -6    3.62    0.69
  -6   3   6    2.76    0.38
   6   3  -6    3.14    0.67
   6   3  -6    4.12    0.59
  -6   3   6    2.50    0.62
   6   3  -6    1.96    0.37
  -5  -3   6   13.85    1.04
   5  -3  -6   14.44    1.02
   5  -3  -6   14.03    0.88
  -5  -3   6   14.16    0.90
  -5  -3   6   13.92    1.07
   5  -3  -6   12.64    0.84
   5  -3  -6   13.43    0.92
  -5  -3   6   11.63    0.86
  -5  -3   6   13.44    0.79
  -5  -3   6   12.07    0.87
   5   3  -6   14.16    1.16
  -5   3   6   13.92    0.87
   5   3  -6   14.22    0.88
   5   3  -6   15.28    0.93
   5   3  -6   14.77    1.18
  -5   3   6   14.31    1.18
  -5   3   6   13.84    1.14
  -4  -3   6    5.79    0.63
  -4  -3   6    5.25    0.48
  -4  -3   6    5.91    0.55
  -4  -3   6    6.58    0.73
  -4  -3   6    5.59    0.36
  -4  -3   6    4.53    0.42
   4  -3  -6    5.74    0.58
   4  -3  -6    6.44    0.44
   4  -3  -6    5.02    0.42
   4  -3  -6    5.95    0.51
  -4   3   6    5.68    0.43
  -4   3   6    6.47    0.69
  -4   3   6    6.95    0.65
   4   3  -6    6.81    0.79
   4   3  -6    6.21    0.48
   4   3  -6    6.13    0.72
   4   3  -6    6.06    0.48
  -4   3   6    5.43    0.81
  -3  -3   6   15.88    0.93
   3  -3  -6   16.09    1.03
   3  -3  -6   16.44    0.89
   3  -3  -6   15.97    0.97
  -3  -3   6   15.57    0.91
  -3  -3   6   17.38    1.14
   3  -3  -6   15.95    0.89
  -3  -3   6   16.05    1.02
  -3  -3   6   15.19    0.91
  -3   3   6   16.23    0.91
   3   3  -6   15.85    1.14
  -3   3   6   16.18    1.10
   3   3  -6   15.79    1.10
   3   3  -6   15.31    0.91
   3   3  -6   15.54    0.96
  -3   3   6   15.50    1.08
  -3   3   6   17.36    0.91
  -3   3   6   17.51    1.36
  -2  -3   6    2.15    0.33
   2  -3  -6    3.51    0.22
   2  -3  -6    1.76    0.30
  -2  -3   6    3.91    0.47
   2   3  -6    2.44    0.31
   2   3  -6    2.21    0.25
  -2   3   6    2.57    0.51
  -2   3   6    1.60    0.20
  -2   3   6    2.72    0.22
  -1  -3   6   44.72    2.38
  -1  -3   6   43.08    2.15
   1  -3  -6   41.19    2.35
   1  -3  -6   42.66    2.13
   1  -3  -6   42.04    2.56
  -1  -3   6   43.78    2.47
   1   3  -6   43.00    2.28
  -1   3   6   43.79    2.73
   1   3  -6   42.52    2.19
  -1   3   6   44.51    2.19
   1   3  -6   43.10    2.55
  -1   3   6   44.30    2.19
   1   3  -6   44.29    2.22
  -1   3   6   37.62    2.64
   0  -3  -6    2.28    0.20
   0  -3   6    1.89    0.33
   0  -3  -6    1.82    0.38
   0  -3   6    2.12    0.33
   0  -3  -6    1.98    0.17
   0  -3   6    2.00    0.17
   0   3   6    3.77    0.43
   0   3  -6    2.20    0.27
   0   3  -6    2.18    0.17
   0   3  -6    2.14    0.18
   0   3   6    2.10    0.17
   0   3   6    2.47    0.19
   0   3   6    1.84    0.40
   0   3  -6    1.80    0.31
  -1  -3  -6   69.35    3.43
  -1  -3  -6   65.23    3.52
  -1  -3  -6   67.57    3.41
  -1  -3  -6   71.23    3.56
   1  -3   6   66.72    3.39
   1  -3   6   68.84    3.69
  -1  -3  -6   70.88    3.55
  -1  -3  -6   69.19    3.95
   1   3   6   74.88    3.53
   1   3   6   66.21    3.48
   1   3   6   66.28    4.03
   1   3   6   63.73    3.87
   1   3   6   72.85    3.94
  -1   3  -6   69.80    3.77
  -1   3  -6   72.25    3.48
   1   3   6   68.15    4.21
  -1   3  -6   70.67    3.49
   2  -3   6    4.98    0.33
  -2  -3  -6    4.76    0.37
   2  -3   6    5.20    0.33
  -2  -3  -6    5.13    0.35
   2  -3   6    4.83    0.52
  -2  -3  -6    5.04    0.33
  -2  -3  -6    3.85    0.59
   2   3   6    5.02    0.59
   2   3   6    4.94    0.56
  -2   3  -6    4.90    0.33
  -2   3  -6    5.93    0.59
   2   3   6    4.48    0.53
  -2   3  -6    4.40    0.48
   2   3   6    4.82    0.34
  -2   3  -6    3.87    0.33
   3  -3   6    6.54    0.49
  -3  -3  -6    9.91    0.86
   3  -3   6    7.85    0.50
  -3  -3  -6    7.62    0.51
   3  -3   6    7.41    0.62
  -3  -3  -6    7.16    0.56
  -3  -3  -6    7.01    0.86
  -3  -3  -6    7.24    0.55
  -3  -3  -6    7.80    0.52
  -3   3  -6    7.69    0.50
   3   3   6    8.51    0.82
  -3   3  -6    7.77    0.52
  -3   3  -6    7.43    0.66
   3   3   6    8.76    0.78
  -3   3  -6    7.13    0.68
   3   3   6    7.63    0.70
   3   3   6    8.49    0.52
   3   3   6    8.48    0.53
   4  -3   6    2.02    0.29
   4  -3   6    2.06    0.26
  -4  -3  -6    1.89    0.26
   4  -3   6    1.55    0.27
   4  -3   6    1.66    0.32
  -4  -3  -6    1.62    0.43
  -4  -3  -6    2.50    0.52
  -4  -3  -6    1.15    0.20
  -4  -3  -6    2.43    0.33
  -4  -3  -6    1.94    0.28
   4   3   6    1.63    0.37
   4   3   6    2.02    0.27
   4   3   6    2.62    0.48
   4   3   6    2.12    0.29
  -4   3  -6    1.81    0.41
  -4   3  -6    2.14    0.27
   4   3   6    1.77    0.42
  -5  -3  -6    5.36    0.76
   5  -3   6    4.22    0.50
  -5  -3  -6    5.41    0.55
   5  -3   6    4.37    0.44
  -5  -3  -6    4.32    0.48
  -5  -3  -6    4.53    0.46
   5  -3   6    3.66    0.49
  -5   3  -6    4.25    0.45
   5   3   6    3.32    0.62
   5   3   6    4.90    0.63
   5   3   6    3.99    0.47
  -5   3  -6    4.02    0.64
   5   3   6    4.30    0.73
  -5   3  -6    4.61    0.60
   6  -3   6    3.49    0.43
  -6  -3  -6    3.95    0.46
  -6  -3  -6    4.81    0.56
   6  -3   6    3.54    0.50
   6  -3   6    3.65    0.49
   6  -3   6    3.84    0.59
  -6  -3  -6    4.17    0.72
   6   3   6    3.47    0.68
   6   3   6    3.00    0.69
   6   3   6    3.35    0.46
   6   3   6    4.11    0.59
  -6   3  -6    3.93    0.64
  -6   3  -6    2.92    0.41
  -7  -3  -6    5.41    0.60
   7  -3   6    4.85    0.60
  -7  -3  -6    5.41    0.65
   7  -3   6    5.66    0.59
  -7  -3  -6    4.44    0.81
   7  -3   6    4.56    0.70
   7   3   6    4.54    0.60
   7   3   6    5.56    0.96
   7   3   6    5.77    0.97
  -7   3  -6    4.68    0.56
   7   3   6    5.41    0.72
  -8  -3  -6    3.73    0.51
   8  -3   6    3.35    0.48
   8  -3   6    2.69    0.62
  -8  -3  -6    2.95    0.73
   8  -3   6    2.93    0.45
  -8  -3  -6    3.25    0.53
   8   3   6    2.97    0.51
  -8   3  -6    2.70    0.45
   8   3   6    3.53    0.58
   8   3   6    4.30    0.93
   8   3   6    2.11    0.71
  -9  -3  -6    0.67    0.27
   9  -3   6    0.93    0.51
  -9  -3  -6    1.17    0.34
   9  -3   6    0.62    0.33
  -9  -3  -6    0.37    0.53
   9  -3   6    0.92    0.29
   9   3   6    0.86    0.68
   9   3   6   -0.03    0.23
  -9   3  -6    0.52    0.29
   9   3   6    0.49    0.28
 -10  -3  -6    1.00    0.60
  10  -3   6    0.21    0.50
 -10  -3  -6    0.59    0.27
  10  -3   6    0.36    0.30
 -10  -3  -6    0.16    0.31
  10   3   6    0.65    0.32
 -10   3  -6    0.18    0.29
  10   3   6    0.22    0.31
  10   3   6    0.75    0.82
 -11  -3  -6    2.80    0.55
 -11  -3  -6    2.20    0.58
  11  -3   6    2.58    0.55
  11  -3   6    2.91    0.79
  11   3   6    2.63    0.59
  11   3   6    2.51    0.56
 -11   3  -6    2.27    0.56
 -12  -3  -6    2.05    0.62
 -12  -3  -6    3.55    0.63
  12  -3   6    1.66    0.85
  12  -3   6    1.70    0.47
  12   3   6    1.97    0.55
 -12   3  -6    2.21    0.60
  12   3   6    2.54    0.56
 -11  -4   6    0.82    0.37
 -11  -4   6    0.30    0.33
  11  -4  -6    1.29    0.68
  11  -4  -6    0.52    0.37
 -11   4   6    1.04    0.39
  11   4  -6    0.58    0.39
 -11   4   6    1.45    0.83
  11   4  -6    1.06    0.48
 -10  -4   6    2.66    0.50
  10  -4  -6    4.00    0.79
  10  -4  -6    2.92    0.52
 -10  -4   6    4.54    0.67
  10   4  -6    3.19    0.63
 -10   4   6    2.52    0.51
  10   4  -6    2.46    0.60
 -10   4   6    5.11    1.09
  10   4  -6    3.63    1.02
  -9  -4   6    3.85    0.93
  -9  -4   6    4.46    0.63
   9  -4  -6    3.75    0.73
   9  -4  -6    4.42    0.58
  -9  -4   6    3.73    0.56
   9   4  -6    5.35    0.71
  -9   4   6    3.18    0.53
   9   4  -6    3.65    0.91
   9   4  -6    3.99    0.73
  -9   4   6    4.36    0.97
  -8  -4   6    9.55    0.81
   8  -4  -6    9.52    0.77
  -8  -4   6   11.40    1.36
   8  -4  -6   10.63    1.06
  -8  -4   6    8.52    0.77
   8   4  -6    9.23    1.11
  -8   4   6    8.03    1.23
   8   4  -6    9.41    0.84
  -8   4   6    9.59    0.78
   8   4  -6    9.24    1.31
   7  -4  -6   14.24    0.91
   7  -4  -6   12.88    0.88
   7  -4  -6   11.47    1.00
  -7  -4   6   12.84    0.93
  -7  -4   6   10.77    0.87
  -7  -4   6   12.49    1.39
   7  -4  -6   12.35    0.93
  -7   4   6   12.71    0.90
   7   4  -6   14.32    1.52
   7   4  -6   11.57    1.14
  -7   4   6   12.57    1.44
   7   4  -6   14.16    0.99
   6  -4  -6    1.88    0.28
  -6  -4   6    2.07    0.37
   6  -4  -6    1.62    0.37
   6  -4  -6    1.37    0.30
   6  -4  -6    1.54    0.34
  -6  -4   6    2.19    0.34
  -6  -4   6    1.38    0.50
  -6  -4   6    2.42    0.36
   6   4  -6    2.38    0.53
   6   4  -6    2.03    0.55
  -6   4   6    2.31    0.64
  -6   4   6    1.86    0.32
   6   4  -6    1.49    0.34
  -5  -4   6   13.94    1.19
   5  -4  -6   13.25    0.98
  -5  -4   6   13.34    0.85
  -5  -4   6   14.61    0.91
  -5  -4   6   13.33    0.91
  -5  -4   6   14.57    0.95
   5  -4  -6   15.22    0.87
  -5   4   6   12.78    0.87
  -5   4   6   12.51    1.46
   5   4  -6   12.18    0.92
  -5   4   6   13.47    1.19
   5   4  -6   11.95    1.15
  -5   4   6   14.59    1.25
  -4  -4   6    2.23    0.32
  -4  -4   6    2.10    0.24
  -4  -4   6    1.71    0.26
  -4  -4   6    1.45    0.36
   4  -4  -6    2.11    0.27
   4  -4  -6    2.07    0.38
  -4  -4   6    2.73    0.54
   4   4  -6    1.55    0.41
   4   4  -6    2.01    0.32
  -4   4   6    1.37    0.38
  -4   4   6    1.61    0.37
  -4   4   6    2.03    0.27
  -4   4   6    3.25    0.69
  -3  -4   6   19.03    1.29
  -3  -4   6   19.91    1.10
  -3  -4   6   19.61    1.14
   3  -4  -6   21.39    1.10
   3  -4  -6   22.09    1.33
  -3  -4   6   19.12    1.07
  -3  -4   6   21.30    1.46
   3   4  -6   21.17    1.27
  -3   4   6   18.87    1.63
  -3   4   6   20.46    1.12
   3   4  -6   19.53    1.35
   3   4  -6   20.43    1.18
  -3   4   6   18.70    1.30
  -2  -4   6    6.69    0.45
   2  -4  -6    6.67    0.42
  -2  -4   6    7.09    0.70
  -2  -4   6    6.53    0.77
  -2  -4   6    7.25    0.47
   2  -4  -6    7.59    0.64
   2   4  -6    6.77    0.64
   2   4  -6    6.30    0.52
  -2   4   6    6.63    0.42
  -2   4   6    6.73    0.43
   2   4  -6    6.88    0.47
  -2   4   6    6.27    0.91
   1  -4  -6    2.91    0.22
  -1  -4   6    3.15    0.26
   1  -4  -6    3.86    0.47
  -1  -4   6    3.25    0.25
  -1  -4   6    3.43    0.52
  -1  -4   6    3.75    0.48
   1  -4  -6    2.85    0.53
   1   4  -6    3.46    0.28
   1   4  -6    3.45    0.52
  -1   4   6    3.62    0.63
   1   4  -6    3.09    0.25
  -1   4   6    3.06    0.23
  -1   4   6    3.34    0.24
  -1   4   6    3.10    0.48
   0  -4   6    3.85    0.50
   0  -4  -6    2.57    0.21
   0  -4   6    2.21    0.43
   0  -4  -6    2.64    0.51
   0  -4  -6    2.98    0.24
   0   4   6    2.82    0.21
   0   4  -6    2.76    0.51
   0   4  -6    3.15    0.23
   0   4   6    3.04    0.24
   0   4   6    3.58    0.51
   0   4  -6    2.62    0.21
   0   4   6    2.29    0.49
   1  -4   6    3.54    0.50
  -1  -4  -6    2.10    0.48
  -1  -4  -6    2.97    0.23
  -1  -4  -6    3.80    0.32
  -1   4  -6    2.80    0.22
   1   4   6    2.94    0.50
   1   4   6    2.90    0.23
   1   4   6    2.99    0.32
   1   4   6    3.16    0.38
  -1   4  -6    2.66    0.22
   1   4   6    1.92    0.45
   2  -4   6    7.70    0.65
  -2  -4  -6    6.17    0.85
  -2  -4  -6    6.31    0.42
   2  -4   6    5.30    0.39
   2   4   6    6.54    0.74
   2   4   6    6.55    0.76
   2   4   6    5.63    0.65
   2   4   6    6.19    0.42
  -2   4  -6    6.56    0.41
  -3  -4  -6    7.01    0.99
   3  -4   6   11.13    0.87
  -3  -4  -6   11.41    0.68
  -3  -4  -6   10.50    0.63
   3  -4   6   10.32    0.63
  -3  -4  -6   11.33    0.67
  -3   4  -6    8.90    0.86
   3   4   6   12.15    0.70
   3   4   6   10.07    0.94
  -3   4  -6   10.72    0.65
   3   4   6    9.91    0.96
  -4  -4  -6    5.20    0.42
  -4  -4  -6    5.82    0.41
  -4  -4  -6    4.07    0.46
   4  -4   6    5.47    0.41
  -4  -4  -6    2.47    0.63
   4  -4   6    4.41    0.58
  -4   4  -6    5.39    0.42
   4   4   6    4.37    0.72
  -4   4  -6    5.66    0.67
   4   4   6    5.75    0.47
   4   4   6    5.11    0.72
  -5  -4  -6   12.07    0.83
  -5  -4  -6   11.18    0.77
  -5  -4  -6    8.32    1.17
  -5  -4  -6   11.80    0.78
   5  -4   6   11.87    0.93
   5  -4   6   12.49    0.77
   5   4   6   12.00    0.84
   5   4   6   12.29    1.07
   5   4   6   11.38    1.27
  -5   4  -6   11.53    0.78
   6  -4   6    2.90    0.38
   6  -4   6    3.22    0.51
  -6  -4  -6    1.94    0.64
  -6  -4  -6    2.60    0.39
  -6  -4  -6    3.04    0.45
   6   4   6    3.44    0.61
  -6   4  -6    2.80    0.40
   6   4   6    3.31    0.47
   6   4   6    3.15    0.74
  -7  -4  -6    8.16    1.17
  -7  -4  -6    7.88    0.73
   7  -4   6    8.14    0.87
  -7  -4  -6    8.54    0.69
   7  -4   6    8.29    0.67
   7   4   6    7.56    1.21
  -7   4  -6    9.57    0.73
   7   4   6    8.98    1.05
   7   4   6    8.26    0.84
  -8  -4  -6    2.33    0.77
  -8  -4  -6    4.04    0.54
   8  -4   6    4.31    0.54
  -8  -4  -6    4.86    0.63
   8  -4   6    3.45    0.57
   8   4   6    4.47    0.73
  -8   4  -6    3.60    0.54
   8   4   6    3.38    0.92
   8   4   6    3.28    0.57
  -9  -4  -6    1.53    0.41
   9  -4   6    1.75    0.45
   9  -4   6    1.59    0.37
  -9  -4  -6    1.57    0.38
   9   4   6    1.71    0.47
  -9   4  -6    1.03    0.35
   9   4   6    0.93    0.74
   9   4   6    1.64    0.48
  10  -4   6    2.73    0.51
 -10  -4  -6    4.05    0.63
 -10  -4  -6    3.14    0.53
  10   4   6    1.63    0.46
  10   4   6    3.72    1.13
 -10   4  -6    1.91    0.50
  10   4   6    2.60    0.59
 -11  -4  -6    1.04    0.40
 -11  -4  -6    0.67    0.40
  11  -4   6    0.87    0.41
  11   4   6    0.63    0.39
 -11   4  -6    0.82    0.42
  11   4   6    1.05    0.48
 -10  -5   6    4.94    0.70
 -10  -5   6    3.39    0.54
  10  -5  -6    3.82    0.61
 -10   5   6    3.74    0.59
  10   5  -6    3.98    0.66
  10   5  -6    3.91    0.79
  10   5  -6    3.94    1.05
   9  -5  -6    0.28    0.31
  -9  -5   6    0.06    0.25
  -9  -5   6    0.50    0.30
   9   5  -6   -0.48    0.32
   9   5  -6    0.14    0.62
   9   5  -6    0.26    0.32
  -9   5   6    0.71    0.29
  -8  -5   6    2.74    0.85
  -8  -5   6    3.71    0.56
   8  -5  -6    3.79    0.52
  -8  -5   6    4.24    0.52
   8   5  -6    3.57    0.56
  -8   5   6    3.86    0.52
   8   5  -6    2.19    0.79
   8   5  -6    2.95    0.67
  -7  -5   6    1.20    0.27
  -7  -5   6    0.60    0.59
  -7  -5   6    1.10    0.32
   7  -5  -6    1.41    0.32
   7   5  -6    1.50    0.38
   7   5  -6    1.47    0.52
  -7   5   6    1.09    0.31
   7   5  -6    1.01    0.56
  -6  -5   6    1.37    0.36
  -6  -5   6    1.74    0.60
   6  -5  -6    1.28    0.31
  -6  -5   6    1.49    0.30
  -6  -5   6    1.54    0.34
  -6  -5   6    1.91    0.26
   6  -5  -6    1.64    0.42
   6   5  -6    1.12    0.31
  -6   5   6    1.28    0.29
  -6   5   6    1.27    0.70
   6   5  -6    2.20    0.62
   6   5  -6    1.11    0.44
  -5  -5   6    1.42    0.20
  -5  -5   6    1.32    0.56
  -5  -5   6    1.52    0.31
   5  -5  -6    1.79    0.27
  -5  -5   6    2.45    0.42
   5  -5  -6    1.47    0.37
   5   5  -6    0.46    0.23
  -5   5   6    0.93    0.61
  -5   5   6    1.47    0.28
   5   5  -6    1.42    0.50
   4  -5  -6    9.11    0.51
  -4  -5   6    5.88    0.86
  -4  -5   6    6.92    0.74
   4  -5  -6    7.64    0.79
  -4  -5   6    6.94    0.54
   4   5  -6    5.66    0.61
  -4   5   6    7.10    0.53
   4   5  -6    5.59    0.77
  -4   5   6    5.31    0.99
  -4   5   6    7.74    0.99
  -4   5   6    5.39    0.68
  -4   5   6    7.42    0.79
  -3  -5   6    1.93    0.27
  -3  -5   6    1.60    0.50
   3  -5  -6    2.00    0.42
  -3  -5   6    2.22    0.43
   3   5  -6    1.70    0.29
  -3   5   6    2.21    0.67
   3   5  -6    1.46    0.35
  -3   5   6    3.14    0.51
  -3   5   6    2.39    0.26
  -2  -5   6    8.01    0.97
  -2  -5   6    8.36    0.53
   2  -5  -6    7.96    0.83
  -2  -5   6    8.92    0.78
  -2   5   6    8.13    0.90
   2   5  -6    8.69    0.66
   2   5  -6    8.52    0.58
  -2   5   6    6.92    1.06
  -2   5   6    8.19    0.50
   2   5  -6    8.19    0.78
  -1  -5   6    1.34    0.43
   1  -5  -6    1.25    0.35
  -1  -5   6    0.84    0.33
  -1   5   6    1.73    0.17
  -1   5   6    2.23    0.56
   1   5  -6    1.06    0.42
   1   5  -6    1.87    0.23
  -1   5   6    2.96    0.53
   0  -5   6   32.38    2.03
   0  -5   6   32.26    2.10
   0  -5  -6   30.31    2.22
   0   5   6   30.10    2.26
   0   5  -6   32.94    2.23
   0   5   6   35.82    2.26
   0   5   6   31.14    1.68
   0   5  -6   33.95    1.70
  -1  -5  -6    2.71    0.23
  -1  -5  -6    1.78    0.54
   1  -5   6    1.82    0.45
   1   5   6    2.36    0.49
   1   5   6    3.26    0.42
   1   5   6    1.66    0.31
  -1   5  -6    3.06    0.66
   1   5   6    2.57    0.56
   1   5   6    2.67    0.26
  -1   5  -6    2.90    0.26
   2  -5   6    4.20    0.61
  -2  -5  -6    4.04    0.31
  -2  -5  -6    2.74    0.66
   2   5   6    3.49    0.60
   2   5   6    4.08    0.34
   2   5   6    3.28    0.51
  -2   5  -6    3.40    0.29
   2   5   6    4.63    0.69
  -3  -5  -6    5.92    0.43
  -3  -5  -6    4.39    0.84
   3  -5   6    5.44    0.72
  -3   5  -6    6.25    0.68
   3   5   6    5.59    0.47
   3   5   6    4.91    0.77
  -3   5  -6    6.00    0.42
   3   5   6    4.31    0.71
  -4  -5  -6   16.67    1.72
   4  -5   6   16.66    0.95
   4  -5   6   16.23    1.27
  -4  -5  -6   17.56    1.00
  -4   5  -6   16.91    1.01
   4   5   6   17.28    1.08
  -4   5  -6   16.10    1.31
   4   5   6   16.90    1.42
   4   5   6   15.97    1.40
  -5  -5  -6    0.35    0.43
  -5  -5  -6    0.40    0.20
  -5  -5  -6    0.24    0.14
  -5  -5  -6    0.68    0.17
   5  -5   6    0.52    0.21
   5  -5   6    0.59    0.31
  -5   5  -6    0.78    0.26
   5   5   6    0.21    0.35
   5   5   6    0.58    0.24
   5   5   6    0.42    0.41
   6  -5   6    1.21    0.40
  -6  -5  -6    0.41    0.54
   6  -5   6    0.81    0.24
  -6  -5  -6    0.44    0.21
  -6  -5  -6    1.46    0.30
   6   5   6    0.94    0.43
   6   5   6    0.36    0.23
  -6   5  -6    0.66    0.25
   6   5   6    0.15    0.47
  -7  -5  -6    0.70    0.60
   7  -5   6    0.47    0.35
  -7  -5  -6    0.42    0.26
  -7  -5  -6    0.86    0.27
   7  -5   6    0.71    0.28
   7   5   6    0.58    0.58
   7   5   6    0.49    0.30
  -7   5  -6    0.31    0.26
   7   5   6    0.52    0.40
   8  -5   6    1.85    0.37
   8  -5   6    1.91    0.49
  -8  -5  -6    1.85    0.38
  -8  -5  -6    1.82    0.40
   8   5   6    2.02    0.48
   8   5   6    1.90    0.82
   8   5   6    2.45    0.64
  -8   5  -6    1.99    0.43
  -9  -5  -6    0.20    0.27
  -9  -5  -6    0.07    0.27
   9  -5   6    0.47    0.42
   9  -5   6    0.55    0.32
   9   5   6    1.15    0.42
  -9   5  -6    0.41    0.34
   9   5   6    1.12    0.88
   9   5   6    0.75    0.46
  -8  -6   6    0.30    0.29
   8  -6  -6    0.32    0.29
   8   6  -6   -0.42    0.64
  -8   6   6    0.43    0.30
   8   6  -6   -0.30    0.28
   8   6  -6    0.34    0.44
   7  -6  -6    1.12    0.31
  -7  -6   6    1.64    0.35
   7   6  -6    1.16    0.36
   7   6  -6    1.05    0.59
  -7   6   6    1.24    0.33
   7   6  -6    1.17    0.54
  -6  -6   6   -0.07    0.62
   6  -6  -6   -0.11    0.21
  -6  -6   6    0.09    0.32
  -6  -6   6    0.03    0.22
   6   6  -6    0.71    0.50
  -6   6   6    0.60    0.24
   6   6  -6   -0.15    0.21
   6   6  -6   -0.32    0.44
  -5  -6   6    0.53    0.37
  -5  -6   6    0.19    0.64
  -5  -6   6    1.36    0.28
   5   6  -6    0.54    0.47
  -5   6   6    1.04    0.25
   5   6  -6    1.31    0.33
   5   6  -6    0.61    0.44
  -4  -6   6    0.37    0.35
  -4  -6   6    0.27    0.59
  -4  -6   6    0.39    0.19
   4   6  -6   -0.23    0.19
  -4   6   6    0.13    0.16
   4   6  -6    0.15    0.38
  -3  -6   6    0.70    0.53
  -3  -6   6    0.29    0.15
  -3  -6   6    0.15    0.32
  -3   6   6    0.72    0.57
   3   6  -6    0.07    0.20
   3   6  -6    0.15    0.27
  -2  -6   6    0.98    0.54
  -2  -6   6    1.12    0.39
   2   6  -6    0.98    0.30
  -2   6   6    1.42    0.66
  -2   6   6    0.95    0.44
   2   6  -6    1.32    0.24
  -1  -6   6    2.04    0.48
  -1  -6   6    1.83    0.56
   1   6  -6    1.62    0.23
  -1   6   6    2.20    0.75
  -1   6   6    1.72    0.48
   0  -6  -6    0.40    0.49
   0  -6   6    0.05    0.32
   0   6   6    0.42    0.50
   0   6   6    0.43    0.13
   0   6   6    0.04    0.33
   1  -6   6    0.99    0.43
  -1  -6  -6    0.54    0.50
   1   6   6    0.59    0.18
   1   6   6    0.52    0.51
   1   6   6    1.14    0.48
   1   6   6    0.85    0.32
  -1   6  -6   -0.51    0.41
   2  -6   6    2.66    0.56
  -2  -6  -6    2.05    0.69
   2   6   6    1.56    0.44
   2   6   6    2.07    0.29
   2   6   6    1.24    0.53
   2   6   6    1.85    0.55
  -2   6  -6    1.21    0.66
   3  -6   6    3.31    0.68
  -3  -6  -6    2.67    0.79
  -3  -6  -6    3.31    0.32
   3   6   6    2.61    0.59
   3   6   6    3.04    0.41
   3   6   6    2.78    0.61
  -3   6  -6    3.43    0.34
  -3   6  -6    2.78    0.87
  -4  -6  -6    1.38    0.25
   4  -6   6    0.83    0.40
  -4  -6  -6    0.59    0.61
  -4   6  -6    1.22    0.77
   4   6   6    1.13    0.31
  -4   6  -6    1.52    0.28
   4   6   6    0.78    0.47
   4   6   6    1.31    0.50
  -5  -6  -6    1.06    0.26
   5  -6   6    1.33    0.47
   5   6   6    1.21    0.34
   5   6   6    1.31    0.60
   5   6   6    0.95    0.52
  -5   6  -6    1.62    0.32
   6  -6   6    2.00    0.30
   6  -6   6    2.55    0.59
  -6  -6  -6    1.55    0.35
   6   6   6    1.62    0.39
   6   6   6    1.94    0.67
  -6   6  -6    1.82    0.37
   6   6   6    1.83    0.60
   7  -6   6    0.78    0.46
  -7  -6  -6    0.92    0.32
   7  -6   6    0.93    0.30
   7   6   6    0.46    0.46
   7   6   6    1.18    0.76
  -7   6  -6    0.24    0.35
   7   6   6    0.65    0.34
  -5  -7   6    0.44    0.22
  -5  -7   6   -0.39    0.36
  -4  -7   6    0.91    0.48
   4   7  -6    0.50    0.27
   4   7  -6    0.58    0.58
   4   7  -6    0.57    0.46
  -3  -7   6   -0.16    0.38
   3   7  -6    0.41    0.37
  -2  -7   6    1.89    0.53
   2   7  -6    1.78    0.44
  -1  -7   6    0.06    0.31
   0  -7   6   -0.24    0.31
   0   7   6   -0.41    0.43
   1  -7   6    0.40    0.40
   1   7   6    0.65    0.49
   2  -7   6    3.85    0.72
   2   7   6    1.89    0.56
   2   7   6    4.40    0.85
   3  -7   6    0.04    0.40
   3   7   6    0.42    0.47
   3   7   6    0.46    0.53
   4  -7   6    0.59    0.47
   4   7   6    0.76    0.60
   4   7   6    0.60    0.55
   4   7   6    1.05    0.34
 -13   0   7    0.29    0.36
  13   0  -7    1.96    0.96
 -13   0   7    0.93    0.68
  13   0  -7    0.75    0.45
 -12   0   7    5.17    0.75
 -12   0   7    5.73    0.82
  12   0  -7    6.93    0.91
 -12   0   7    5.28    1.21
  12   0  -7    6.01    0.82
  12   0  -7    4.80    1.13
 -11   0   7    4.42    0.66
  11   0  -7    4.40    0.67
  11   0  -7    5.96    1.11
 -11   0   7    4.32    0.66
 -11   0   7    5.60    1.09
  11   0  -7    4.15    0.63
 -10   0   7    4.84    0.62
  10   0  -7    4.30    0.44
  10   0  -7    4.91    0.94
 -10   0   7    1.21    0.58
 -10   0   7    5.80    0.70
  10   0  -7    4.56    0.63
  10   0  -7    4.24    0.64
  -9   0   7    6.01    0.67
   9   0  -7    5.14    0.64
  -9   0   7    5.00    0.63
   9   0  -7    2.80    0.75
   9   0  -7    5.24    0.63
   9   0  -7    4.12    0.47
  -9   0   7    4.91    0.67
  -9   0   7    6.13    1.01
   8   0  -7    2.77    0.67
  -8   0   7    1.81    0.53
   8   0  -7    2.86    0.41
   8   0  -7    2.69    0.33
  -8   0   7    2.04    0.41
  -8   0   7    2.11    0.39
  -8   0   7    2.84    0.43
   7   0  -7   11.65    0.89
  -7   0   7   11.52    1.31
  -7   0   7   13.53    0.91
   7   0  -7   12.33    0.88
   7   0  -7   14.95    1.24
  -7   0   7   14.36    0.93
   7   0  -7   13.14    0.90
   7   0  -7   13.03    1.20
  -7   0   7   14.26    0.97
  -6   0   7  103.83    5.90
  -6   0   7  106.62    5.60
   6   0  -7  107.03    6.22
   6   0  -7  104.95    5.74
   6   0  -7  107.89    5.49
  -6   0   7  108.52    5.38
   6   0  -7  100.91    6.24
   6   0  -7  109.81    5.38
  -6   0   7  105.66    5.47
  -5   0   7    5.37    0.77
  -5   0   7    7.67    0.53
  -5   0   7    6.33    0.50
   5   0  -7    6.93    0.50
   5   0  -7    6.38    0.51
  -5   0   7    6.37    0.53
   5   0  -7    5.73    0.49
   5   0  -7    7.01    0.79
  -5   0   7    6.99    0.39
   5   0  -7    5.55    0.74
  -4   0   7  104.22    5.21
  -4   0   7  103.84    5.31
   4   0  -7  107.08    5.32
  -4   0   7  104.38    5.42
   4   0  -7  104.58    5.48
   4   0  -7  102.13    5.98
  -4   0   7  103.99    5.64
   4   0  -7  103.61    5.20
   3   0  -7    0.16    0.15
   3   0  -7    0.27    0.10
  -3   0   7    0.17    0.16
  -3   0   7    0.22    0.09
  -3   0   7    0.13    0.08
   3   0  -7    0.20    0.14
  -3   0   7    0.42    0.11
   3   0  -7    0.15    0.08
   2   0  -7   46.49    2.58
   2   0  -7   50.27    2.54
   2   0  -7   50.11    2.92
  -2   0   7   50.28    2.79
   2   0  -7   49.12    2.86
  -2   0   7   45.73    2.85
  -2   0   7   49.96    2.53
   2   0  -7   50.44    2.61
  -2   0   7   49.91    2.58
   2   0  -7   48.14    2.46
  -2   0   7   52.23    2.93
   1   0  -7    7.40    0.48
  -1   0   7    7.05    0.42
   1   0  -7    6.74    0.57
  -1   0   7    6.35    0.40
   1   0  -7    7.73    0.43
   1   0  -7    6.20    0.48
  -1   0   7    6.03    0.45
  -1   0   7    6.74    0.44
  -1   0   7    6.91    0.47
  -1   0   7    7.51    0.51
   1   0  -7    6.01    0.40
   1   0  -7    6.71    0.47
  -1   0   7    6.11    0.54
   1   0  -7    7.31    0.40
   0   0   7   -0.09    0.05
   0   0  -7   -0.08    0.07
   0   0   7    0.05    0.11
   0   0  -7   -0.02    0.07
   0   0   7   -0.04    0.08
   0   0  -7   -0.06    0.05
   0   0  -7   -0.01    0.12
   0   0  -7   -0.01    0.06
   1   0   7    5.52    0.42
  -1   0  -7    5.35    0.38
   1   0   7    5.24    0.36
  -1   0  -7    5.70    0.50
   1   0   7    5.60    0.34
   1   0   7    6.00    0.36
   1   0   7    5.72    0.51
   1   0   7    5.50    0.38
  -1   0  -7    5.57    0.34
  -1   0  -7    5.33    0.40
  -1   0  -7    5.42    0.35
  -2   0  -7    0.41    0.18
  -2   0  -7    0.49    0.11
   2   0   7    0.33    0.10
  -2   0  -7    0.26    0.09
   2   0   7    0.14    0.15
  -2   0  -7    0.36    0.12
   2   0   7    0.36    0.09
   2   0   7    0.24    0.10
   2   0   7    0.17    0.08
   2   0   7    0.42    0.16
   3   0   7   -0.01    0.14
  -3   0  -7    0.02    0.08
  -3   0  -7   -0.14    0.06
  -3   0  -7   -0.09    0.08
   3   0   7    0.04    0.09
   3   0   7   -0.29    0.14
  -3   0  -7   -0.20    0.06
   3   0   7    0.00    0.06
   3   0   7   -0.06    0.08
   3   0   7    0.01    0.07
  -4   0  -7    0.02    0.10
   4   0   7    0.02    0.07
  -4   0  -7    0.12    0.09
   4   0   7   -0.02    0.16
   4   0   7   -0.08    0.20
   4   0   7    0.09    0.09
  -4   0  -7   -0.05    0.07
   4   0   7    0.07    0.11
   5   0   7    0.29    0.30
   5   0   7    0.55    0.17
   5   0   7    0.75    0.31
  -5   0  -7    0.60    0.20
  -5   0  -7    0.60    0.18
   5   0   7    0.51    0.14
   5   0   7    0.60    0.18
  -5   0  -7    0.61    0.17
   6   0   7   26.91    1.83
  -6   0  -7   26.68    1.66
   6   0   7   28.31    2.00
   6   0   7   26.55    1.72
   6   0   7   27.47    1.59
  -6   0  -7   26.18    1.52
   6   0   7   28.72    1.58
  -6   0  -7   26.49    1.59
   7   0   7    2.80    0.41
   7   0   7    3.05    0.63
  -7   0  -7    2.43    0.37
   7   0   7    2.67    0.35
   7   0   7    2.70    0.41
   7   0   7    1.77    0.56
  -7   0  -7    1.43    0.37
  -7   0  -7    2.04    0.38
   8   0   7   16.67    1.14
   8   0   7   18.00    1.14
   8   0   7   16.20    1.42
   8   0   7   16.49    1.13
  -8   0  -7   14.61    1.17
  -8   0  -7   14.98    1.05
  -8   0  -7   15.89    1.13
  -9   0  -7    2.19    0.41
   9   0   7    1.50    0.30
  -9   0  -7    1.98    0.48
  -9   0  -7    1.87    0.41
   9   0   7    1.32    0.37
   9   0   7    1.67    0.38
   9   0   7    0.72    0.51
  10   0   7    0.25    0.28
  10   0   7    0.19    0.46
 -10   0  -7    0.86    0.34
 -10   0  -7    0.66    0.32
  10   0   7    0.89    0.26
  10   0   7    0.85    0.33
  11   0   7    1.99    0.77
  11   0   7    2.41    0.53
  11   0   7    1.66    0.47
 -11   0  -7    1.32    0.41
  11   0   7    2.55    0.41
 -11   0  -7    2.02    0.48
  12   0   7    2.26    0.91
 -12   0  -7    2.77    0.63
  12   0   7    2.58    0.59
  12   0   7    2.14    0.42
  13   0   7    0.74    0.52
 -13   0  -7    1.17    0.46
  13   0   7    1.73    1.01
 -13  -1   7    1.78    0.82
  13  -1  -7    1.63    0.55
 -13  -1   7    1.87    0.57
 -13  -1   7    1.45    0.52
  13  -1  -7    1.29    0.85
  13   1  -7    1.96    0.60
 -13   1   7    1.82    0.54
  13   1  -7    3.45    1.18
 -13   1   7    2.57    0.89
  13   1  -7    1.58    0.53
  12  -1  -7    0.38    0.34
 -12  -1   7    0.81    0.59
  12  -1  -7    1.71    0.81
 -12  -1   7    1.50    0.49
 -12  -1   7    0.29    0.36
 -12   1   7    0.60    0.68
  12   1  -7    0.85    0.79
  12   1  -7    0.95    0.47
 -12   1   7    0.52    0.34
  12   1  -7    0.73    0.40
 -11  -1   7    1.22    0.46
 -11  -1   7    1.71    0.65
  11  -1  -7    1.09    0.37
  11  -1  -7    0.21    0.54
 -11  -1   7    1.34    0.38
 -11  -1   7    0.59    0.36
 -11   1   7    1.06    0.58
  11   1  -7    1.16    0.32
  11   1  -7    1.93    0.83
  11   1  -7    0.81    0.38
  11   1  -7    0.96    0.37
 -11   1   7    0.94    0.32
  10  -1  -7    2.69    0.48
 -10  -1   7    3.60    0.59
  10  -1  -7    3.60    0.82
  10  -1  -7    3.55    0.53
 -10  -1   7    1.66    0.61
 -10  -1   7    3.04    0.50
 -10  -1   7    3.78    0.63
  10   1  -7    3.98    0.97
 -10   1   7    2.12    0.76
  10   1  -7    3.06    0.47
  10   1  -7    2.50    0.52
[truncated: 1,015,757 more chars]
