# Supplementary material for: Crystal structure of a new polymorph of (2S,3S)-2-amino-3-methyl­penta­noic acid
Source: Acta Crystallogr E Crystallogr Commun. 2018 May 1;74(Pt 6):776–9. doi: 10.1107/S2056989018006126 (PMC6002834; doi:10.1107/S2056989018006126)
Supplement: Supplementary file 2 [file e-74-00776-Isup2.hkl]

data_I                                                                          
_shelx_title ' ile4 in P2(1)'                                                   
_shelx_refln_list_code          4                                               
_shelx_F_calc_maximum      173.10                                               
_exptl_crystal_F_000       576.00                                               
_reflns_d_resolution_high  0.7200                                               
                                                                                
loop_                                                                           
 _space_group_symop_operation_xyz                                               
 'x, y, z'                                                                      
 '-x, y+1/2, -z'                                                                
                                                                                
_cell_length_a     9.6757                                                       
_cell_length_b     5.2885                                                       
_cell_length_c    28.0136                                                       
_cell_angle_alpha  90.000                                                       
_cell_angle_beta   98.300                                                       
_cell_angle_gamma  90.000                                                       
                                                                                
_shelx_F_squared_multiplier     1.000                                           
                                                                                
loop_                                                                           
 _refln_index_h                                                                 
 _refln_index_k                                                                 
 _refln_index_l                                                                 
 _refln_F_squared_calc                                                          
 _refln_F_squared_meas                                                          
 _refln_F_squared_sigma                                                         
 _refln_observed_status                                                         
   1  -7   0          3.84          1.94         6.70 o                         
   2  -7   0          4.56         11.50         9.24 o                         
   3  -7   0         13.21         -8.14        10.65 o                         
   4  -7   0         28.40         20.68        13.78 o                         
   0  -6   0        109.28        132.87        15.71 o                         
   1  -6   0         21.86         22.56         6.89 o                         
   2  -6   0          3.21          1.67         5.36 o                         
   3  -6   0         46.13         38.58         6.51 o                         
   4  -6   0         10.90         11.54         4.20 o                         
   5  -6   0          2.89          3.81         4.73 o                         
   6  -6   0         46.03         40.37         7.82 o                         
   7  -6   0         27.89         20.48         5.21 o                         
   1  -5   0         30.28        127.11        20.18 o                         
   2  -5   0        167.07        160.11        10.24 o                         
   3  -5   0          4.23          1.21         2.81 o                         
   4  -5   0        117.07        173.88        16.52 o                         
   5  -5   0         10.59         10.78         2.43 o                         
   6  -5   0         27.82         28.72         3.55 o                         
   7  -5   0         17.15         31.77         4.26 o                         
   8  -5   0        144.86        124.54        11.37 o                         
   9  -5   0         48.16         41.73         6.22 o                         
   0  -4   0        187.45        172.83        25.28 o                         
   1  -4   0        219.01        304.83        12.88 o                         
   2  -4   0        172.44        155.00         6.61 o                         
   3  -4   0        695.25        626.43        15.16 o                         
   4  -4   0        614.81        556.26        12.36 o                         
   5  -4   0        224.31        196.08         7.28 o                         
   6  -4   0         51.16         37.77         3.48 o                         
   7  -4   0        315.23        344.10        10.87 o                         
   8  -4   0        106.14         95.57         6.69 o                         
   9  -4   0          0.90         14.93         4.14 o                         
  10  -4   0         92.69        103.69         9.25 o                         
  11  -4   0         16.91         17.02         6.02 o                         
   1  -3   0        570.50        526.79        12.91 o                         
   2  -3   0         50.97         44.74         3.02 o                         
   3  -3   0        280.59        253.71         6.55 o                         
   4  -3   0        179.92        139.29         4.16 o                         
   5  -3   0        136.92        164.92         5.15 o                         
   6  -3   0        182.45        209.20         6.89 o                         
   7  -3   0          2.76          5.86         2.71 o                         
   8  -3   0         20.34         24.90         4.11 o                         
   9  -3   0          8.47         15.04         3.89 o                         
  10  -3   0         32.26         30.25         6.28 o                         
  11  -3   0        126.78        124.79        11.09 o                         
  12  -3   0         29.02         38.91         8.41 o                         
   0  -2   0         54.53         25.25         5.49 o                         
   1  -2   0       1748.33       1592.28        31.68 o                         
   2  -2   0        358.55        328.64         5.67 o                         
   3  -2   0         40.66         41.95         2.41 o                         
   4  -2   0        783.67        662.73        11.75 o                         
   5  -2   0        238.51        217.76         5.46 o                         
   6  -2   0        169.42        168.52         5.93 o                         
   7  -2   0        170.80        166.95         5.77 o                         
   8  -2   0         46.06         52.44         4.97 o                         
   9  -2   0        108.03         92.04         6.19 o                         
  10  -2   0         69.35         63.22         6.66 o                         
  11  -2   0         66.70         59.15         8.01 o                         
  12  -2   0          2.13          6.54         5.84 o                         
   1  -1   0       2160.94       2200.32        39.47 o                         
   2  -1   0       5704.96       5643.55        70.86 o                         
   3  -1   0       3475.20       3049.62        46.06 o                         
   4  -1   0        526.83        451.95         9.10 o                         
   5  -1   0        783.63        805.10        15.17 o                         
   7  -1   0        250.23        236.84         6.51 o                         
   8  -1   0        847.73        693.58        15.01 o                         
   9  -1   0         82.06         82.30         7.36 o                         
  10  -1   0        278.67        258.63         9.91 o                         
  11  -1   0         79.48         82.95         7.88 o                         
  12  -1   0         97.31        100.23        10.20 o                         
  13  -1   0         61.83         37.20         9.65 o                         
   2   0   0       3537.76       3446.05        49.59 o                         
   3   0   0          2.43         -0.75         0.75 o                         
   4   0   0       3423.12       3269.28        55.08 o                         
   5   0   0         63.97         79.57         3.58 o                         
   6   0   0        280.81        339.34         8.77 o                         
   7   0   0          4.72          5.21         2.00 o                         
   8   0   0        416.68        346.84         9.92 o                         
   9   0   0          0.64          6.91         2.90 o                         
  10   0   0          2.12          7.25         3.76 o                         
  11   0   0        154.12        130.40         7.82 o                         
  12   0   0         16.97         20.19         5.64 o                         
  13   0   0         14.82         -0.34         7.52 o                         
   1   1   0       2158.94       2241.13        37.00 o                         
   2   1   0       5703.79       5515.13        82.94 o                         
   3   1   0       3474.87       3069.10        48.63 o                         
   4   1   0        526.49        459.30         8.91 o                         
   5   1   0        785.24        816.42        15.77 o                         
   7   1   0        249.76        251.52         7.61 o                         
   8   1   0        848.27        701.01        16.01 o                         
   9   1   0         82.16         78.28         8.25 o                         
  10   1   0        278.70        263.07        11.28 o                         
  11   1   0         79.68         60.58         6.51 o                         
  12   1   0         97.36        100.83         8.56 o                         
  13   1   0         62.05         48.17        16.24 o                         
   0   2   0         54.30         22.22         4.32 o                         
   1   2   0       1749.02       1560.53        34.20 o                         
   2   2   0        358.18        335.81         6.47 o                         
   3   2   0         40.41         40.13         3.28 o                         
   4   2   0        784.14        657.78        13.67 o                         
   5   2   0        238.14        235.20         6.42 o                         
   6   2   0        170.01        185.28         6.33 o                         
   7   2   0        170.46        165.17         7.20 o                         
   8   2   0         45.90         56.70         5.21 o                         
   9   2   0        107.99         96.67         7.16 o                         
  10   2   0         69.28         54.83         6.90 o                         
  11   2   0         66.70         73.92         8.03 o                         
  12   2   0          2.10          0.62         4.89 o                         
   1   3   0        570.62        520.65        13.88 o                         
   2   3   0         50.97         44.01         4.67 o                         
   3   3   0        279.64        273.61         6.47 o                         
   4   3   0        180.31        136.97         5.09 o                         
   5   3   0        137.01        158.72         6.80 o                         
   6   3   0        182.67        211.74        11.76 o                         
   7   3   0          2.78          7.36         3.58 o                         
   8   3   0         20.46         34.57         5.14 o                         
   9   3   0          8.34          5.98         4.27 o                         
  10   3   0         32.34         45.43         6.89 o                         
  11   3   0        126.57        127.59        15.39 o                         
  12   3   0         29.13         25.63         7.27 o                         
   0   4   0        187.50        185.61        23.24 o                         
   1   4   0        218.81        286.88        12.94 o                         
   2   4   0        172.37        177.33         7.78 o                         
   3   4   0        695.03        611.91        20.09 o                         
   4   4   0        613.99        533.08        15.40 o                         
   5   4   0        224.28        211.08         9.03 o                         
   6   4   0         51.33         39.51         5.67 o                         
   7   4   0        315.04        358.38        14.52 o                         
   8   4   0        106.02         86.78         8.01 o                         
   9   4   0          0.91          5.54         5.09 o                         
  10   4   0         92.76        106.91         9.95 o                         
  11   4   0         16.87          9.95         6.37 o                         
   1   5   0         30.12        113.04        14.75 o                         
   2   5   0        166.65        163.73        10.62 o                         
   3   5   0          4.25         -2.93         3.11 o                         
   4   5   0        116.95        128.50         7.54 o                         
   5   5   0         10.58          4.55         3.85 o                         
   6   5   0         27.90         24.87         5.27 o                         
   7   5   0         17.12         26.07         7.66 o                         
   8   5   0        144.82        153.71        11.52 o                         
   9   5   0         48.39         51.86         8.41 o                         
   0   6   0        109.46        105.35        23.20 o                         
   1   6   0         21.88         26.51        11.81 o                         
   2   6   0          3.22          4.07         4.46 o                         
   3   6   0         46.17         34.03         7.90 o                         
   4   6   0         10.85          6.89         5.63 o                         
   5   6   0          2.93          1.13         4.37 o                         
   6   6   0         45.84         38.71         6.34 o                         
   7   6   0         27.87         30.79         6.65 o                         
   1   7   0          3.88        -13.78        13.78 o                         
   2   7   0          4.56          1.25        13.47 o                         
   3   7   0         13.22         11.12         9.75 o                         
   4   7   0         28.50         24.35         7.49 o                         
  -4  -7   1         11.11         14.72        12.22 o                         
  -3  -7   1          1.68         10.02        12.21 o                         
  -2  -7   1        115.77        123.38        17.85 o                         
  -1  -7   1         11.53         19.02         7.69 o                         
   0  -7   1          2.14          8.12         8.30 o                         
   1  -7   1          7.21          8.09         9.51 o                         
   2  -7   1         97.05         86.51        19.75 o                         
   3  -7   1          3.27          7.20        12.84 o                         
  -7  -6   1         57.93         99.21        11.79 o                         
  -6  -6   1          0.96         14.52         5.79 o                         
  -5  -6   1         32.05         12.99         5.06 o                         
  -4  -6   1         23.60         21.06         5.03 o                         
  -3  -6   1         10.50          7.79         3.89 o                         
  -2  -6   1          0.87          3.24         5.36 o                         
  -1  -6   1         19.93         27.64         7.37 o                         
   0  -6   1         68.29         58.31         8.73 o                         
   1  -6   1         58.83         68.60         9.45 o                         
   2  -6   1          4.86          6.53         5.48 o                         
   3  -6   1         53.37         41.94         5.30 o                         
   4  -6   1         39.39         42.13         7.35 o                         
   5  -6   1         19.37         17.98         5.72 o                         
   6  -6   1          7.81         11.42        12.68 o                         
   7  -6   1         26.43         40.70         7.38 o                         
  -9  -5   1         27.31         28.36         5.49 o                         
  -8  -5   1         23.89         32.06         5.65 o                         
  -7  -5   1        154.52        171.16        10.87 o                         
  -6  -5   1        117.29         98.11         5.49 o                         
  -5  -5   1        158.96        147.15         7.40 o                         
  -4  -5   1        319.40        291.65        16.78 o                         
  -3  -5   1         84.13         94.81         6.76 o                         
  -2  -5   1          2.03          8.88         2.80 o                         
  -1  -5   1        393.50        341.21        17.43 o                         
   0  -5   1          9.67         12.73         5.04 o                         
   1  -5   1        165.10        207.52        14.03 o                         
   2  -5   1        360.52        370.52        17.34 o                         
   3  -5   1         50.41         43.33         4.79 o                         
   4  -5   1        321.19        307.68        11.28 o                         
   5  -5   1         60.53         85.04         4.29 o                         
   6  -5   1         26.72         33.59         3.60 o                         
   7  -5   1         33.27         31.06         4.48 o                         
   8  -5   1         14.86         34.58         5.14 o                         
   9  -5   1         18.52         22.82         5.36 o                         
 -11  -4   1          3.57          8.66         5.48 o                         
 -10  -4   1        109.04         98.52         9.03 o                         
  -9  -4   1         82.28         82.27         6.73 o                         
  -8  -4   1         21.72         54.98         6.53 o                         
  -7  -4   1         18.07         25.67         3.55 o                         
  -6  -4   1        126.10        121.87         6.76 o                         
  -5  -4   1        140.42        165.68         6.78 o                         
  -4  -4   1        397.01        541.62        16.56 o                         
  -3  -4   1        164.63        150.51        12.32 o                         
  -2  -4   1         18.72         17.08         2.73 o                         
  -1  -4   1        460.89        445.33        16.72 o                         
   0  -4   1          0.34         -2.47         2.60 o                         
   1  -4   1        317.73        305.85        12.82 o                         
   2  -4   1        231.98        212.74         8.08 o                         
   3  -4   1       1511.08       1331.04        29.72 o                         
   4  -4   1        190.19        170.27         7.01 o                         
   5  -4   1        690.55        704.58        17.66 o                         
   6  -4   1         91.43         89.87         5.33 o                         
   7  -4   1         37.77         64.25         4.75 o                         
   8  -4   1        206.68        178.65         9.37 o                         
   9  -4   1         68.43         62.28         6.06 o                         
  10  -4   1        230.47        247.44        13.95 o                         
  11  -4   1         24.39         25.77         6.46 o                         
 -12  -3   1          4.39         13.42         6.63 o                         
 -11  -3   1         13.03         24.47         6.60 o                         
 -10  -3   1        239.01        227.43        13.93 o                         
  -9  -3   1        162.17        149.45         8.87 o                         
  -8  -3   1         55.10         39.65         4.84 o                         
  -7  -3   1        601.20        562.88        15.54 o                         
  -6  -3   1        449.61        428.50        10.17 o                         
  -5  -3   1       1587.97       1871.03        31.05 o                         
  -4  -3   1         12.65          9.08        10.02 o                         
  -3  -3   1        145.90        129.07         5.19 o                         
  -2  -3   1        305.83        296.19         6.19 o                         
  -1  -3   1        170.78        281.90         7.80 o                         
   0  -3   1         70.59         96.96         7.42 o                         
   1  -3   1        570.81        837.44        19.23 o                         
   2  -3   1        678.91        650.76        11.04 o                         
   3  -3   1         90.38         67.57         4.31 o                         
   4  -3   1        184.08        165.21         4.28 o                         
   5  -3   1        155.25        183.24         7.11 o                         
   6  -3   1        236.13        199.74         8.38 o                         
   7  -3   1        369.05        378.09        11.23 o                         
   8  -3   1         59.10         57.16         5.17 o                         
   9  -3   1         12.06         11.52         3.94 o                         
  10  -3   1         35.83         35.10         6.28 o                         
  11  -3   1         87.53         98.35        10.50 o                         
  12  -3   1         23.40         16.59         6.69 o                         
 -12  -2   1          0.65          5.29         6.15 o                         
 -11  -2   1         31.98         47.55         7.45 o                         
 -10  -2   1         56.84         61.87         6.94 o                         
  -9  -2   1        118.67        101.19         7.69 o                         
  -8  -2   1          1.99         10.34         2.45 o                         
  -7  -2   1         65.89         85.14         3.91 o                         
  -6  -2   1        350.75        353.83         7.98 o                         
  -5  -2   1        475.11        503.17        11.07 o                         
  -4  -2   1        100.86        118.25        13.02 o                         
  -3  -2   1        111.92         88.19         2.95 o                         
  -2  -2   1         35.02         28.11         1.48 o                         
  -1  -2   1        136.96        415.92        27.35 o                         
   0  -2   1       1189.77       1357.80        36.79 o                         
   1  -2   1        388.50        370.08         7.15 o                         
   2  -2   1        211.03        146.46         3.82 o                         
   3  -2   1        140.18        108.01         3.72 o                         
   4  -2   1         86.13         83.90         4.47 o                         
   5  -2   1        503.24        568.45        10.97 o                         
   6  -2   1        421.41        436.53         9.81 o                         
   7  -2   1        241.11        285.54         8.66 o                         
   8  -2   1          5.80         11.56         2.53 o                         
   9  -2   1        523.25        459.78        15.40 o                         
  10  -2   1        134.66        134.26         9.30 o                         
  11  -2   1         11.83         32.07         6.67 o                         
  12  -2   1          0.10          3.70         5.60 o                         
 -13  -1   1         18.22         29.74         9.52 o                         
 -12  -1   1         52.32         55.17         8.33 o                         
 -11  -1   1          1.53          3.95         4.30 o                         
 -10  -1   1          4.06         16.52         3.11 o                         
  -9  -1   1        928.94        880.66        19.95 o                         
  -8  -1   1        393.24        436.05        10.62 o                         
  -7  -1   1        733.92        788.02        14.79 o                         
  -6  -1   1        414.26        386.06         8.13 o                         
  -5  -1   1       1861.35       2058.03        35.62 o                         
  -4  -1   1       1646.07       1485.11        25.54 o                         
  -3  -1   1       7081.00       7539.48       110.51 o                         
  -2  -1   1          6.78         -0.74         0.74 o                         
  -1  -1   1       9977.98      11045.12       184.29 o                         
   0  -1   1         22.38         28.71         2.00 o                         
   1  -1   1       4720.23       4860.20        76.46 o                         
   2  -1   1        316.77        233.95         4.02 o                         
   3  -1   1       2668.21       2400.65        36.22 o                         
   4  -1   1        931.43        824.43        14.32 o                         
   5  -1   1       1132.08       1164.61        21.09 o                         
   6  -1   1        127.04        126.38         4.37 o                         
   7  -1   1        252.69        261.69         6.79 o                         
   8  -1   1         90.19        124.50         5.03 o                         
   9  -1   1        310.58        269.64         9.59 o                         
  10  -1   1         97.40         94.88         7.72 o                         
  11  -1   1        126.97        143.05        10.18 o                         
  12  -1   1         17.99         15.75         6.23 o                         
  13  -1   1         58.93         85.18        12.16 o                         
 -13   0   1         52.10         50.08        17.88 o                         
 -12   0   1        443.04        443.18        17.87 o                         
 -11   0   1         38.93         77.08         6.19 o                         
 -10   0   1        296.21        276.09        11.09 o                         
  -9   0   1        134.70        133.64         6.68 o                         
  -8   0   1        314.29        363.84        11.48 o                         
  -7   0   1         14.79         22.21         2.49 o                         
  -6   0   1          8.00         56.45         3.44 o                         
  -5   0   1         46.18         71.15         3.34 o                         
  -4   0   1        562.29        527.68        10.62 o                         
  -3   0   1        173.13        167.24         3.90 o                         
  -2   0   1        224.74        165.39         3.35 o                         
   2   0   1       9246.45       9767.07       138.71 o                         
   3   0   1        355.98        281.20         5.73 o                         
   4   0   1       2801.18       2418.24        43.12 o                         
   5   0   1        256.32        248.23         5.98 o                         
   6   0   1       3527.83       3129.33        56.07 o                         
   7   0   1        340.94        389.17         9.92 o                         
   8   0   1         54.32         32.39         3.39 o                         
   9   0   1          3.72          2.08         2.35 o                         
  10   0   1        493.76        479.26        14.55 o                         
  11   0   1          5.77         28.05         4.38 o                         
  12   0   1        519.49        499.48        18.79 o                         
  13   0   1          0.04         17.65         8.63 o                         
 -13   1   1         18.34         30.63         7.74 o                         
 -12   1   1         52.32         45.37         6.34 o                         
 -11   1   1          1.51          6.16         3.80 o                         
 -10   1   1          4.06         24.09         3.98 o                         
  -9   1   1        927.64        846.76        20.57 o                         
  -8   1   1        392.77        457.73        11.73 o                         
  -7   1   1        734.50        775.80        16.84 o                         
  -6   1   1        413.85        372.33         9.09 o                         
  -5   1   1       1861.86       2119.74        38.63 o                         
  -4   1   1       1646.38       1477.22        26.12 o                         
  -3   1   1       7080.94       7438.76       116.59 o                         
  -2   1   1          6.79         -1.16         1.16 o                         
  -1   1   1       9977.35      10985.85       148.00 o                         
   0   1   1         22.38         27.93         2.85 o                         
   1   1   1       4721.48       4749.58        62.45 o                         
   2   1   1        316.97        232.12         4.19 o                         
   3   1   1       2668.55       2370.74        38.21 o                         
   4   1   1        930.98        818.76        14.55 o                         
   5   1   1       1132.83       1188.45        20.41 o                         
   6   1   1        127.06        132.32         5.16 o                         
   7   1   1        252.74        262.40         7.91 o                         
   8   1   1         90.07        102.91         5.69 o                         
   9   1   1        310.30        273.46        10.30 o                         
  10   1   1         97.52         97.00         6.70 o                         
  11   1   1        127.19        126.97         9.65 o                         
  12   1   1         17.96         20.77         5.06 o                         
  13   1   1         58.88         51.64        11.16 o                         
 -12   2   1          0.70         -4.01         4.65 o                         
 -11   2   1         32.07         33.02         6.43 o                         
 -10   2   1         56.51         55.65         7.17 o                         
  -9   2   1        118.74        110.83         7.51 o                         
  -8   2   1          1.99          6.44         3.09 o                         
  -7   2   1         66.11         84.99         5.12 o                         
  -6   2   1        349.64        363.11         8.93 o                         
  -5   2   1        474.07        508.61        10.83 o                         
  -4   2   1        101.22        104.79        28.87 o                         
  -3   2   1        112.04         93.31         3.29 o                         
  -2   2   1         34.95         35.03         1.69 o                         
  -1   2   1        136.92        411.16        19.32 o                         
   0   2   1       1189.95       1325.88        38.51 o                         
   1   2   1        388.66        361.99         9.05 o                         
   2   2   1        210.42        150.20         4.13 o                         
   3   2   1        140.44        122.99         3.73 o                         
   4   2   1         86.06         86.81         4.82 o                         
   5   2   1        503.41        564.64        11.77 o                         
   6   2   1        421.82        452.27        10.28 o                         
   7   2   1        241.11        270.76         8.90 o                         
   8   2   1          5.84          7.56         2.98 o                         
   9   2   1        523.39        461.97        17.65 o                         
  10   2   1        135.63        123.44        10.30 o                         
  11   2   1         11.81         30.61         6.08 o                         
  12   2   1          0.12         11.96         5.27 o                         
 -12   3   1          4.42         20.60         6.86 o                         
 -11   3   1         12.89         23.10         6.30 o                         
 -10   3   1        238.70        273.96        14.96 o                         
  -9   3   1        162.39        166.46        10.51 o                         
  -8   3   1         55.17         40.64         5.43 o                         
  -7   3   1        600.88        587.83        18.93 o                         
  -6   3   1        449.25        425.45        13.25 o                         
  -5   3   1       1588.07       1954.65        38.37 o                         
  -4   3   1         12.58         10.19         3.37 o                         
  -3   3   1        145.80        134.62         4.79 o                         
  -2   3   1        305.79        300.86         9.55 o                         
  -1   3   1        171.06        273.92        12.73 o                         
   0   3   1         70.61        115.07         9.26 o                         
   1   3   1        570.04        826.19        20.85 o                         
   2   3   1        678.38        649.37        14.19 o                         
   3   3   1         90.14         69.82         3.20 o                         
   4   3   1        184.23        163.85         6.04 o                         
   5   3   1        156.12        197.86         7.07 o                         
   6   3   1        236.38        209.77         9.34 o                         
   7   3   1        368.62        401.63        14.06 o                         
   8   3   1         59.10         47.47         5.73 o                         
   9   3   1         12.03         10.34         4.57 o                         
  10   3   1         36.10         41.47         8.60 o                         
  11   3   1         87.93        111.76        10.82 o                         
  12   3   1         23.51         24.91         7.04 o                         
 -11   4   1          3.53         10.21         6.39 o                         
 -10   4   1        108.96         95.14         9.60 o                         
  -9   4   1         81.93         84.31         8.52 o                         
  -8   4   1         21.83         60.42        10.69 o                         
  -7   4   1         18.03         26.38         4.97 o                         
  -6   4   1        125.61        129.75         8.34 o                         
  -5   4   1        139.92        159.83         8.30 o                         
  -4   4   1        396.92        488.18        20.92 o                         
  -3   4   1        164.36        131.67        11.25 o                         
  -2   4   1         18.75         18.29         5.02 o                         
  -1   4   1        460.66        456.96        20.31 o                         
   0   4   1          0.34         -4.87         4.87 o                         
   1   4   1        317.89        284.60        10.01 o                         
   2   4   1        232.19        218.66         7.44 o                         
   3   4   1       1512.02       1340.54        34.35 o                         
   4   4   1        190.22        186.32        12.82 o                         
   5   4   1        691.23        707.60        19.53 o                         
   6   4   1         91.67         88.33         7.04 o                         
   7   4   1         37.78         68.79         6.84 o                         
   8   4   1        206.25        200.99        12.42 o                         
   9   4   1         68.69         70.38         8.10 o                         
  10   4   1        230.21        219.93        15.23 o                         
  11   4   1         24.49         35.16         8.07 o                         
  -9   5   1         27.36         27.91         6.56 o                         
  -8   5   1         23.93         31.66         7.73 o                         
  -7   5   1        154.52        158.46        11.17 o                         
  -6   5   1        117.25         99.45         8.34 o                         
  -5   5   1        158.86        149.81         9.47 o                         
  -4   5   1        319.21        261.69        12.15 o                         
  -3   5   1         84.21         80.24         7.35 o                         
  -2   5   1          1.96         -1.58         7.16 o                         
  -1   5   1        393.47        345.73        15.78 o                         
   0   5   1          9.70         15.75         8.51 o                         
   1   5   1        165.37        183.72        10.61 o                         
   2   5   1        359.49        394.67        15.85 o                         
   3   5   1         50.44         37.39         4.25 o                         
   4   5   1        320.55        287.30        13.90 o                         
   5   5   1         60.51         83.54         7.15 o                         
   6   5   1         26.75         31.75         5.50 o                         
   7   5   1         33.12         42.75         7.78 o                         
   8   5   1         14.83         25.42         6.15 o                         
   9   5   1         18.54         20.62         6.57 o                         
  -7   6   1         57.75         97.82         9.34 o                         
  -6   6   1          0.97         18.79         5.28 o                         
  -5   6   1         32.18         28.95         5.34 o                         
  -4   6   1         23.70         13.04         5.86 o                         
  -3   6   1         10.48         11.45         4.91 o                         
  -2   6   1          0.88          0.51         4.44 o                         
  -1   6   1         20.05         10.25        11.28 o                         
   0   6   1         68.30         46.09        12.80 o                         
   1   6   1         58.61         66.74        11.51 o                         
   2   6   1          4.82          4.19         5.49 o                         
   3   6   1         53.46         49.77         6.87 o                         
   4   6   1         39.36         44.68         7.45 o                         
   5   6   1         19.40         16.05         5.02 o                         
   6   6   1          7.86         10.97         5.14 o                         
   7   6   1         26.51         40.48         7.12 o                         
  -4   7   1         11.14         11.63         6.73 o                         
  -3   7   1          1.66          5.86         9.51 o                         
  -2   7   1        115.73        124.78        26.34 o                         
  -1   7   1         11.48         15.61        10.84 o                         
   0   7   1          2.16         -1.57        15.66 o                         
   1   7   1          7.15          2.82        15.03 o                         
   2   7   1         97.64        110.55        45.45 o                         
   3   7   1          3.26         14.66         9.68 o                         
  -4  -7   2         91.97         71.78        17.87 o                         
  -3  -7   2         16.64         27.17        15.03 o                         
  -2  -7   2          9.85         26.16         8.41 o                         
  -1  -7   2          5.17         -0.38         7.08 o                         
   0  -7   2         26.47         18.34         8.73 o                         
   1  -7   2         17.53         13.16        11.90 o                         
   2  -7   2          9.57         10.02        12.22 o                         
   3  -7   2         15.26         22.55        14.09 o                         
  -7  -6   2         38.12         47.41         6.30 o                         
  -6  -6   2         12.86         22.02         6.33 o                         
  -5  -6   2         28.46         48.34        14.05 o                         
  -4  -6   2          0.76         -3.34         3.81 o                         
  -3  -6   2         21.78         31.53         9.26 o                         
  -2  -6   2         11.44         10.70         6.14 o                         
  -1  -6   2         76.81         83.54        10.53 o                         
   0  -6   2          6.04          8.70         5.48 o                         
   1  -6   2         82.36         67.51         9.46 o                         
   2  -6   2          4.23          2.74         5.85 o                         
   3  -6   2         62.57         64.84         8.35 o                         
   4  -6   2          6.82         15.01        10.18 o                         
   5  -6   2         19.22         27.24         7.53 o                         
   6  -6   2         37.71         27.94         4.92 o                         
   7  -6   2         54.20         77.48         7.65 o                         
  -9  -5   2         19.39         14.05         4.90 o                         
  -8  -5   2         85.65         86.97         8.92 o                         
  -7  -5   2         20.10         26.21         4.28 o                         
  -6  -5   2         22.57         66.88         5.28 o                         
  -5  -5   2         15.10         16.35         3.05 o                         
  -4  -5   2          7.01         34.45        15.66 o                         
  -3  -5   2         10.77         16.27         3.54 o                         
  -2  -5   2        116.28        124.72         6.77 o                         
  -1  -5   2        292.94        295.43        15.80 o                         
   0  -5   2        872.34        871.48        28.82 o                         
   1  -5   2         45.48         61.71         9.82 o                         
   2  -5   2        200.34        204.42         9.33 o                         
   3  -5   2         39.56         38.93         5.22 o                         
   4  -5   2        272.98        326.87        16.63 o                         
   5  -5   2         39.11         44.22         3.72 o                         
   6  -5   2         37.80         51.18         4.88 o                         
   7  -5   2          1.25          3.42         3.34 o                         
   8  -5   2        143.68        139.92         9.15 o                         
   9  -5   2         34.37         28.70         5.56 o                         
 -11  -4   2         48.54         44.75         7.22 o                         
 -10  -4   2        117.98        115.58         9.64 o                         
  -9  -4   2        117.44        133.94         8.05 o                         
  -8  -4   2        159.92        147.56         8.20 o                         
  -7  -4   2        337.34        321.50        10.12 o                         
  -6  -4   2        190.74        188.98         6.94 o                         
  -5  -4   2        151.33        165.07         6.21 o                         
  -4  -4   2       1408.51       1336.06        27.45 o                         
  -3  -4   2        181.83        177.00         7.70 o                         
  -2  -4   2         78.49         81.67         5.28 o                         
  -1  -4   2         68.42        109.75         7.98 o                         
   0  -4   2         21.56         21.19         4.79 o                         
   1  -4   2        218.60        216.97        12.13 o                         
   2  -4   2         19.94         24.27         3.43 o                         
   3  -4   2        889.28        849.01        18.21 o                         
   4  -4   2         27.87         30.10         4.14 o                         
   5  -4   2        522.40        530.13        14.08 o                         
   6  -4   2         16.99         71.03         7.32 o                         
   7  -4   2        107.91        108.22         6.51 o                         
   8  -4   2        115.53        109.83         7.08 o                         
   9  -4   2        170.28        176.83         9.68 o                         
  10  -4   2         47.53         40.96         6.49 o                         
  11  -4   2         46.98         51.34         7.72 o                         
 -12  -3   2         47.60         48.21         8.41 o                         
 -11  -3   2         42.99         46.93         9.80 o                         
 -10  -3   2         39.14         41.05         6.72 o                         
  -9  -3   2         66.09         42.50         5.25 o                         
  -8  -3   2         19.21         18.08         3.92 o                         
  -7  -3   2         98.94         95.22         5.85 o                         
  -6  -3   2        336.37        312.06         8.42 o                         
  -5  -3   2        220.02        210.57         5.33 o                         
  -4  -3   2        829.71        644.81        10.70 o                         
  -3  -3   2         91.00         93.96         6.98 o                         
  -2  -3   2        186.01        141.97         4.06 o                         
  -1  -3   2       1445.82       1462.00        32.26 o                         
   0  -3   2        238.77        272.06        10.45 o                         
   1  -3   2       1231.22       1110.64        25.10 o                         
   2  -3   2         37.53         56.60         2.51 o                         
   3  -3   2        229.64        178.60         4.57 o                         
   4  -3   2        235.05        184.79         5.81 o                         
   5  -3   2        434.26        463.45         9.70 o                         
   6  -3   2        464.00        448.01        11.90 o                         
   7  -3   2        239.83        256.15         9.03 o                         
   8  -3   2          2.91          4.86         3.66 o                         
   9  -3   2         13.27         14.52         3.91 o                         
  10  -3   2         74.50         55.25         7.43 o                         
  11  -3   2         53.75         41.50         7.49 o                         
  12  -3   2         34.72         34.29         7.69 o                         
 -12  -2   2        111.73        104.43        10.91 o                         
 -11  -2   2         29.97         21.64         8.28 o                         
 -10  -2   2         82.04        103.05         8.11 o                         
  -9  -2   2         25.23         21.64         4.46 o                         
  -8  -2   2        128.14        122.89         5.63 o                         
  -7  -2   2         66.31         75.91         3.68 o                         
  -6  -2   2        162.54        190.01         6.46 o                         
  -5  -2   2         42.81         41.66         2.63 o                         
  -4  -2   2       3221.85       2897.82        43.56 o                         
  -3  -2   2        141.32        109.78         3.30 o                         
  -2  -2   2        185.29        157.21         4.74 o                         
  -1  -2   2        172.49        185.38         5.85 o                         
   0  -2   2       2127.10       2772.46        71.79 o                         
   1  -2   2        149.93        218.31         4.02 o                         
   2  -2   2         19.04         16.92         1.04 o                         
   3  -2   2        856.08        790.47        13.42 o                         
   4  -2   2        709.98        612.11        10.55 o                         
   5  -2   2         95.48         95.90         4.77 o                         
   6  -2   2        348.50        564.57        11.95 o                         
   7  -2   2         99.65        114.96         6.41 o                         
   8  -2   2         51.33         65.20         4.43 o                         
   9  -2   2         67.91         66.97         5.29 o                         
  10  -2   2         21.62         28.58         6.46 o                         
  11  -2   2         81.16         88.05         9.59 o                         
  12  -2   2        192.50        227.38        21.74 o                         
 -13  -1   2         16.27         22.38         8.79 o                         
 -12  -1   2         12.02          7.29         5.90 o                         
 -11  -1   2         17.02         17.79         5.70 o                         
 -10  -1   2         15.88         14.89         4.52 o                         
  -9  -1   2         54.35         52.98         8.06 o                         
  -8  -1   2        104.18        104.29         5.25 o                         
  -7  -1   2        106.74        133.59         4.64 o                         
  -6  -1   2         75.84         69.89         3.08 o                         
  -5  -1   2        272.15        278.90         6.54 o                         
  -4  -1   2         65.42         49.33         4.14 o                         
  -3  -1   2       4651.39       4257.46        60.83 o                         
  -2  -1   2       8541.92       9030.82       125.13 o                         
  -1  -1   2       5785.06       5845.12       104.84 o                         
   0  -1   2         86.63         91.46         2.03 o                         
   1  -1   2       3089.91       2755.68        42.60 o                         
   2  -1   2         79.46         56.07         2.80 o                         
   3  -1   2       1733.14       1587.08        25.61 o                         
   4  -1   2        179.82        160.40         4.72 o                         
   5  -1   2         39.56         58.92         3.10 o                         
   6  -1   2        108.66        107.16         4.01 o                         
   7  -1   2        387.22        441.96        10.36 o                         
   8  -1   2        125.37        143.72         5.81 o                         
   9  -1   2         59.68         54.67         8.23 o                         
  10  -1   2        111.07        136.45         7.23 o                         
  11  -1   2        113.59        141.82        10.09 o                         
  12  -1   2         58.84         67.40        14.52 o                         
  13  -1   2         13.20         30.18         9.50 o                         
 -13   0   2         81.18         74.89        11.34 o                         
 -12   0   2         16.41         42.27         6.43 o                         
 -11   0   2        227.32        239.18        10.53 o                         
 -10   0   2          0.10          2.08         2.92 o                         
  -9   0   2         93.59         78.78         5.18 o                         
  -8   0   2       1376.82       1160.36        23.89 o                         
  -7   0   2        301.33        281.68         8.11 o                         
  -6   0   2        111.60         79.91         4.13 o                         
  -5   0   2          0.79          4.32         1.31 o                         
  -4   0   2        180.59        188.26         5.56 o                         
  -3   0   2         16.14         14.36         1.23 o                         
  -2   0   2       5028.93       5072.88        72.60 o                         
   1   0   2          6.86          2.81         0.43 o                         
   2   0   2       4192.99       4103.36        56.71 o                         
   3   0   2        402.28        350.76         6.85 o                         
   4   0   2       1635.62       1382.24        26.94 o                         
   5   0   2        116.86        131.77         4.74 o                         
   7   0   2        212.70        225.22         7.18 o                         
   8   0   2         83.53         78.09         4.72 o                         
   9   0   2         77.45         75.47         5.59 o                         
  10   0   2          2.60          7.65         3.67 o                         
  11   0   2          3.24          4.00         3.77 o                         
  12   0   2        190.19        269.84        13.68 o                         
  13   0   2        111.28        110.36        24.23 o                         
 -13   1   2         16.28         39.47         8.36 o                         
 -12   1   2         12.00         17.70         5.06 o                         
 -11   1   2         16.92         22.52         5.65 o                         
 -10   1   2         15.97         15.71         3.75 o                         
  -9   1   2         54.56         53.85         8.65 o                         
  -8   1   2        103.99         86.01         5.28 o                         
  -7   1   2        106.52        145.85         6.14 o                         
  -6   1   2         75.78         66.44         3.66 o                         
  -5   1   2        272.19        286.26         7.40 o                         
  -4   1   2         65.50         61.83         3.28 o                         
  -3   1   2       4651.64       4248.25        66.99 o                         
  -2   1   2       8543.08       8980.20       128.38 o                         
  -1   1   2       5789.17       5940.18        82.65 o                         
   0   1   2         86.64         86.10         2.80 o                         
   1   1   2       3087.81       2750.90        35.47 o                         
   2   1   2         79.33         50.77         1.88 o                         
   3   1   2       1731.95       1590.53        27.40 o                         
   4   1   2        180.20        164.42         4.93 o                         
   5   1   2         39.94         57.32         3.16 o                         
   6   1   2        108.68        109.53         4.71 o                         
   7   1   2        387.42        437.89        11.00 o                         
   8   1   2        125.45        155.24         7.63 o                         
   9   1   2         59.36         51.47         6.17 o                         
  10   1   2        111.12        125.62         7.51 o                         
  11   1   2        113.54        139.34         9.18 o                         
  12   1   2         58.85         53.59         8.05 o                         
  13   1   2         13.26         31.55         7.27 o                         
 -12   2   2        111.97        107.35        10.48 o                         
 -11   2   2         29.99         23.81         5.81 o                         
 -10   2   2         81.43         87.29         7.52 o                         
  -9   2   2         25.18         21.54         4.35 o                         
  -8   2   2        127.59        120.14         7.30 o                         
  -7   2   2         66.12         67.47         4.64 o                         
  -6   2   2        162.91        202.57         6.51 o                         
  -5   2   2         42.76         41.65         2.93 o                         
  -4   2   2       3221.91       2929.79        52.13 o                         
  -3   2   2        141.31        109.04         3.41 o                         
  -2   2   2        185.52        169.88         7.75 o                         
  -1   2   2        172.04        206.26         5.16 o                         
   0   2   2       2127.37       2664.35        85.79 o                         
   1   2   2        149.47        208.42         5.42 o                         
   2   2   2         19.15         17.07         1.23 o                         
   3   2   2        856.74        776.31        13.47 o                         
   4   2   2        708.01        593.74        12.63 o                         
   5   2   2         95.34         91.90         4.04 o                         
   6   2   2        348.05        573.87        12.32 o                         
   7   2   2         99.72        113.32         5.85 o                         
   8   2   2         51.67         60.93         5.20 o                         
   9   2   2         67.83         78.01         6.24 o                         
  10   2   2         21.67         24.12         5.33 o                         
  11   2   2         81.18         74.06         8.24 o                         
  12   2   2        192.29        192.72        22.75 o                         
 -12   3   2         47.71         52.91         8.72 o                         
 -11   3   2         43.27         34.33         7.08 o                         
 -10   3   2         39.15         30.10         5.93 o                         
  -9   3   2         65.94         57.61         6.64 o                         
  -8   3   2         19.11         18.69         4.59 o                         
  -7   3   2         99.13        109.11         7.45 o                         
  -6   3   2        336.27        336.01        11.50 o                         
  -5   3   2        220.09        221.26         7.73 o                         
  -4   3   2        829.89        666.46        13.81 o                         
  -3   3   2         91.39        105.99         7.06 o                         
  -2   3   2        185.85        152.16         4.66 o                         
  -1   3   2       1445.64       1470.47        30.31 o                         
   0   3   2        238.70        234.72        13.42 o                         
   1   3   2       1230.20       1123.78        27.33 o                         
   2   3   2         37.26         54.61         3.10 o                         
   3   3   2        230.00        187.49         5.39 o                         
   4   3   2        235.15        182.93         5.69 o                         
   5   3   2        434.29        458.33        11.83 o                         
   6   3   2        463.92        449.37        16.37 o                         
   7   3   2        239.94        273.46        11.25 o                         
   8   3   2          2.99          0.86         3.44 o                         
   9   3   2         13.35         11.65         5.92 o                         
  10   3   2         74.74         71.74         7.86 o                         
  11   3   2         53.38         51.64         8.13 o                         
  12   3   2         34.59         44.12         8.63 o                         
 -11   4   2         48.32         45.71         8.24 o                         
 -10   4   2        118.24        136.80        11.09 o                         
  -9   4   2        117.42        130.44        10.97 o                         
  -8   4   2        159.78        166.96        10.81 o                         
  -7   4   2        337.02        366.07        14.33 o                         
  -6   4   2        190.75        195.58        10.52 o                         
  -5   4   2        151.26        162.36         8.70 o                         
  -4   4   2       1408.79       1292.20        31.88 o                         
  -3   4   2        181.94        166.68        12.08 o                         
  -2   4   2         78.46         87.03         6.74 o                         
  -1   4   2         68.62        118.12         5.25 o                         
   0   4   2         21.52         21.00         7.05 o                         
   1   4   2        218.59        225.49         8.45 o                         
   2   4   2         19.94         27.57         6.65 o                         
   3   4   2        888.70        834.63        22.71 o                         
   4   4   2         27.67         35.53         3.86 o                         
   5   4   2        522.47        531.88        15.69 o                         
   6   4   2         17.04         74.31         6.50 o                         
   7   4   2        107.98        107.83         8.19 o                         
   8   4   2        115.64        126.20         9.51 o                         
   9   4   2        170.36        153.86        12.22 o                         
  10   4   2         47.49         42.03         7.94 o                         
  11   4   2         47.13         40.41         8.27 o                         
  -9   5   2         19.49         17.08         6.13 o                         
  -8   5   2         85.62         98.29         9.52 o                         
  -7   5   2         20.15         30.22         6.24 o                         
  -6   5   2         22.54         69.73         7.14 o                         
  -5   5   2         15.12         11.32         3.96 o                         
  -4   5   2          7.04         28.32         9.66 o                         
  -3   5   2         10.78         13.73         3.41 o                         
  -2   5   2        116.52        108.22         8.97 o                         
  -1   5   2        292.92        295.89        24.02 o                         
   0   5   2        872.68        858.13        51.75 o                         
   1   5   2         45.73         56.21         5.62 o                         
   2   5   2        199.93        183.82         9.14 o                         
   3   5   2         39.70         36.11         3.97 o                         
   4   5   2        273.42        290.11        12.55 o                         
   5   5   2         39.10         38.04         5.50 o                         
   6   5   2         37.79         60.34         6.68 o                         
   7   5   2          1.25          6.46         4.61 o                         
   8   5   2        143.88        150.21        11.52 o                         
   9   5   2         34.58         21.21         6.67 o                         
  -7   6   2         37.91         38.64         8.08 o                         
  -6   6   2         12.79          9.81         4.87 o                         
  -5   6   2         28.47         26.70         6.01 o                         
  -4   6   2          0.78          0.20         5.07 o                         
  -3   6   2         21.70         26.45         5.54 o                         
  -2   6   2         11.48         10.49         5.79 o                         
  -1   6   2         76.54         54.22        21.31 o                         
   0   6   2          6.01          4.02         7.97 o                         
   1   6   2         82.63         78.49        11.90 o                         
   2   6   2          4.20          2.25         3.84 o                         
   3   6   2         62.18         51.73         7.14 o                         
   4   6   2          6.88         14.12         4.39 o                         
   5   6   2         19.33         27.59         5.49 o                         
   6   6   2         37.84         19.21         5.97 o                         
   7   6   2         54.13         58.01         7.68 o                         
  -4   7   2         91.95         90.02        10.07 o                         
  -3   7   2         16.67         11.61        10.34 o                         
  -2   7   2          9.84         12.84        16.29 o                         
  -1   7   2          5.17          9.93        14.56 o                         
   0   7   2         26.45         19.74        17.54 o                         
   1   7   2         17.52         35.39        16.60 o                         
   2   7   2          9.53          8.84         8.88 o                         
   3   7   2         15.23         15.26        10.49 o                         
  -4  -7   3         16.48         33.52        14.10 o                         
  -3  -7   3         35.25         25.20         8.61 o                         
  -2  -7   3        134.44        147.98        16.49 o                         
  -1  -7   3          6.77         23.35         9.07 o                         
   0  -7   3          2.94         16.91        12.21 o                         
   1  -7   3          0.64         13.47        11.27 o                         
   2  -7   3        118.46         87.79        20.07 o                         
   3  -7   3          2.24         25.68        15.03 o                         
  -7  -6   3         26.40         35.77         6.41 o                         
  -6  -6   3         14.18         15.17         6.37 o                         
  -5  -6   3         24.39         24.15         6.64 o                         
  -4  -6   3          9.63         22.22         4.70 o                         
  -3  -6   3         42.52         37.96        12.40 o                         
  -2  -6   3          2.24          5.93         5.68 o                         
  -1  -6   3         81.25         65.10         9.32 o                         
   0  -6   3         42.58         53.73         8.33 o                         
   1  -6   3        162.35        143.86        13.33 o                         
   2  -6   3         18.04         25.86         9.78 o                         
   3  -6   3         23.31         27.40         4.70 o                         
   4  -6   3         16.63          5.71         4.60 o                         
   5  -6   3        107.73        121.11        10.66 o                         
   6  -6   3         29.25         40.20         9.48 o                         
   7  -6   3        140.92        156.88        11.33 o                         
  -9  -5   3         64.16         74.50         7.34 o                         
  -8  -5   3          9.90         18.89         4.39 o                         
  -7  -5   3          9.47         13.12         4.26 o                         
  -6  -5   3        183.70        158.47         8.05 o                         
  -5  -5   3         31.71         64.59         4.76 o                         
  -4  -5   3        325.78        303.85        12.85 o                         
  -3  -5   3          5.07          4.93         3.14 o                         
  -2  -5   3        304.72        334.56        12.79 o                         
  -1  -5   3         52.60         58.56         8.43 o                         
   0  -5   3         10.39         19.84         5.21 o                         
   1  -5   3          1.05          9.07         4.54 o                         
   2  -5   3         71.35         66.38         5.30 o                         
   3  -5   3         11.44         14.47         3.77 o                         
   4  -5   3        502.84        439.75        15.00 o                         
   5  -5   3         86.47        106.17         4.96 o                         
   6  -5   3        272.93        241.75         9.70 o                         
   7  -5   3         50.42         59.26         5.60 o                         
   8  -5   3         21.18         26.98         5.96 o                         
   9  -5   3         34.55         29.96         5.57 o                         
 -11  -4   3         22.27         25.14         6.52 o                         
 -10  -4   3         29.16         29.84         6.21 o                         
  -9  -4   3        184.56        167.38         9.21 o                         
  -8  -4   3          3.11         29.87         4.24 o                         
  -7  -4   3          9.08         17.36         3.25 o                         
  -6  -4   3         70.71        106.83         5.91 o                         
  -5  -4   3        111.02        134.73         5.75 o                         
  -4  -4   3        369.92        425.28        10.59 o                         
  -3  -4   3       1296.54       1208.92        29.80 o                         
  -2  -4   3        138.98        151.13         6.32 o                         
  -1  -4   3        117.18        144.14         9.27 o                         
   0  -4   3         54.96         61.78         6.05 o                         
   1  -4   3         38.86         85.31         6.48 o                         
   2  -4   3        171.47        165.08         8.85 o                         
   3  -4   3        439.90        431.16         9.90 o                         
   4  -4   3         78.20         86.01         4.60 o                         
   5  -4   3        484.85        548.00        21.23 o                         
   6  -4   3        266.64        230.23         8.75 o                         
   7  -4   3         35.01         28.79         3.93 o                         
   8  -4   3         72.19         79.62         6.21 o                         
   9  -4   3        213.07        213.71        10.57 o                         
  10  -4   3          3.87          6.32         4.88 o                         
 -12  -3   3         45.15         52.48         8.73 o                         
 -11  -3   3         20.04         18.67         6.12 o                         
 -10  -3   3         40.90         29.47         5.98 o                         
  -9  -3   3         58.87         56.58         5.73 o                         
  -8  -3   3          3.20          1.98         5.08 o                         
  -7  -3   3          5.36         14.99         3.34 o                         
  -6  -3   3        121.58        183.76         6.63 o                         
  -5  -3   3       2199.71       2308.06        35.77 o                         
  -4  -3   3         43.40         42.76         3.04 o                         
  -3  -3   3        170.55        132.27         6.03 o                         
  -2  -3   3        619.20        545.75        10.39 o                         
  -1  -3   3        228.87        419.66        12.62 o                         
   0  -3   3       1271.57       1432.52        40.28 o                         
   1  -3   3         41.62         92.80         8.16 o                         
   2  -3   3        658.95        666.06        11.34 o                         
   3  -3   3        104.13        104.81         3.59 o                         
   4  -3   3         10.47         15.32         2.84 o                         
   5  -3   3        235.90        229.47         6.34 o                         
   6  -3   3         62.08        175.39         7.56 o                         
   7  -3   3         32.97         48.56         4.61 o                         
   8  -3   3         14.98         26.69         4.12 o                         
   9  -3   3          9.93         12.14         3.88 o                         
  10  -3   3         14.05          5.99         4.51 o                         
  11  -3   3        141.18        102.19        10.11 o                         
 -12  -2   3          6.73          0.02         5.79 o                         
 -11  -2   3         42.63         53.64         7.83 o                         
 -10  -2   3        327.23        308.37        13.27 o                         
  -9  -2   3         32.83         30.35         4.67 o                         
  -8  -2   3         49.93         62.12         4.80 o                         
  -7  -2   3        252.23        273.97         7.06 o                         
  -6  -2   3        247.13        251.93         6.82 o                         
  -5  -2   3        250.97        343.36         7.48 o                         
  -4  -2   3         49.52         55.14         4.30 o                         
  -3  -2   3        271.16        214.60         4.69 o                         
  -2  -2   3        272.16        194.93         4.16 o                         
  -1  -2   3        286.80        306.92         7.01 o                         
   0  -2   3        181.84        188.10         4.43 o                         
   1  -2   3        202.15        223.46         4.22 o                         
   2  -2   3        321.22        272.19         7.62 o                         
   3  -2   3        287.25        248.42         5.29 o                         
   4  -2   3        148.94        166.67         6.89 o                         
   5  -2   3        330.54        328.30         7.26 o                         
   6  -2   3       1044.51        965.80        18.58 o                         
   7  -2   3         63.50         58.54         3.99 o                         
   8  -2   3        148.21        117.65         7.19 o                         
   9  -2   3        150.51        120.03         7.02 o                         
  10  -2   3        230.04        257.28        14.74 o                         
  11  -2   3         98.74        107.79        12.76 o                         
  12  -2   3         35.63         27.11         8.59 o                         
 -13  -1   3         83.73         87.97        10.65 o                         
 -12  -1   3         33.09         32.78         6.88 o                         
 -11  -1   3         76.50         82.04        11.52 o                         
 -10  -1   3         93.34         75.33         6.09 o                         
  -9  -1   3        779.81        691.63        16.67 o                         
  -8  -1   3        260.97        240.01         8.49 o                         
  -7  -1   3        210.87        231.36         6.81 o                         
  -6  -1   3         56.79         73.94         3.14 o                         
  -5  -1   3       1698.60       1955.58        33.17 o                         
  -4  -1   3        344.66        298.82         6.99 o                         
  -3  -1   3       3296.69       3038.52        43.77 o                         
  -2  -1   3        253.84        186.54         3.33 o                         
  -1  -1   3        528.90        460.47        21.07 o                         
   0  -1   3         76.91         83.20         2.24 o                         
   1  -1   3       1888.36       1500.22        21.63 o                         
   2  -1   3        141.12        121.90         3.03 o                         
   3  -1   3       1559.17       1281.84        20.91 o                         
   4  -1   3         75.06         76.86         4.20 o                         
   5  -1   3        259.38        323.75         7.58 o                         
   6  -1   3        188.81        187.69         5.49 o                         
   7  -1   3        448.76        483.09        11.06 o                         
   8  -1   3         99.42        106.64         7.71 o                         
   9  -1   3        316.73        301.41        10.01 o                         
  10  -1   3         10.25         17.74         3.34 o                         
  11  -1   3         11.92         31.39         7.35 o                         
  12  -1   3         53.54         69.96         8.89 o                         
 -13   0   3          5.21         -1.19         7.44 o                         
 -12   0   3        176.45        195.24        11.76 o                         
 -11   0   3        157.37        149.00         8.29 o                         
 -10   0   3          4.95          3.60         3.04 o                         
  -9   0   3        104.60         96.19         5.88 o                         
  -7   0   3          7.62         10.10         2.06 o                         
  -6   0   3         29.30         50.68         3.44 o                         
  -5   0   3        132.31        128.16         4.57 o                         
  -4   0   3       1470.05       1352.79        25.05 o                         
  -3   0   3         33.28         32.05         1.73 o                         
  -2   0   3       7583.30       7467.89       114.55 o                         
  -1   0   3         66.44         51.61         1.48 o                         
   1   0   3          0.36          1.40         0.50 o                         
   2   0   3        525.19        577.68         9.53 o                         
   3   0   3        554.15        513.90         9.88 o                         
   4   0   3       3979.73       3606.57        63.29 o                         
   5   0   3        253.84        288.47         7.35 o                         
   6   0   3       1157.10       1020.87        20.43 o                         
   7   0   3         31.89         50.12         4.40 o                         
   8   0   3          1.98         30.73         4.70 o                         
   9   0   3         12.85         17.55         3.03 o                         
  10   0   3         50.22         48.91         4.98 o                         
  11   0   3          0.07          0.44         3.29 o                         
  12   0   3        132.66        138.94         9.12 o                         
  13   0   3         46.67         40.20        10.32 o                         
 -13   1   3         83.93        102.37        10.89 o                         
 -12   1   3         33.04         38.66         5.97 o                         
 -11   1   3         76.37         64.22         6.53 o                         
 -10   1   3         93.42         88.35         6.41 o                         
  -9   1   3        779.85        693.42        17.49 o                         
  -8   1   3        261.08        230.83         8.51 o                         
  -7   1   3        210.89        245.82         7.52 o                         
  -6   1   3         56.91         74.08         3.90 o                         
  -5   1   3       1698.19       1917.91        33.93 o                         
  -4   1   3        344.45        310.54         7.06 o                         
  -3   1   3       3296.51       3049.79        50.79 o                         
  -2   1   3        253.65        187.19         3.70 o                         
  -1   1   3        529.27        465.14        10.33 o                         
   0   1   3         76.88         89.14         1.90 o                         
   1   1   3       1886.38       1508.27        20.96 o                         
   2   1   3        140.97        117.32         2.88 o                         
   3   1   3       1559.74       1275.19        22.32 o                         
   4   1   3         75.30         87.05         4.41 o                         
   5   1   3        259.66        325.55         7.72 o                         
   6   1   3        188.45        181.91         5.95 o                         
   7   1   3        448.36        473.72        11.70 o                         
   8   1   3         99.66        103.23         8.41 o                         
   9   1   3        316.53        292.27        10.69 o                         
  10   1   3         10.28         16.46         4.92 o                         
  11   1   3         12.02         46.97         9.43 o                         
  12   1   3         53.64         72.76        10.28 o                         
 -12   2   3          6.84          6.46         5.36 o                         
 -11   2   3         42.56         60.61         7.49 o                         
 -10   2   3        326.98        306.06        13.28 o                         
  -9   2   3         32.80         22.34         4.43 o                         
  -8   2   3         49.96         58.03        14.27 o                         
  -7   2   3        252.33        283.08         9.05 o                         
  -6   2   3        247.63        262.70         7.44 o                         
  -5   2   3        251.87        357.31         8.28 o                         
  -4   2   3         49.25         53.05         6.75 o                         
  -3   2   3        270.93        222.06         5.21 o                         
  -2   2   3        272.90        211.55         4.56 o                         
  -1   2   3        287.05        311.25         6.96 o                         
   0   2   3        181.72        184.09         7.09 o                         
   1   2   3        201.91        227.18         4.31 o                         
   2   2   3        320.16        280.35         6.05 o                         
   3   2   3        287.32        255.40         6.18 o                         
   4   2   3        148.71        175.91        10.43 o                         
   5   2   3        330.91        339.56         7.98 o                         
   6   2   3       1044.29        945.62        18.66 o                         
   7   2   3         63.71         56.02         4.16 o                         
   8   2   3        148.08        116.75         7.08 o                         
   9   2   3        149.93        135.98         9.81 o                         
  10   2   3        229.94        219.20        12.79 o                         
  11   2   3         98.80         93.32         9.07 o                         
  12   2   3         35.60         43.43         7.29 o                         
 -12   3   3         44.95         44.09         8.06 o                         
 -11   3   3         19.97         11.70         5.77 o                         
 -10   3   3         40.61         37.30         6.47 o                         
  -9   3   3         58.70         63.66         6.83 o                         
  -8   3   3          3.22          2.51         4.25 o                         
  -7   3   3          5.38          5.67         3.31 o                         
  -6   3   3        121.66        182.34        10.61 o                         
  -5   3   3       2200.00       2376.00        46.23 o                         
  -4   3   3         43.58         45.10         3.13 o                         
  -3   3   3        170.83        151.83         4.89 o                         
  -2   3   3        619.56        553.13        12.51 o                         
  -1   3   3        229.13        437.74        15.59 o                         
   0   3   3       1271.68       1419.60        49.05 o                         
   1   3   3         41.77        122.48         4.56 o                         
   2   3   3        658.25        658.59        12.28 o                         
   3   3   3        104.38        109.41         7.21 o                         
   4   3   3         10.44         16.92         2.56 o                         
   5   3   3        236.04        241.47         7.89 o                         
   6   3   3         62.22        182.52         9.14 o                         
   7   3   3         33.09         52.12         6.47 o                         
   8   3   3         15.01         20.47         4.53 o                         
   9   3   3          9.94         11.45         4.38 o                         
  10   3   3         14.10         12.46         5.02 o                         
  11   3   3        141.11        126.99        11.58 o                         
 -11   4   3         22.14         14.78         6.52 o                         
 -10   4   3         29.15         30.99         8.52 o                         
  -9   4   3        184.45        182.97        11.98 o                         
  -8   4   3          3.13         22.12         5.16 o                         
  -7   4   3          9.03         14.65         4.20 o                         
  -6   4   3         70.79        126.63         8.29 o                         
  -5   4   3        111.19        118.97         7.28 o                         
  -4   4   3        369.85        394.54        12.27 o                         
  -3   4   3       1296.42       1166.65        31.20 o                         
  -2   4   3        138.76        156.85        15.63 o                         
  -1   4   3        117.02        151.73         6.29 o                         
   0   4   3         54.96         72.17        18.65 o                         
   1   4   3         38.86         81.19         7.77 o                         
   2   4   3        171.83        166.18         5.49 o                         
   3   4   3        440.87        429.38        28.89 o                         
   4   4   3         78.06         82.82         5.58 o                         
   5   4   3        485.22        575.83        16.33 o                         
   6   4   3        267.27        237.93        10.77 o                         
   7   4   3         35.22         34.70         5.26 o                         
   8   4   3         72.22         95.21         8.35 o                         
   9   4   3        213.58        203.41        13.87 o                         
  10   4   3          3.84         11.83         6.09 o                         
  -9   5   3         64.12         71.76        10.81 o                         
  -8   5   3          9.93         18.67         5.72 o                         
  -7   5   3          9.44         12.29         4.79 o                         
  -6   5   3        183.70        179.70        10.50 o                         
  -5   5   3         31.84         48.27         5.46 o                         
  -4   5   3        326.03        298.14         9.98 o                         
  -3   5   3          5.06          3.24         2.88 o                         
  -2   5   3        305.59        325.67        14.32 o                         
  -1   5   3         52.40         47.42         5.47 o                         
   0   5   3         10.40         23.63         9.41 o                         
   1   5   3          1.09          8.77         3.23 o                         
   2   5   3         71.34         73.69         8.05 o                         
   3   5   3         11.45          9.80         3.24 o                         
   4   5   3        503.20        425.73        14.42 o                         
   5   5   3         86.43         98.22         7.82 o                         
   6   5   3        273.54        238.66        12.39 o                         
   7   5   3         50.47         70.12         7.74 o                         
   8   5   3         21.08         41.62         9.36 o                         
   9   5   3         34.50         24.69         6.63 o                         
  -7   6   3         26.40         35.69         6.68 o                         
  -6   6   3         14.14         17.86         5.35 o                         
  -5   6   3         24.25         22.62         4.94 o                         
  -4   6   3          9.71          5.56         5.72 o                         
  -3   6   3         42.39         23.13         6.10 o                         
  -2   6   3          2.20          1.55         5.11 o                         
  -1   6   3         81.50         81.35        16.46 o                         
   0   6   3         42.65         47.57        10.29 o                         
   1   6   3        162.16        137.34         8.99 o                         
   2   6   3         18.09         15.29         4.18 o                         
   3   6   3         23.17         19.11         5.67 o                         
   4   6   3         16.67         15.32         4.22 o                         
   5   6   3        108.50        113.15         8.78 o                         
   6   6   3         29.30         38.33         6.38 o                         
   7   6   3        141.00        138.99        11.14 o                         
  -4   7   3         16.39         18.77         7.08 o                         
  -3   7   3         35.33         25.53        11.19 o                         
  -2   7   3        133.71        154.27        29.16 o                         
  -1   7   3          6.79         24.74        15.97 o                         
   0   7   3          2.98         16.29        14.41 o                         
   1   7   3          0.62          4.70        14.72 o                         
   2   7   3        118.74        140.42        24.92 o                         
   3   7   3          2.28         11.50        12.21 o                         
  -3  -7   4         11.68          3.76        11.90 o                         
  -2  -7   4          1.42         13.15        11.27 o                         
  -1  -7   4         31.64         36.34        14.10 o                         
   0  -7   4         51.99         71.75        17.55 o                         
   1  -7   4         14.02         21.93        13.16 o                         
   2  -7   4         73.67         78.66        18.80 o                         
   3  -7   4         21.10          2.51        12.53 o                         
  -7  -6   4         28.07         35.46         5.93 o                         
  -6  -6   4         36.76         34.59         5.09 o                         
  -5  -6   4          0.84          2.49         4.15 o                         
  -4  -6   4         15.78         22.75         6.05 o                         
  -3  -6   4         87.58         93.93         8.28 o                         
  -2  -6   4          3.81          7.94         5.20 o                         
  -1  -6   4         52.99         68.95         9.41 o                         
   0  -6   4         26.16         27.62         7.00 o                         
   1  -6   4         92.72         97.40        18.34 o                         
   2  -6   4         10.54         13.54         9.15 o                         
   3  -6   4          9.49          5.29         3.72 o                         
   4  -6   4          9.17          8.93         4.89 o                         
   5  -6   4         28.02         29.23         6.30 o                         
   6  -6   4         12.90         16.45         4.75 o                         
   7  -6   4         82.90         97.11         8.74 o                         
  -9  -5   4         23.69         13.38         9.18 o                         
  -8  -5   4         73.82         61.11         6.03 o                         
  -7  -5   4         16.06         24.36         4.11 o                         
  -6  -5   4          9.13         34.95         5.82 o                         
  -5  -5   4          7.70          6.37         3.00 o                         
  -4  -5   4        259.36        287.65        13.96 o                         
  -3  -5   4         27.07         19.37         4.04 o                         
  -2  -5   4        102.60         94.57         6.47 o                         
  -1  -5   4         52.16         48.08         7.31 o                         
   0  -5   4       1467.50       1458.14        60.90 o                         
   1  -5   4         74.83         66.97        13.33 o                         
   2  -5   4        252.28        224.29        21.39 o                         
   3  -5   4         64.49         59.39         7.28 o                         
   4  -5   4        126.95        177.12         8.07 o                         
   5  -5   4         67.20         73.34         4.79 o                         
   6  -5   4         16.51         58.88         5.09 o                         
   7  -5   4         42.48         45.30         5.17 o                         
   8  -5   4         74.86         72.90         6.77 o                         
   9  -5   4          3.33          5.73         4.62 o                         
 -11  -4   4         27.11         30.48         6.82 o                         
 -10  -4   4         99.17         88.56         8.85 o                         
  -9  -4   4         98.83         86.61         6.77 o                         
  -8  -4   4        157.69        161.07         8.53 o                         
  -7  -4   4        361.75        351.22        10.58 o                         
  -6  -4   4         76.40         87.42         4.45 o                         
  -5  -4   4         48.39         68.64         4.17 o                         
  -4  -4   4        246.98        247.38         7.13 o                         
  -3  -4   4        788.92        752.71        29.29 o                         
  -2  -4   4         68.23         71.96         4.59 o                         
  -1  -4   4        206.52        209.74         8.17 o                         
   0  -4   4          4.54          5.39         2.99 o                         
   1  -4   4         65.40         75.53         4.18 o                         
   2  -4   4        178.74        169.20         7.65 o                         
   3  -4   4        337.43        390.31        16.70 o                         
   4  -4   4        202.73        200.51         6.77 o                         
   5  -4   4        341.46        330.92        10.22 o                         
   6  -4   4          3.98         46.60         4.57 o                         
   7  -4   4        165.38        150.63         7.73 o                         
   8  -4   4        366.30        317.63        12.53 o                         
   9  -4   4        169.50        173.51        14.78 o                         
  10  -4   4         19.56         34.00         6.05 o                         
 -12  -3   4         58.88         61.60         9.05 o                         
 -11  -3   4         27.33         31.52         6.89 o                         
 -10  -3   4         16.97         19.95         5.61 o                         
  -9  -3   4         85.36         71.48         7.35 o                         
  -8  -3   4          9.83          2.77         3.14 o                         
  -7  -3   4        112.86        105.40         6.08 o                         
  -6  -3   4        234.02        291.38         8.81 o                         
  -5  -3   4        227.19        231.23         5.92 o                         
  -4  -3   4        223.85        200.23         4.82 o                         
  -3  -3   4          3.06         -1.65         1.65 o                         
  -2  -3   4        101.66        105.30         3.11 o                         
  -1  -3   4        492.48        402.77        10.41 o                         
   0  -3   4        106.26        158.32         6.51 o                         
   1  -3   4        120.39        202.49         9.54 o                         
   2  -3   4        270.31        261.35         5.57 o                         
   3  -3   4        602.19        547.17        10.61 o                         
   4  -3   4         28.73         18.94         2.20 o                         
   5  -3   4        328.86        365.10         8.62 o                         
   6  -3   4        221.85        180.94         7.22 o                         
   7  -3   4        118.94        132.17         7.27 o                         
   8  -3   4        117.65         88.50         6.36 o                         
   9  -3   4         61.10         48.96         6.54 o                         
  10  -3   4         28.96         35.76         6.22 o                         
  11  -3   4        162.40        172.92        12.66 o                         
 -12  -2   4         19.10         11.13         6.36 o                         
 -11  -2   4         33.05         19.23         8.18 o                         
 -10  -2   4        121.38        108.19         7.99 o                         
  -9  -2   4         73.44         83.04         7.34 o                         
  -8  -2   4        308.61        269.37        10.45 o                         
  -7  -2   4         92.89         78.47         3.55 o                         
  -6  -2   4        248.76        295.04         7.58 o                         
  -5  -2   4         92.87        107.45         3.71 o                         
  -4  -2   4        228.99        172.94         5.02 o                         
  -3  -2   4       1310.61       1186.27        19.33 o                         
  -2  -2   4         31.84         33.71         1.68 o                         
  -1  -2   4        186.22        189.27         4.80 o                         
   0  -2   4         37.12         42.03         1.47 o                         
   1  -2   4        822.98        738.76        14.34 o                         
   2  -2   4        194.17        191.62         4.65 o                         
   3  -2   4        142.70        123.99         3.32 o                         
   4  -2   4        319.44        302.08         6.42 o                         
   5  -2   4         50.00         47.33         2.64 o                         
   7  -2   4        122.92        131.62         5.57 o                         
   8  -2   4         83.86         98.74         5.45 o                         
   9  -2   4         52.07         39.80         4.48 o                         
  10  -2   4        249.31        240.44        12.61 o                         
  11  -2   4         88.94         90.62         9.55 o                         
  12  -2   4         60.88         73.63         9.46 o                         
 -13  -1   4         76.06         74.23         9.91 o                         
 -12  -1   4         11.23          8.06         5.59 o                         
 -11  -1   4         56.32         57.00         6.50 o                         
 -10  -1   4         13.87         12.57         3.59 o                         
  -9  -1   4          6.16         22.46         7.32 o                         
  -8  -1   4         22.32         35.15         4.59 o                         
  -7  -1   4        114.71        136.07         5.20 o                         
  -6  -1   4         85.99        159.17         5.82 o                         
  -5  -1   4        704.86        766.15        14.41 o                         
  -4  -1   4        180.09        156.57         4.30 o                         
  -3  -1   4       1900.78       1712.58        26.06 o                         
  -2  -1   4        392.87        359.84         6.05 o                         
  -1  -1   4         77.71        125.69         8.80 o                         
   0  -1   4       1814.05       1850.65        36.97 o                         
   1  -1   4       1166.06       1400.93        19.29 o                         
   2  -1   4       2151.25       1899.12        27.56 o                         
   3  -1   4        649.95        583.41        11.27 o                         
   4  -1   4        297.67        243.68         6.04 o                         
   5  -1   4        369.96        377.66         8.60 o                         
   6  -1   4         17.52         38.52         3.37 o                         
   7  -1   4        621.63        640.03        14.54 o                         
   8  -1   4        437.22        367.11         9.89 o                         
   9  -1   4          8.71         15.60         3.39 o                         
  10  -1   4         80.39         76.12         6.30 o                         
  11  -1   4        134.11        142.14         9.22 o                         
  12  -1   4         41.86         32.54         6.98 o                         
 -13   0   4         59.58         43.10        10.04 o                         
 -12   0   4        462.24        529.81        18.63 o                         
 -11   0   4         45.58         43.80         5.93 o                         
 -10   0   4         30.14         24.33         4.06 o                         
  -9   0   4          9.56          9.25         2.77 o                         
  -8   0   4       1531.37       1304.76        26.28 o                         
  -7   0   4        176.71        206.76         6.82 o                         
  -6   0   4        197.62        171.92         5.77 o                         
  -5   0   4         58.70         76.30         3.56 o                         
  -4   0   4       4897.10       4686.45        78.04 o                         
  -3   0   4        184.18        152.28         4.71 o                         
  -2   0   4       2364.70       2173.45        32.88 o                         
  -1   0   4        257.70        180.78         3.10 o                         
   0   0   4       4277.54       4947.51        83.01 o                         
   1   0   4        164.41        110.84         2.36 o                         
   2   0   4       2838.16       2634.62        39.72 o                         
   3   0   4         12.65         11.62         1.49 o                         
   4   0   4        503.26        578.20        15.74 o                         
   5   0   4       1438.51       1731.76        31.95 o                         
   6   0   4        123.69        127.67         5.20 o                         
   7   0   4          2.99          6.50         2.04 o                         
   8   0   4        780.40        705.02        16.79 o                         
   9   0   4         61.05         67.96         5.07 o                         
  10   0   4          2.74          4.88         3.24 o                         
  11   0   4          0.38         34.40         5.74 o                         
  12   0   4        396.09        438.87        17.55 o                         
  13   0   4          0.00          4.62         8.08 o                         
 -13   1   4         75.98         53.72         8.69 o                         
 -12   1   4         11.25         15.63         4.84 o                         
 -11   1   4         56.29         36.94         5.41 o                         
 -10   1   4         13.94          8.75         3.46 o                         
  -9   1   4          6.16         17.70         6.06 o                         
  -8   1   4         22.49         33.89         3.69 o                         
  -7   1   4        114.85        131.68         5.85 o                         
  -6   1   4         86.00        166.32         5.81 o                         
  -5   1   4        703.67        771.28        15.07 o                         
  -4   1   4        180.19        162.83         5.03 o                         
  -3   1   4       1901.99       1726.33        30.77 o                         
  -2   1   4        392.77        358.92         6.96 o                         
  -1   1   4         77.41         99.01         4.81 o                         
   0   1   4       1813.99       1900.14        27.57 o                         
   1   1   4       1166.65       1397.82        21.93 o                         
   2   1   4       2151.60       1889.44        30.28 o                         
   3   1   4        649.16        578.22        11.70 o                         
   4   1   4        297.94        251.52         6.13 o                         
   5   1   4        369.11        385.80         8.72 o                         
   6   1   4         17.53         41.49         2.98 o                         
   7   1   4        620.25        661.71        14.68 o                         
   8   1   4        436.74        370.43        11.16 o                         
   9   1   4          8.76         16.73         4.19 o                         
  10   1   4         80.20         76.52         7.09 o                         
  11   1   4        134.42        116.11         9.14 o                         
  12   1   4         41.59         51.25         6.72 o                         
 -12   2   4         19.11         18.63         6.06 o                         
 -11   2   4         33.05         37.64         6.42 o                         
 -10   2   4        121.24        108.08         7.86 o                         
  -9   2   4         73.49         67.53         6.22 o                         
  -8   2   4        308.92        279.21        10.52 o                         
  -7   2   4         93.04         81.21         5.06 o                         
  -6   2   4        248.06        327.82        12.31 o                         
  -5   2   4         93.02        117.95         4.57 o                         
  -4   2   4        229.61        196.55         5.98 o                         
  -3   2   4       1310.14       1198.89        21.83 o                         
  -2   2   4         31.75         35.85         1.83 o                         
  -1   2   4        186.16        190.38         3.96 o                         
   0   2   4         37.05         42.72         1.85 o                         
   1   2   4        824.36        756.06        12.04 o                         
   2   2   4        194.39        190.96         4.10 o                         
   3   2   4        142.41        133.27         4.28 o                         
   4   2   4        319.00        302.58         7.40 o                         
   5   2   4         50.01         57.04         3.22 o                         
   7   2   4        122.97        117.94         6.08 o                         
   8   2   4         84.01         93.79         6.34 o                         
   9   2   4         52.03         45.52         5.30 o                         
  10   2   4        249.77        260.27        17.36 o                         
  11   2   4         89.02         80.30         9.14 o                         
  12   2   4         60.95         72.70         9.19 o                         
 -12   3   4         58.85         48.69         8.34 o                         
 -11   3   4         27.32         35.14         6.97 o                         
 -10   3   4         16.89          9.37         4.79 o                         
  -9   3   4         85.31         67.27         6.99 o                         
  -8   3   4          9.92          3.68         3.72 o                         
  -7   3   4        112.66        108.05         7.50 o                         
  -6   3   4        233.89        314.94        11.35 o                         
  -5   3   4        227.22        241.82         8.65 o                         
  -4   3   4        223.53        194.00         6.06 o                         
  -3   3   4          3.00         -1.36         1.36 o                         
  -2   3   4        101.97        109.21         3.74 o                         
  -1   3   4        493.69        416.42        10.65 o                         
   0   3   4        106.68        171.66        10.42 o                         
   1   3   4        119.94        203.52         6.37 o                         
   2   3   4        270.52        269.43         6.23 o                         
   3   3   4        602.59        560.01        10.93 o                         
   4   3   4         28.73         27.19         2.36 o                         
   5   3   4        329.00        385.66        10.28 o                         
   6   3   4        221.43        198.17         9.13 o                         
   7   3   4        119.06        136.11         8.30 o                         
   8   3   4        117.39        102.84         7.86 o                         
   9   3   4         61.08         61.31         6.74 o                         
  10   3   4         29.08         29.31         6.50 o                         
  11   3   4        162.46        148.69        13.63 o                         
 -11   4   4         26.96         35.18         7.46 o                         
 -10   4   4         99.23        110.66        10.11 o                         
  -9   4   4         98.84         73.72         8.65 o                         
  -8   4   4        157.61        162.74        10.84 o                         
  -7   4   4        361.83        371.78        20.51 o                         
  -6   4   4         76.34         85.45         9.30 o                         
  -5   4   4         48.37         62.97         6.26 o                         
  -4   4   4        247.35        240.32         8.66 o                         
  -3   4   4        789.79        744.85        40.83 o                         
  -2   4   4         68.30         66.05         4.99 o                         
  -1   4   4        206.36        213.30         8.23 o                         
   0   4   4          4.47          5.57         5.71 o                         
   1   4   4         65.51         85.36         4.52 o                         
   2   4   4        178.91        175.03         5.74 o                         
   3   4   4        337.97        383.45        15.42 o                         
   4   4   4        202.63        204.17         7.85 o                         
   5   4   4        341.04        355.92        13.19 o                         
   6   4   4          4.00         47.01         5.38 o                         
   7   4   4        165.28        155.00         9.66 o                         
   8   4   4        366.32        343.00        15.93 o                         
   9   4   4        169.65        136.47        11.39 o                         
  10   4   4         19.53         26.03         6.84 o                         
  -9   5   4         23.68         24.14         6.35 o                         
  -8   5   4         73.82         51.66         7.51 o                         
  -7   5   4         16.11         23.25         5.27 o                         
  -6   5   4          9.18         37.36         5.58 o                         
  -5   5   4          7.66          5.66         3.74 o                         
  -4   5   4        259.32        256.88         9.71 o                         
  -3   5   4         26.92         19.30         5.15 o                         
  -2   5   4        102.83         95.70        17.09 o                         
  -1   5   4         52.08         50.83         5.61 o                         
   0   5   4       1467.21       1444.39        54.57 o                         
   1   5   4         75.01         72.58         6.70 o                         
   2   5   4        252.64        250.44        10.39 o                         
   3   5   4         64.64         58.32         8.06 o                         
   4   5   4        126.58        172.30        24.75 o                         
   5   5   4         67.20         77.34         7.05 o                         
   6   5   4         16.48         53.17         6.36 o                         
   7   5   4         42.38         49.17         6.76 o                         
   8   5   4         74.99         73.03         8.87 o                         
   9   5   4          3.30         12.81         5.86 o                         
  -7   6   4         28.26         33.87         6.53 o                         
  -6   6   4         36.78         36.42         6.69 o                         
  -5   6   4          0.81          6.25         4.13 o                         
  -4   6   4         15.81         17.34         4.35 o                         
  -3   6   4         87.91         73.74         8.43 o                         
  -2   6   4          3.82          1.32         3.80 o                         
  -1   6   4         53.02         67.14         6.82 o                         
   0   6   4         26.15         26.27         9.11 o                         
   1   6   4         92.44        126.54        16.65 o                         
   2   6   4         10.54         11.26         4.17 o                         
   3   6   4          9.60          8.91         4.81 o                         
   4   6   4          9.18         11.55         4.03 o                         
   5   6   4         27.90         27.76         5.45 o                         
   6   6   4         12.93         23.05         5.96 o                         
   7   6   4         82.56        110.88        10.54 o                         
  -3   7   4         11.71          5.99         9.45 o                         
  -2   7   4          1.43          2.82        10.34 o                         
  -1   7   4         31.62         26.00        16.60 o                         
   0   7   4         52.00         58.59        18.49 o                         
   1   7   4         14.01         27.88        17.54 o                         
   2   7   4         73.55         55.70        12.33 o                         
   3   7   4         21.09         11.90        10.28 o                         
  -3  -7   5         32.23         30.39        15.04 o                         
  -2  -7   5         86.16        102.80        20.06 o                         
  -1  -7   5         22.83         34.14        13.78 o                         
   0  -7   5          0.85         -1.25        10.33 o                         
   1  -7   5         36.16          7.52        11.90 o                         
   2  -7   5         18.81         35.71        15.04 o                         
   3  -7   5         46.93         40.42        16.61 o                         
  -7  -6   5        120.23        139.29        11.20 o                         
  -6  -6   5          5.69          9.62         4.39 o                         
  -5  -6   5         10.67         13.32         4.97 o                         
  -4  -6   5        114.02        115.66        14.93 o                         
  -3  -6   5        106.05        112.18         7.33 o                         
  -2  -6   5         14.27         11.13         6.17 o                         
  -1  -6   5        179.37        169.49        17.29 o                         
   0  -6   5          0.42          2.96         7.71 o                         
   1  -6   5        138.97        138.26        17.36 o                         
   2  -6   5         27.12         22.56        17.70 o                         
   3  -6   5          6.98          7.04         3.76 o                         
   4  -6   5         45.42         45.48         6.64 o                         
   5  -6   5         49.66         61.51        20.68 o                         
   6  -6   5         32.62         52.76         8.60 o                         
   7  -6   5        174.31        186.15        16.82 o                         
  -9  -5   5         52.75         43.23         6.68 o                         
  -8  -5   5         28.74         37.34         5.04 o                         
  -7  -5   5        112.67        132.36        10.79 o                         
  -6  -5   5         39.67         40.78         3.67 o                         
  -5  -5   5         91.43        115.20         7.31 o                         
  -4  -5   5        471.96        472.78        25.17 o                         
  -3  -5   5          5.44          1.29         4.34 o                         
  -2  -5   5         78.24         80.50         5.95 o                         
  -1  -5   5          6.67         14.64         5.14 o                         
   0  -5   5         56.38         67.85         7.48 o                         
   1  -5   5          0.93         13.80         7.49 o                         
   2  -5   5         17.32         26.56         4.22 o                         
   3  -5   5          5.61         20.75         4.41 o                         
   4  -5   5        161.97        171.26        17.20 o                         
   5  -5   5         63.04         73.84         7.31 o                         
   6  -5   5         31.34         22.15         4.73 o                         
   7  -5   5        145.08        154.08         8.83 o                         
   8  -5   5         39.62         50.53         5.95 o                         
   9  -5   5         56.01         54.99         6.63 o                         
 -11  -4   5         40.61         39.20         7.23 o                         
 -10  -4   5          4.60         15.14         5.60 o                         
  -9  -4   5        271.54        269.58        12.87 o                         
  -8  -4   5         16.57         34.57         4.47 o                         
  -7  -4   5         13.52         17.99         3.20 o                         
  -6  -4   5         43.94         40.35         3.27 o                         
  -5  -4   5        470.59        592.34        17.64 o                         
  -4  -4   5        134.33         90.82         4.37 o                         
  -3  -4   5       1020.21        947.39        21.84 o                         
  -2  -4   5         19.37         28.11         5.95 o                         
  -1  -4   5         72.39         75.32         5.94 o                         
   0  -4   5          2.59          5.81         3.17 o                         
   1  -4   5         40.80         62.41         6.37 o                         
   2  -4   5        117.76        126.17         4.49 o                         
   3  -4   5        839.79        778.96        15.80 o                         
   4  -4   5        212.49        164.20         6.05 o                         
   5  -4   5        145.99        178.20         8.65 o                         
   6  -4   5          1.62         12.79         4.80 o                         
   7  -4   5          2.91         14.81         3.37 o                         
   8  -4   5         15.92         47.62         5.28 o                         
   9  -4   5         29.90         32.71         5.11 o                         
  10  -4   5        191.44        223.51        14.55 o                         
 -12  -3   5         37.92         42.80         8.06 o                         
 -11  -3   5          7.35         17.59         6.17 o                         
 -10  -3   5         30.49         26.27         5.84 o                         
  -9  -3   5         69.97         75.33         7.90 o                         
  -8  -3   5          7.75          9.86         3.39 o                         
  -7  -3   5        407.12        442.63        14.67 o                         
  -6  -3   5        258.69        258.08         7.21 o                         
  -5  -3   5        399.36        335.99         7.54 o                         
  -4  -3   5         55.90         51.66         2.91 o                         
  -3  -3   5         22.19         19.42         3.29 o                         
  -2  -3   5        732.24        737.68        15.67 o                         
  -1  -3   5        606.98        538.99        13.30 o                         
   0  -3   5       2190.48       2419.42        47.77 o                         
   1  -3   5        869.35       1046.19        21.54 o                         
   2  -3   5        389.59        355.90         7.73 o                         
   3  -3   5         21.37         21.06         2.04 o                         
   4  -3   5         52.09         35.38         2.78 o                         
   5  -3   5        421.91        421.14        10.06 o                         
   6  -3   5         18.46         41.29         3.70 o                         
   7  -3   5         75.07         71.68         5.55 o                         
   8  -3   5         38.69         44.07         4.69 o                         
   9  -3   5        144.43        141.73         8.45 o                         
  10  -3   5         93.75        104.16         8.87 o                         
  11  -3   5          7.71         56.73         8.82 o                         
 -12  -2   5         39.83         30.58         7.64 o                         
 -11  -2   5         29.46         22.09         6.05 o                         
 -10  -2   5        289.94        279.69        12.68 o                         
  -9  -2   5         21.08         12.01         3.63 o                         
  -8  -2   5         35.84         33.45         4.23 o                         
  -7  -2   5        128.64        132.39         5.93 o                         
  -6  -2   5         46.58         87.01         4.01 o                         
  -5  -2   5        487.14        528.69         9.84 o                         
  -4  -2   5        151.68        170.67         8.95 o                         
  -3  -2   5        528.88        432.92         8.41 o                         
  -2  -2   5        456.25        366.06         7.04 o                         
  -1  -2   5         94.45        230.15         6.62 o                         
   0  -2   5         29.92         48.17         1.53 o                         
   1  -2   5        250.74        317.30         6.30 o                         
   2  -2   5       4328.13       4530.40        73.58 o                         
   3  -2   5         97.72        105.86         3.19 o                         
   4  -2   5         44.34         55.40         3.90 o                         
   5  -2   5        183.53        231.31         5.93 o                         
   6  -2   5        306.99        270.51         6.66 o                         
   7  -2   5         10.60         11.69         2.17 o                         
   8  -2   5         93.90         79.68         5.02 o                         
   9  -2   5         34.37         37.03         4.29 o                         
  10  -2   5        397.04        368.45        20.52 o                         
  11  -2   5         33.26         43.13         7.20 o                         
  12  -2   5         41.28         39.65         8.15 o                         
 -13  -1   5         34.60         50.81         8.21 o                         
 -12  -1   5          0.87          0.86         5.27 o                         
 -11  -1   5          3.32         18.82         5.00 o                         
 -10  -1   5         99.98        107.38         7.03 o                         
  -9  -1   5        808.04        728.28        17.16 o                         
  -8  -1   5         19.78         19.04         3.15 o                         
  -7  -1   5        707.15        775.00        15.52 o                         
  -6  -1   5        474.77        419.71         9.25 o                         
  -5  -1   5       1300.22       1325.53        26.33 o                         
  -4  -1   5       1147.52       1023.74        19.01 o                         
  -3  -1   5       1496.86       1268.85        20.74 o                         
  -2  -1   5        102.23         73.98         2.36 o                         
  -1  -1   5       2882.29       2615.74        42.07 o                         
   0  -1   5         92.32         96.72         2.01 o                         
   1  -1   5       2573.83       2374.64        31.74 o                         
   2  -1   5        339.98        297.45         6.12 o                         
   3  -1   5       2246.73       2087.79        34.67 o                         
   4  -1   5        137.95        148.59         5.19 o                         
   5  -1   5        698.72        727.95        15.65 o                         
   6  -1   5         33.47         37.53         2.56 o                         
   7  -1   5        263.06        255.54         7.53 o                         
   8  -1   5          0.79         39.45         5.15 o                         
   9  -1   5        576.83        534.45        14.70 o                         
  10  -1   5         67.22         63.55         5.29 o                         
  11  -1   5         24.73         48.99         7.25 o                         
  12  -1   5          3.27         -0.62         5.33 o                         
 -13   0   5         10.28         12.29         7.65 o                         
 -12   0   5          1.16          0.97         4.62 o                         
 -11   0   5         24.19         15.62         4.81 o                         
 -10   0   5         12.73          7.64         3.21 o                         
  -9   0   5         31.55         31.42         3.58 o                         
  -8   0   5        261.40        400.93        36.72 o                         
  -7   0   5         69.90         88.10         4.61 o                         
  -6   0   5        661.57        572.08        12.67 o                         
  -5   0   5        101.15        120.46         4.79 o                         
  -4   0   5       2824.16       2669.03        47.48 o                         
  -3   0   5        739.75        586.05        11.60 o                         
  -2   0   5       1454.69       1522.91        27.12 o                         
  -1   0   5         16.49         14.30         1.41 o                         
   0   0   5          0.06         -1.05         1.05 o                         
   1   0   5          2.68          5.82         0.64 o                         
   2   0   5       1818.97       1829.83        29.32 o                         
   3   0   5          1.81          2.88         0.80 o                         
   4   0   5       1201.88       1111.69        22.24 o                         
   5   0   5        144.82        179.38         5.70 o                         
   6   0   5        582.85        527.60        12.47 o                         
   7   0   5        550.54        575.36        13.84 o                         
   8   0   5        302.90        341.29         9.36 o                         
   9   0   5         26.77         27.78         3.52 o                         
  10   0   5          0.11          4.58         3.08 o                         
  11   0   5        458.54        400.37        14.36 o                         
  12   0   5          0.26          8.65         4.71 o                         
 -13   1   5         34.59         47.86        10.22 o                         
 -12   1   5          0.86         -1.22         5.13 o                         
 -11   1   5          3.36         16.51         4.30 o                         
 -10   1   5         99.92        100.31         6.89 o                         
  -9   1   5        808.37        718.45        18.05 o                         
  -8   1   5         19.87         18.27         3.26 o                         
  -7   1   5        706.64        773.12        16.64 o                         
  -6   1   5        475.04        416.63         9.77 o                         
  -5   1   5       1299.75       1300.58        23.90 o                         
  -4   1   5       1147.98       1027.61        19.67 o                         
  -3   1   5       1496.35       1297.74        23.55 o                         
  -2   1   5        102.35         74.74         2.59 o                         
  -1   1   5       2884.61       2589.86        37.95 o                         
   0   1   5         92.35         97.75         2.04 o                         
   1   1   5       2571.73       2363.37        35.65 o                         
   2   1   5        340.11        300.50         6.05 o                         
   3   1   5       2246.38       2039.51        35.11 o                         
   4   1   5        138.33        140.40         4.36 o                         
   5   1   5        699.28        725.97        14.38 o                         
   6   1   5         33.39         45.31         3.12 o                         
   7   1   5        263.18        269.38         8.03 o                         
   8   1   5          0.79         17.84        10.29 o                         
   9   1   5        578.01        529.70        16.05 o                         
  10   1   5         67.28         63.56         8.74 o                         
  11   1   5         24.67         61.96         6.64 o                         
  12   1   5          3.26          7.47         4.62 o                         
 -12   2   5         39.81         32.01        10.55 o                         
 -11   2   5         29.48         37.04         6.22 o                         
 -10   2   5        290.02        252.06        11.78 o                         
  -9   2   5         21.10         13.57         3.84 o                         
  -8   2   5         35.84         33.50         5.17 o                         
  -7   2   5        128.21        142.88         9.47 o                         
  -6   2   5         46.78         93.50         4.65 o                         
  -5   2   5        487.04        542.04        11.35 o                         
  -4   2   5        151.97        166.90        11.37 o                         
  -3   2   5        528.73        446.88         9.17 o                         
  -2   2   5        456.80        372.27         6.35 o                         
  -1   2   5         94.17        223.05        15.96 o                         
   0   2   5         29.78         48.26         2.35 o                         
   1   2   5        250.98        310.54         5.23 o                         
   2   2   5       4331.57       4597.32        71.28 o                         
   3   2   5         97.42        103.04         3.54 o                         
   4   2   5         44.58         65.58         5.54 o                         
   5   2   5        183.68        246.54         6.58 o                         
   6   2   5        306.55        259.82         7.92 o                         
   7   2   5         10.53         11.43         2.64 o                         
   8   2   5         93.78         73.94         5.82 o                         
   9   2   5         34.14         35.21         4.96 o                         
  10   2   5        396.72        396.25        17.50 o                         
  11   2   5         33.13         42.69         6.98 o                         
  12   2   5         41.18         44.54         8.46 o                         
 -12   3   5         37.70         31.75         8.38 o                         
 -11   3   5          7.26         14.96         5.92 o                         
 -10   3   5         30.73         26.37         5.80 o                         
  -9   3   5         70.08         64.92         7.05 o                         
  -8   3   5          7.79          9.73         3.97 o                         
  -7   3   5        407.46        443.81        18.98 o                         
  -6   3   5        258.94        237.22         9.65 o                         
  -5   3   5        398.12        355.09        10.49 o                         
  -4   3   5         55.84         47.89         3.33 o                         
  -3   3   5         22.01         23.82         2.98 o                         
  -2   3   5        732.91        758.93        15.18 o                         
  -1   3   5        607.12        553.09        11.94 o                         
   0   3   5       2190.92       2470.81        45.57 o                         
   1   3   5        868.92       1034.33        18.31 o                         
   2   3   5        389.14        384.89         7.73 o                         
   3   3   5         21.45         24.50         2.45 o                         
   4   3   5         52.28         40.70         3.08 o                         
   5   3   5        421.93        427.99        12.29 o                         
   6   3   5         18.40         40.89         4.48 o                         
   7   3   5         75.04         72.29         6.17 o                         
   8   3   5         38.66         36.32         5.79 o                         
   9   3   5        144.35        142.74         9.74 o                         
  10   3   5         94.38         89.66         9.58 o                         
  11   3   5          7.69         55.07         8.62 o                         
 -11   4   5         40.58         50.43         8.13 o                         
 -10   4   5          4.60         19.37         6.16 o                         
  -9   4   5        271.80        259.79        14.47 o                         
  -8   4   5         16.45         27.88         7.39 o                         
  -7   4   5         13.60         15.44         4.64 o                         
  -6   4   5         44.29         42.33         6.11 o                         
  -5   4   5        470.56        551.50        16.92 o                         
  -4   4   5        134.28        109.31         5.82 o                         
  -3   4   5       1018.41        924.88        26.71 o                         
  -2   4   5         19.30         30.39         4.51 o                         
  -1   4   5         72.45         84.38         4.55 o                         
   0   4   5          2.60          3.73         1.42 o                         
   1   4   5         40.81         60.58         2.78 o                         
   2   4   5        117.60        123.41         4.69 o                         
   3   4   5        838.75        787.73        21.68 o                         
   4   4   5        212.29        166.79         8.78 o                         
   5   4   5        145.69        179.05         8.75 o                         
   6   4   5          1.63         11.63         5.97 o                         
   7   4   5          2.87         13.73         4.40 o                         
   8   4   5         16.00         37.16         7.82 o                         
   9   4   5         30.03         30.48         6.42 o                         
  10   4   5        191.34        184.13        14.07 o                         
  -9   5   5         52.73         44.30         9.68 o                         
  -8   5   5         28.72         37.43         6.61 o                         
  -7   5   5        112.79        138.03        11.11 o                         
  -6   5   5         39.71         42.73         5.58 o                         
  -5   5   5         91.50        118.08         7.95 o                         
  -4   5   5        472.61        443.61        14.95 o                         
  -3   5   5          5.50          6.34         2.95 o                         
  -2   5   5         78.10         73.69         6.98 o                         
  -1   5   5          6.66         19.76         4.29 o                         
   0   5   5         56.30         82.79         6.68 o                         
   1   5   5          0.93         12.54         4.79 o                         
   2   5   5         17.34         26.43         4.50 o                         
   3   5   5          5.65         14.75         3.77 o                         
   4   5   5        162.40        182.16         8.44 o                         
   5   5   5         62.93         66.69         6.64 o                         
   6   5   5         31.43         21.12         5.10 o                         
   7   5   5        144.85        156.69        13.21 o                         
   8   5   5         39.70         43.83         7.55 o                         
   9   5   5         55.99         46.33        11.67 o                         
  -7   6   5        120.44        131.34        10.18 o                         
  -6   6   5          5.64         16.10         4.92 o                         
  -5   6   5         10.65         12.59         4.62 o                         
  -4   6   5        113.79         88.71         6.81 o                         
  -3   6   5        106.26        119.78        14.12 o                         
  -2   6   5         14.28         11.50         4.22 o                         
  -1   6   5        179.36        150.68         9.99 o                         
   0   6   5          0.42          5.21         8.68 o                         
   1   6   5        139.14        122.16         8.50 o                         
   2   6   5         27.18         33.87         5.20 o                         
   3   6   5          6.80          0.54         4.52 o                         
   4   6   5         45.36         41.88         5.39 o                         
   5   6   5         49.77         55.53         6.71 o                         
   6   6   5         32.49         50.47         6.90 o                         
   7   6   5        174.16        194.18        13.16 o                         
  -3   7   5         32.32         25.19        10.01 o                         
  -2   7   5         85.97         82.12        15.36 o                         
   0   7   5          0.79         17.54        15.97 o                         
   1   7   5         36.28         35.40        17.23 o                         
   2   7   5         18.77         22.80        10.38 o                         
   3   7   5         47.02         34.63        12.18 o                         
  -3  -7   6          6.31         -5.01        11.90 o                         
  -2  -7   6         39.18         59.21        16.60 o                         
  -1  -7   6          0.22          1.88         9.71 o                         
   0  -7   6          0.21         -7.52         9.71 o                         
   1  -7   6          4.53         12.53        12.53 o                         
   2  -7   6         94.82        120.68        22.57 o                         
   3  -7   6          8.80          1.25        12.53 o                         
  -7  -6   6         31.18         43.79         8.14 o                         
  -6  -6   6          4.67         -0.49         4.20 o                         
  -5  -6   6         29.39         29.91        11.78 o                         
  -4  -6   6         11.09         11.38         5.03 o                         
  -3  -6   6          9.63          9.98         4.27 o                         
  -2  -6   6         31.71         33.25         9.90 o                         
  -1  -6   6         38.06         61.30        11.42 o                         
   0  -6   6          7.88          5.90         8.39 o                         
   1  -6   6          1.64         24.49        10.21 o                         
   2  -6   6         58.95         76.88        13.63 o                         
   3  -6   6        103.71        101.81         8.52 o                         
   4  -6   6         25.10         35.96         8.18 o                         
   5  -6   6         36.05         35.66         7.13 o                         
   6  -6   6         75.24         61.44         7.68 o                         
   7  -6   6         14.59         27.85         6.19 o                         
  -9  -5   6          8.90          8.33         5.11 o                         
  -8  -5   6        117.79        120.30         9.06 o                         
  -7  -5   6         29.61         36.75         5.21 o                         
  -6  -5   6         48.22         50.30         4.01 o                         
  -5  -5   6         45.72         51.89         4.25 o                         
  -4  -5   6        177.33        243.76        15.80 o                         
  -3  -5   6         75.16         61.70         5.84 o                         
  -2  -5   6        288.49        263.00        11.31 o                         
  -1  -5   6         52.52         35.54         6.57 o                         
   0  -5   6       1023.27       1006.14        38.66 o                         
   1  -5   6         82.62         78.49        11.92 o                         
   2  -5   6        120.22        123.35        11.58 o                         
   3  -5   6        167.85        176.38        12.66 o                         
   4  -5   6        603.50        532.23        18.00 o                         
   5  -5   6         10.47         14.72         2.56 o                         
   6  -5   6         21.75         28.66         6.03 o                         
   7  -5   6         24.76         19.82         4.34 o                         
   8  -5   6         57.70         58.06         6.31 o                         
   9  -5   6         18.08          9.31         4.78 o                         
 -11  -4   6         27.07         20.33         6.15 o                         
 -10  -4   6        115.00        108.51        13.39 o                         
  -9  -4   6        135.16        128.76         9.16 o                         
  -8  -4   6        339.48        303.44        12.87 o                         
  -7  -4   6        378.07        393.99        11.37 o                         
  -6  -4   6         46.05         59.03         3.93 o                         
  -5  -4   6        379.11        443.48        11.14 o                         
  -4  -4   6         60.98         64.00         3.65 o                         
  -3  -4   6        717.32        642.11        14.24 o                         
  -2  -4   6        223.57        218.33         6.81 o                         
  -1  -4   6        103.18        100.76         3.96 o                         
   0  -4   6         77.84         88.51         7.00 o                         
   1  -4   6         88.96        101.46        10.27 o                         
   2  -4   6        215.05        194.64        11.52 o                         
   3  -4   6        317.89        336.05        14.16 o                         
   4  -4   6        124.11        158.74        12.95 o                         
   5  -4   6        305.97        366.80        12.63 o                         
   6  -4   6         96.53         89.29         6.31 o                         
   7  -4   6        255.42        258.50        10.93 o                         
   8  -4   6        130.25        127.28        10.69 o                         
   9  -4   6         47.76         50.30         6.25 o                         
  10  -4   6         91.30        103.32        10.91 o                         
 -12  -3   6         59.70         58.27         9.77 o                         
 -11  -3   6         36.28         34.12         8.46 o                         
 -10  -3   6         34.06         31.68         6.31 o                         
  -9  -3   6         56.99         49.05         6.36 o                         
  -8  -3   6         23.74         19.36         5.61 o                         
  -7  -3   6         22.97         22.44         3.81 o                         
  -6  -3   6         44.06         94.34         4.63 o                         
  -5  -3   6        384.47        420.02         9.03 o                         
  -4  -3   6        202.41        176.83         4.99 o                         
  -3  -3   6        597.93        506.68        10.09 o                         
  -2  -3   6         60.25         96.97        15.88 o                         
  -1  -3   6       1367.96       1377.84        30.45 o                         
   0  -3   6         44.07         64.32         2.87 o                         
   1  -3   6       2468.62       2242.33        41.02 o                         
   2  -3   6        138.51        155.91         4.46 o                         
   3  -3   6        277.05        237.29         6.63 o                         
   4  -3   6         61.08         58.16         3.29 o                         
   5  -3   6        119.24        141.43         5.99 o                         
   6  -3   6        119.40        122.25         6.12 o                         
   7  -3   6        193.98        162.17         8.28 o                         
   8  -3   6        105.64        101.03         6.82 o                         
   9  -3   6         14.89         25.24         4.39 o                         
  10  -3   6         19.65         13.47         4.83 o                         
  11  -3   6         84.43         82.04         9.37 o                         
 -12  -2   6          9.93         11.98         6.12 o                         
 -11  -2   6         62.69         67.27         8.08 o                         
 -10  -2   6        124.13        109.00         7.95 o                         
  -9  -2   6         62.78         62.34         7.17 o                         
  -8  -2   6         49.22         46.63         5.93 o                         
  -7  -2   6        142.33        165.33         6.68 o                         
  -6  -2   6        227.93        299.24         9.12 o                         
  -5  -2   6         56.64         65.73         2.91 o                         
  -4  -2   6        526.30        478.33         9.64 o                         
  -3  -2   6        124.51         99.84         3.23 o                         
  -2  -2   6         86.94        105.88         7.13 o                         
  -1  -2   6        532.32        511.43        10.32 o                         
   0  -2   6       1522.34       1797.05        31.99 o                         
   1  -2   6         31.21        114.12         6.62 o                         
   2  -2   6        307.18        305.62         6.21 o                         
   3  -2   6        327.32        299.76         6.01 o                         
   4  -2   6        149.77        125.45         3.73 o                         
   5  -2   6         37.58         33.91         2.46 o                         
   6  -2   6         52.94        125.57         5.66 o                         
   7  -2   6         98.02        101.53         4.99 o                         
   8  -2   6        154.24        149.52         7.10 o                         
   9  -2   6        151.90        142.11        13.48 o                         
  10  -2   6         59.55         70.56         6.70 o                         
  11  -2   6          3.01          3.80         5.15 o                         
  12  -2   6         13.55         20.58         6.85 o                         
 -13  -1   6         98.26        109.36        10.58 o                         
 -12  -1   6         12.66          6.70         5.46 o                         
 -11  -1   6         20.97         23.54         5.07 o                         
 -10  -1   6         16.50         16.35         4.91 o                         
  -9  -1   6         87.44        102.40         7.16 o                         
  -8  -1   6        633.23        610.68        14.61 o                         
  -7  -1   6        200.78        209.76         6.53 o                         
  -6  -1   6         64.63         83.41         3.55 o                         
  -5  -1   6        168.55        161.04         5.17 o                         
  -4  -1   6        421.38        385.28         8.33 o                         
  -3  -1   6        227.29        166.82         4.32 o                         
  -2  -1   6       1138.70       1058.16        18.92 o                         
  -1  -1   6       1670.88       1841.63        29.14 o                         
   0  -1   6        224.42        212.29         3.83 o                         
   1  -1   6       2195.83       2159.35        29.42 o                         
   2  -1   6       1510.19       1390.68        22.69 o                         
   3  -1   6       4924.33       4962.63        85.56 o                         
   4  -1   6        274.99        243.89         6.02 o                         
   5  -1   6        504.83        571.36        12.96 o                         
   6  -1   6         44.52         92.49         4.33 o                         
   7  -1   6        323.13        342.15         9.71 o                         
   8  -1   6        224.88        198.82         7.23 o                         
   9  -1   6         45.25         70.75         5.33 o                         
  10  -1   6         54.64         56.66         5.81 o                         
  11  -1   6        303.61        258.86        12.74 o                         
  12  -1   6         23.45         17.51         6.73 o                         
 -13   0   6          0.05          1.23         7.05 o                         
 -12   0   6        566.62        640.28        21.81 o                         
 -11   0   6         54.27         82.48         9.24 o                         
 -10   0   6          1.69         -1.18         2.74 o                         
  -9   0   6        104.88        108.27         6.74 o                         
  -8   0   6        785.99        703.81        15.90 o                         
  -7   0   6          0.13         -0.15         1.68 o                         
  -5   0   6         33.90         69.39         3.38 o                         
  -4   0   6         83.81         80.42         4.65 o                         
  -3   0   6          0.06         -0.85         0.85 o                         
  -2   0   6       3084.15       2838.39        45.43 o                         
  -1   0   6         68.40         57.61         1.59 o                         
   0   0   6        651.79        701.57        11.43 o                         
   1   0   6        354.45        328.32         5.48 o                         
   2   0   6       1014.08        944.37        16.63 o                         
   3   0   6         89.42         72.95         2.80 o                         
   4   0   6          3.39         12.40         2.14 o                         
   5   0   6         24.73         16.79         1.99 o                         
   6   0   6         83.46        247.80         7.42 o                         
   7   0   6        121.23        152.76         6.35 o                         
   8   0   6        521.02        490.58        21.51 o                         
   9   0   6          2.28          4.16         2.58 o                         
  10   0   6         71.81         56.15         5.33 o                         
  11   0   6         11.04        105.11         8.49 o                         
  12   0   6         42.42         72.29        10.45 o                         
 -13   1   6         98.30         91.16        10.22 o                         
 -12   1   6         12.68          9.98         6.90 o                         
 -11   1   6         21.04         32.05         5.09 o                         
 -10   1   6         16.36         14.69         4.47 o                         
  -9   1   6         87.14         95.90         7.50 o                         
  -8   1   6        632.80        618.69        14.48 o                         
  -7   1   6        201.11        223.45         7.10 o                         
  -6   1   6         64.66         83.41         4.65 o                         
  -5   1   6        167.47        170.66         6.07 o                         
  -4   1   6        420.76        396.86         8.88 o                         
  -3   1   6        227.93        174.68         4.77 o                         
  -2   1   6       1138.65       1073.67        30.51 o                         
  -1   1   6       1670.44       1737.78        26.53 o                         
   0   1   6        224.39        215.16         4.17 o                         
   1   1   6       2196.64       2210.42        34.62 o                         
   2   1   6       1510.33       1412.86        23.96 o                         
   3   1   6       4925.68       4967.89        81.94 o                         
   4   1   6        274.78        237.65         6.33 o                         
   5   1   6        504.73        587.23        12.62 o                         
   6   1   6         44.51         90.71         4.61 o                         
   7   1   6        322.72        341.29         9.83 o                         
   8   1   6        225.15        198.43         8.63 o                         
   9   1   6         45.28         58.92         6.87 o                         
  10   1   6         54.42         64.12         6.51 o                         
  11   1   6        303.64        253.40        20.82 o                         
  12   1   6         23.46         26.37         5.62 o                         
 -12   2   6          9.97          7.22         5.44 o                         
 -11   2   6         62.71         55.40         7.27 o                         
 -10   2   6        124.79        106.37         7.83 o                         
  -9   2   6         62.81         54.49         5.66 o                         
  -8   2   6         49.71         37.79         4.39 o                         
  -7   2   6        142.58        167.59         7.36 o                         
  -6   2   6        227.84        316.54         8.37 o                         
  -5   2   6         56.75         64.88         3.67 o                         
  -4   2   6        527.88        489.96        11.28 o                         
  -3   2   6        124.62        109.68         3.98 o                         
  -2   2   6         86.89        106.99         4.79 o                         
  -1   2   6        531.12        519.25         8.67 o                         
   0   2   6       1522.18       1841.80        29.40 o                         
   1   2   6         31.11        143.05         5.92 o                         
   2   2   6        307.28        323.22        12.38 o                         
   3   2   6        326.63        310.42         7.02 o                         
   4   2   6        149.69        122.81         4.16 o                         
   5   2   6         37.53         35.35         2.67 o                         
   6   2   6         53.09        122.87         5.72 o                         
   7   2   6         98.12        106.68         5.76 o                         
   8   2   6        154.22        169.48         9.13 o                         
   9   2   6        151.96        137.33         8.77 o                         
  10   2   6         59.40         63.42         7.41 o                         
  11   2   6          3.00          4.09         4.76 o                         
  12   2   6         13.49         16.03         6.10 o                         
 -12   3   6         59.79         49.28         8.59 o                         
 -11   3   6         36.29         26.64         6.70 o                         
 -10   3   6         34.25         25.89         5.70 o                         
  -9   3   6         57.17         48.03         6.63 o                         
  -8   3   6         23.82         17.68         4.29 o                         
  -7   3   6         22.95         21.17         4.15 o                         
  -6   3   6         44.02         92.22         8.55 o                         
  -5   3   6        384.26        452.80        12.15 o                         
  -4   3   6        202.47        193.93         6.47 o                         
  -3   3   6        597.65        510.21        10.83 o                         
  -2   3   6         60.07         71.85         5.10 o                         
  -1   3   6       1367.56       1384.74        26.63 o                         
   0   3   6         44.54         71.21         4.54 o                         
   1   3   6       2469.58       2279.46        40.62 o                         
   2   3   6        138.77        148.25         5.06 o                         
   3   3   6        276.49        252.01         6.34 o                         
   4   3   6         61.39         64.18         3.96 o                         
   5   3   6        119.25        132.65         6.74 o                         
   6   3   6        119.72        107.72         6.97 o                         
   7   3   6        193.17        158.08         9.90 o                         
   8   3   6        105.44         96.83         9.84 o                         
   9   3   6         14.78         11.41         5.30 o                         
  10   3   6         19.56         12.16         5.41 o                         
  11   3   6         84.46         77.53        10.31 o                         
 -11   4   6         27.17         30.18         7.20 o                         
 -10   4   6        114.75         98.38        11.95 o                         
  -9   4   6        135.32        129.60        10.07 o                         
  -8   4   6        339.77        291.27        13.90 o                         
  -7   4   6        378.46        411.94        15.85 o                         
  -6   4   6         46.07         60.29         5.95 o                         
  -5   4   6        379.21        404.90        13.97 o                         
  -4   4   6         60.82         60.78         6.45 o                         
  -3   4   6        716.92        633.19        16.55 o                         
  -2   4   6        223.51        208.97         6.56 o                         
  -1   4   6        103.14        101.87         3.61 o                         
   0   4   6         77.85         91.22         4.00 o                         
   1   4   6         88.90         88.39         3.38 o                         
   2   4   6        215.33        198.76         7.50 o                         
   3   4   6        317.85        336.19        14.72 o                         
   4   4   6        123.96        169.58         7.77 o                         
   5   4   6        306.40        371.25        14.73 o                         
   6   4   6         96.37         98.07         8.02 o                         
   7   4   6        255.47        278.23        14.21 o                         
   8   4   6        130.13        115.77        10.14 o                         
   9   4   6         47.56         42.76         7.22 o                         
  10   4   6         91.44         69.94        12.58 o                         
  -9   5   6          8.88          5.50         5.92 o                         
  -8   5   6        117.84        107.43        10.36 o                         
  -7   5   6         29.57         39.89         6.37 o                         
  -6   5   6         48.08         41.68         5.53 o                         
  -5   5   6         45.61         34.23         6.78 o                         
  -4   5   6        177.08        202.22        12.36 o                         
  -3   5   6         75.34         68.66         7.49 o                         
  -2   5   6        287.96        260.25         8.70 o                         
  -1   5   6         52.60         58.57         7.52 o                         
   0   5   6       1023.26       1040.73        27.88 o                         
   1   5   6         82.56         84.18         4.84 o                         
   2   5   6        120.49        116.91         7.11 o                         
   3   5   6        167.55        177.60         9.73 o                         
   4   5   6        602.35        527.65        17.03 o                         
   5   5   6         10.45         16.57         4.60 o                         
   6   5   6         21.75         16.42         4.93 o                         
   7   5   6         24.70         14.08         5.29 o                         
   8   5   6         57.65         65.24         8.47 o                         
   9   5   6         18.11         24.85         6.95 o                         
  -7   6   6         31.20         36.75         6.50 o                         
  -6   6   6          4.68          5.88         8.05 o                         
  -5   6   6         29.27         30.43         5.43 o                         
  -4   6   6         11.08         -0.01         3.77 o                         
  -3   6   6          9.60          6.50         5.22 o                         
  -2   6   6         31.78         37.35         5.23 o                         
  -1   6   6         38.31         53.04         6.26 o                         
   0   6   6          7.86         10.68         3.68 o                         
   1   6   6          1.68         16.76         6.37 o                         
   2   6   6         58.92         55.87         6.12 o                         
   3   6   6        103.60         97.88         6.76 o                         
   4   6   6         24.96         39.86         5.42 o                         
   5   6   6         36.24         42.55         6.28 o                         
   6   6   6         75.39         55.60         7.21 o                         
   7   6   6         14.56         17.37         6.49 o                         
  -3   7   6          6.30         12.84        11.59 o                         
  -2   7   6         39.25         55.77        13.78 o                         
   0   7   6          0.20        -12.84        13.47 o                         
   1   7   6          4.53         20.36        15.35 o                         
   2   7   6         94.85         98.78        39.34 o                         
   3   7   6          8.79         13.74        11.01 o                         
  -3  -7   7         23.55         33.20        14.72 o                         
  -2  -7   7         10.23         16.91        12.53 o                         
  -1  -7   7         15.51         34.77        13.47 o                         
   0  -7   7          5.21          8.46        12.21 o                         
   1  -7   7         46.97         59.84        17.55 o                         
   2  -7   7        153.53        201.03        29.17 o                         
  -7  -6   7         57.56         67.54        12.06 o                         
  -6  -6   7          4.88         14.85         7.56 o                         
  -5  -6   7         32.00         47.07         7.75 o                         
  -4  -6   7         24.95         23.99         6.75 o                         
  -3  -6   7          1.51          4.14         4.26 o                         
  -2  -6   7         40.57         53.02        11.52 o                         
  -1  -6   7         91.68         84.33        13.38 o                         
   0  -6   7          6.08          4.07         8.23 o                         
   1  -6   7         63.09         58.43        12.10 o                         
   2  -6   7         11.14         15.95         6.05 o                         
   3  -6   7         54.53         66.09        10.33 o                         
   4  -6   7         46.40         48.81         6.71 o                         
   5  -6   7         58.64         65.38        10.03 o                         
   6  -6   7         78.81        105.89        10.43 o                         
  -9  -5   7         24.25         30.47         6.31 o                         
  -8  -5   7         40.62         60.52         6.84 o                         
  -7  -5   7         12.47         21.72         4.48 o                         
  -6  -5   7        100.82        116.43         7.22 o                         
  -5  -5   7         84.85         93.12         5.57 o                         
  -4  -5   7        491.17        421.79        15.23 o                         
  -3  -5   7         22.77         18.51         4.12 o                         
  -2  -5   7         48.16         50.05         6.74 o                         
  -1  -5   7          5.20         22.35         3.87 o                         
   0  -5   7         23.13         25.54         6.46 o                         
   1  -5   7         26.02         37.83         6.88 o                         
   2  -5   7         70.53        105.48        12.52 o                         
   3  -5   7        106.62        105.98        19.66 o                         
   4  -5   7        214.72        238.10        23.61 o                         
   5  -5   7         33.21         37.16         3.46 o                         
   6  -5   7        161.54        201.95         9.57 o                         
   7  -5   7         65.52         51.29         5.93 o                         
   8  -5   7          5.44         12.97         5.88 o                         
   9  -5   7        163.44        159.90        10.58 o                         
 -11  -4   7         32.11         28.66         6.85 o                         
 -10  -4   7         21.94         36.05         6.47 o                         
  -9  -4   7         96.53         90.14         7.78 o                         
  -8  -4   7         88.21        101.66         7.57 o                         
  -7  -4   7         44.37         73.32         5.46 o                         
  -6  -4   7        223.21        201.68         6.93 o                         
  -5  -4   7        617.50        667.07        14.29 o                         
  -4  -4   7        131.76        158.75         5.77 o                         
  -3  -4   7        831.95        752.29        16.36 o                         
  -2  -4   7        166.29        167.29         5.74 o                         
  -1  -4   7         88.69         91.97         5.09 o                         
   0  -4   7         68.59         73.22         6.32 o                         
   1  -4   7         58.15         62.60         4.58 o                         
   2  -4   7        231.85        201.99         8.83 o                         
   3  -4   7        260.24        271.74        12.62 o                         
   4  -4   7        569.79        572.33        20.08 o                         
   5  -4   7         46.48         55.00         4.14 o                         
   6  -4   7        109.13        130.02         7.79 o                         
   7  -4   7          5.61         14.20         3.67 o                         
   8  -4   7         45.46         54.26         5.93 o                         
   9  -4   7         51.27         55.57         6.51 o                         
  10  -4   7         36.81         34.16        12.25 o                         
 -12  -3   7         40.15         33.28         7.78 o                         
 -11  -3   7         55.92         57.73         8.09 o                         
 -10  -3   7        172.77        192.74        12.71 o                         
  -9  -3   7        128.71        132.01         9.24 o                         
  -8  -3   7         75.29         45.80         5.58 o                         
  -7  -3   7        373.09        385.37        12.25 o                         
  -6  -3   7        172.92        266.87         8.36 o                         
  -5  -3   7        174.20        195.54         5.53 o                         
  -4  -3   7         56.34         46.13         2.99 o                         
  -3  -3   7         23.27         26.72         2.06 o                         
  -2  -3   7        120.10        152.16         6.93 o                         
  -1  -3   7        291.78        667.33        23.78 o                         
   0  -3   7        189.79        192.42         6.03 o                         
   2  -3   7        261.49        293.01         6.69 o                         
   3  -3   7         48.81         43.55         2.59 o                         
   4  -3   7         16.89         12.83         2.62 o                         
   5  -3   7        571.87        592.94        14.29 o                         
   6  -3   7        105.64        147.13         7.30 o                         
   7  -3   7        183.36        173.83         8.52 o                         
   8  -3   7         31.60         22.86         4.81 o                         
   9  -3   7         51.89         40.21         4.56 o                         
  10  -3   7        117.36        126.42        10.31 o                         
  11  -3   7        106.96        103.02        10.37 o                         
 -12  -2   7          3.90          5.41         5.71 o                         
 -11  -2   7          0.74          8.32         4.96 o                         
 -10  -2   7        115.28         87.80         7.38 o                         
  -9  -2   7        193.00        185.39         9.65 o                         
  -8  -2   7          8.64          8.78         3.14 o                         
  -7  -2   7        186.22        235.64         8.01 o                         
  -6  -2   7       1087.41       1052.57        20.11 o                         
  -5  -2   7        299.11        319.56         7.49 o                         
  -4  -2   7         78.97         73.90         3.33 o                         
  -3  -2   7          4.52          3.90         1.23 o                         
  -2  -2   7       4486.91       4701.02        78.04 o                         
  -1  -2   7        626.52        540.33         9.45 o                         
   0  -2   7        259.81        269.51         5.78 o                         
   1  -2   7        338.65        369.83         7.16 o                         
   2  -2   7       2981.36       3110.69        46.10 o                         
   3  -2   7        340.64        300.93         6.40 o                         
   4  -2   7         37.96         49.23         2.88 o                         
   5  -2   7        282.07        258.02         6.44 o                         
   6  -2   7        169.66        211.48         6.19 o                         
   7  -2   7         81.22         65.38         4.02 o                         
   8  -2   7         92.96        104.12         5.80 o                         
   9  -2   7          8.84         10.68         2.93 o                         
  10  -2   7         83.41        119.29         9.54 o                         
  11  -2   7         27.91         17.84         5.87 o                         
  12  -2   7          0.79         -1.63         5.61 o                         
 -13  -1   7         50.25         50.67         8.71 o                         
 -12  -1   7         17.95         24.90         8.00 o                         
 -11  -1   7         39.03         31.91         5.89 o                         
 -10  -1   7         94.60        100.68         7.18 o                         
  -9  -1   7        762.84        664.82        23.58 o                         
  -8  -1   7        153.98        216.35        11.04 o                         
  -7  -1   7        310.02        295.68         7.71 o                         
  -6  -1   7         28.21         51.06         2.99 o                         
  -5  -1   7        260.02        291.28         7.78 o                         
  -4  -1   7        218.81        204.73         5.86 o                         
  -3  -1   7       2354.88       1932.19        36.58 o                         
  -2  -1   7        453.51        393.28         7.46 o                         
  -1  -1   7       1247.38       1392.68        25.31 o                         
   0  -1   7         82.13         92.18         2.44 o                         
   1  -1   7        465.32        834.86        30.06 o                         
   2  -1   7        481.93        433.76         7.85 o                         
   3  -1   7        809.32        734.34        14.67 o                         
   4  -1   7        351.37        339.24         7.80 o                         
   5  -1   7        687.40        655.19        13.72 o                         
   6  -1   7        167.94        137.70         6.20 o                         
   7  -1   7        300.71        332.12         8.97 o                         
   8  -1   7         29.32         20.11         2.84 o                         
   9  -1   7        405.79        397.77        11.86 o                         
  10  -1   7         50.91         52.97         5.23 o                         
  11  -1   7         25.33         61.99         7.15 o                         
  12  -1   7         97.38        107.12        10.91 o                         
 -13   0   7          2.17         24.52         8.36 o                         
 -12   0   7        157.14        181.41        11.51 o                         
 -11   0   7         93.52        144.22         9.46 o                         
 -10   0   7        136.79        140.55        10.75 o                         
  -9   0   7        156.07        155.83         8.54 o                         
  -8   0   7         94.26         79.14         5.03 o                         
  -7   0   7        380.94        417.70        10.75 o                         
  -6   0   7       3919.53       3551.74        63.30 o                         
  -5   0   7        182.17        207.58         6.37 o                         
  -4   0   7       3928.87       3562.68        65.57 o                         
  -3   0   7         12.08          6.88         1.14 o                         
  -2   0   7       1567.32       1630.72        26.70 o                         
  -1   0   7        220.99        215.50         4.17 o                         
   0   0   7          0.45         -0.74         0.74 o                         
   1   0   7        247.69        175.10         3.66 o                         
   2   0   7          3.47         10.00         1.06 o                         
   3   0   7          0.13         -0.90         0.90 o                         
   4   0   7          0.17          0.86         1.04 o                         
   5   0   7         12.19         17.72         2.07 o                         
   6   0   7        997.67        863.60        18.76 o                         
   7   0   7         73.26         76.41         5.26 o                         
   8   0   7        519.61        509.66        13.77 o                         
   9   0   7         56.84         52.28         4.65 o                         
  10   0   7         23.81         20.17         4.05 o                         
  11   0   7         62.93         65.16         6.14 o                         
  12   0   7         87.78         75.54         8.95 o                         
 -13   1   7         50.22         65.21         9.14 o                         
 -12   1   7         17.99         22.29         6.50 o                         
 -11   1   7         39.07         33.46         5.07 o                         
 -10   1   7         94.53         93.88         6.80 o                         
  -9   1   7        764.02        635.48        25.68 o                         
  -8   1   7        154.27        202.29        11.83 o                         
  -7   1   7        310.08        301.92        10.29 o                         
  -6   1   7         28.33         52.66         3.38 o                         
  -5   1   7        259.62        288.98         7.74 o                         
  -4   1   7        218.20        207.69         5.84 o                         
  -3   1   7       2354.83       1980.26        33.56 o                         
  -2   1   7        453.29        397.51         8.24 o                         
  -1   1   7       1248.44       1337.91        23.66 o                         
   0   1   7         82.13         91.01         2.51 o                         
   1   1   7        464.84        829.06        25.30 o                         
   2   1   7        481.80        465.29         9.09 o                         
   3   1   7        809.04        760.13        20.81 o                         
   4   1   7        351.31        340.89         7.26 o                         
   5   1   7        687.41        668.06        14.12 o                         
   6   1   7        168.11        133.84         5.75 o                         
   7   1   7        300.62        337.86         9.75 o                         
   8   1   7         29.40         16.85         3.18 o                         
   9   1   7        404.93        363.63        12.62 o                         
  10   1   7         50.97         59.78         6.43 o                         
  11   1   7         25.40         65.04         7.60 o                         
  12   1   7         97.28         99.69         8.97 o                         
 -12   2   7          3.80          5.78         5.31 o                         
 -11   2   7          0.75          6.72         4.69 o                         
 -10   2   7        115.86         96.80         8.69 o                         
  -9   2   7        192.94        178.16         9.44 o                         
  -8   2   7          8.60          8.67         3.16 o                         
  -7   2   7        186.38        240.98         9.32 o                         
  -6   2   7       1087.40       1062.13        20.51 o                         
  -5   2   7        298.72        335.00         8.48 o                         
  -4   2   7         79.12         75.08         3.79 o                         
  -3   2   7          4.48          3.71         1.60 o                         
  -2   2   7       4483.58       4607.18        74.18 o                         
  -1   2   7        626.21        557.47         9.34 o                         
   0   2   7        259.54        276.04         5.14 o                         
   1   2   7        338.63        366.89         6.65 o                         
   2   2   7       2984.72       3080.40        51.54 o                         
   3   2   7        340.06        314.48        11.46 o                         
   4   2   7         38.17         58.65         3.29 o                         
   5   2   7        281.88        263.54         7.31 o                         
   6   2   7        169.25        214.98         7.70 o                         
   7   2   7         80.84         65.85         5.86 o                         
   8   2   7         92.97         93.29        10.38 o                         
   9   2   7          8.88          8.69         3.71 o                         
  10   2   7         83.15        118.86        10.18 o                         
  11   2   7         27.85         24.08         5.98 o                         
  12   2   7          0.83         -2.45         5.00 o                         
 -12   3   7         40.46         43.05         8.20 o                         
 -11   3   7         56.19         53.88         7.98 o                         
 -10   3   7        173.21        198.10        12.70 o                         
  -9   3   7        128.47        143.23         9.72 o                         
  -8   3   7         75.30         56.66         6.16 o                         
  -7   3   7        373.50        395.07        17.46 o                         
  -6   3   7        172.65        271.54        13.08 o                         
  -5   3   7        173.72        182.80         7.58 o                         
  -4   3   7         56.41         53.11         3.55 o                         
  -3   3   7         23.09         14.97         2.23 o                         
  -2   3   7        120.50        140.55         7.46 o                         
  -1   3   7        292.28        730.24        36.20 o                         
   0   3   7        189.97        195.87         4.48 o                         
   2   3   7        261.65        286.78         6.76 o                         
   3   3   7         48.78         50.39         2.90 o                         
   4   3   7         17.05         16.97         2.60 o                         
   5   3   7        571.97        590.01        17.08 o                         
   6   3   7        105.78        147.57         9.83 o                         
   7   3   7        183.10        165.21        10.53 o                         
   8   3   7         31.56         25.50         4.99 o                         
   9   3   7         51.96         46.66         8.68 o                         
  10   3   7        117.41         97.90        10.60 o                         
  11   3   7        106.94         74.76         9.84 o                         
 -11   4   7         32.23         36.03         7.47 o                         
 -10   4   7         21.99         32.07         7.76 o                         
  -9   4   7         96.91         92.39         8.97 o                         
  -8   4   7         88.22         74.10         7.58 o                         
  -7   4   7         44.38         66.91         6.70 o                         
  -6   4   7        222.75        202.18        13.85 o                         
  -5   4   7        617.05        620.55        17.36 o                         
  -4   4   7        131.66        172.92         6.90 o                         
  -3   4   7        833.48        742.76        16.59 o                         
  -2   4   7        166.57        155.65         6.04 o                         
  -1   4   7         88.47         93.59         6.38 o                         
   0   4   7         68.63         73.19         3.42 o                         
   1   4   7         58.39         61.53         3.56 o                         
   2   4   7        231.55        213.08         7.37 o                         
   3   4   7        259.93        267.65         9.77 o                         
   4   4   7        569.09        561.73        17.49 o                         
   5   4   7         46.57         50.14         5.49 o                         
   6   4   7        109.27        136.48         9.55 o                         
   7   4   7          5.61         18.62         4.92 o                         
   8   4   7         45.57         53.92         7.28 o                         
   9   4   7         51.20         58.40         7.79 o                         
  10   4   7         36.70         33.34         7.28 o                         
  -9   5   7         24.28         21.33         5.97 o                         
  -8   5   7         40.61         62.20        10.08 o                         
  -7   5   7         12.51         26.11         5.49 o                         
  -6   5   7        100.69         95.99         7.77 o                         
  -5   5   7         84.63         84.28        11.38 o                         
  -4   5   7        490.84        405.11        15.42 o                         
  -3   5   7         22.84         21.34         4.07 o                         
  -2   5   7         47.96         42.42         3.78 o                         
  -1   5   7          5.25         10.67         3.42 o                         
   0   5   7         23.09         32.50         3.14 o                         
   1   5   7         25.91         35.78         3.13 o                         
   2   5   7         70.89        106.44         5.85 o                         
   3   5   7        106.49        101.39         7.76 o                         
   4   5   7        214.08        218.37        14.10 o                         
   5   5   7         33.37         43.96         7.64 o                         
   6   5   7        161.39        204.22        12.54 o                         
   7   5   7         65.51         67.20         7.83 o                         
   8   5   7          5.41         25.29         6.42 o                         
   9   5   7        163.76        153.31        13.94 o                         
  -7   6   7         57.52         59.09         8.55 o                         
  -6   6   7          4.90          4.36         4.46 o                         
  -5   6   7         31.64         45.34         5.96 o                         
  -4   6   7         25.02         22.64         4.00 o                         
  -3   6   7          1.60          5.09         3.12 o                         
  -2   6   7         40.63         34.22        12.42 o                         
  -1   6   7         91.41         76.48         9.55 o                         
   0   6   7          6.05          5.56         2.74 o                         
   1   6   7         63.42         62.85         6.18 o                         
   2   6   7         11.06         11.90         4.53 o                         
   3   6   7         54.14         61.49         5.58 o                         
   4   6   7         46.37         45.03         5.94 o                         
   5   6   7         58.39         76.19         7.53 o                         
   6   6   7         78.63        105.81         9.48 o                         
  -3   7   7         23.59          8.14        11.59 o                         
  -2   7   7         10.29         -7.20         9.71 o                         
   0   7   7          5.20         19.42        15.35 o                         
   1   7   7         47.08         34.67        10.54 o                         
   2   7   7        153.36        210.15        55.20 o                         
  -3  -7   8          7.90         17.23        13.47 o                         
  -2  -7   8        127.64        173.39        25.71 o                         
  -1  -7   8         41.78         63.91        16.92 o                         
   0  -7   8         23.15         13.47        12.53 o                         
   1  -7   8          6.04         13.47        11.90 o                         
   2  -7   8          1.21         -4.38        11.90 o                         
  -7  -6   8         29.29         55.74         8.29 o                         
  -6  -6   8         54.49         42.89         9.07 o                         
  -5  -6   8         13.82         24.06         6.61 o                         
  -4  -6   8          3.90          6.69         5.03 o                         
  -3  -6   8         27.81         29.32         5.73 o                         
  -2  -6   8         10.57          4.51        11.90 o                         
  -1  -6   8         23.80         45.42        14.41 o                         
   0  -6   8         11.50          6.17         8.20 o                         
   1  -6   8         47.09         42.13        11.36 o                         
   2  -6   8          8.62          7.84         3.94 o                         
   3  -6   8        100.55        103.92         9.07 o                         
   4  -6   8         57.37         49.35         7.05 o                         
   5  -6   8         67.83         88.19        10.14 o                         
   6  -6   8         19.03         27.24         5.72 o                         
  -9  -5   8         17.55         12.68         5.33 o                         
  -8  -5   8        131.40        138.84         9.70 o                         
  -7  -5   8          6.67          3.83         4.43 o                         
  -6  -5   8         35.63        102.44         6.52 o                         
  -5  -5   8         94.52         96.67         4.93 o                         
  -4  -5   8        225.04        209.38        14.68 o                         
  -3  -5   8        254.83        230.08        12.57 o                         
  -2  -5   8        135.62        147.66        16.36 o                         
  -1  -5   8         68.70         67.39         9.83 o                         
   0  -5   8        126.70        134.24         9.83 o                         
   1  -5   8         30.65         37.25         4.62 o                         
   2  -5   8        178.62        157.89        17.54 o                         
   3  -5   8         79.75         96.04         8.27 o                         
   4  -5   8        137.69        147.08        10.10 o                         
   5  -5   8         41.47         46.89         4.75 o                         
   6  -5   8        140.79        152.56         8.37 o                         
   7  -5   8         24.80         27.45         4.86 o                         
   8  -5   8         98.40        106.43         9.00 o                         
 -11  -4   8         25.01         28.90         6.63 o                         
 -10  -4   8         97.31        107.20        11.58 o                         
  -9  -4   8         15.50         23.45         5.19 o                         
  -8  -4   8        120.92        140.18         9.88 o                         
  -7  -4   8        120.78        124.40         7.96 o                         
  -6  -4   8         36.42         89.30         6.83 o                         
  -5  -4   8        392.72        370.65         9.84 o                         
  -4  -4   8         34.71         45.78         5.86 o                         
  -3  -4   8        395.94        405.66        12.04 o                         
  -2  -4   8         65.28         92.00         6.05 o                         
  -1  -4   8         43.73         56.15         5.98 o                         
   0  -4   8         87.61         88.71         5.02 o                         
   1  -4   8          8.68         45.59         4.33 o                         
   2  -4   8        178.35        156.70         6.32 o                         
   3  -4   8          1.99          4.43         2.50 o                         
   4  -4   8        622.28        554.66        14.46 o                         
   5  -4   8        137.83        158.54         8.12 o                         
   6  -4   8        200.04        177.43        14.95 o                         
   7  -4   8        430.07        447.17        15.29 o                         
   8  -4   8         90.67         80.17         6.83 o                         
   9  -4   8         29.82         26.87         5.44 o                         
  10  -4   8        109.64        107.53        10.34 o                         
 -12  -3   8         29.04         41.79         8.11 o                         
 -11  -3   8         90.50         50.56         8.03 o                         
 -10  -3   8         44.10         40.81         9.14 o                         
  -9  -3   8         14.07         11.98         4.17 o                         
  -8  -3   8         34.36         41.76         5.25 o                         
  -7  -3   8        178.38        230.67        10.72 o                         
  -6  -3   8        523.61        420.72        11.30 o                         
  -5  -3   8        366.03        419.94         9.77 o                         
  -4  -3   8         60.88         53.60         3.06 o                         
  -3  -3   8        228.68        173.47         4.65 o                         
  -2  -3   8        163.65        172.75         4.80 o                         
  -1  -3   8       1825.02       1578.31        25.01 o                         
   0  -3   8        145.11        156.04         3.57 o                         
   1  -3   8        572.42        538.23        12.01 o                         
   2  -3   8         26.82         35.91         2.57 o                         
   3  -3   8         55.66         53.15         2.90 o                         
   4  -3   8        118.27         99.01         4.58 o                         
   5  -3   8         80.53        103.19         5.21 o                         
   6  -3   8        130.74        179.94         8.32 o                         
   7  -3   8        206.23        221.85         9.54 o                         
   8  -3   8         53.64         45.24         4.51 o                         
   9  -3   8          1.73          8.78         3.24 o                         
  10  -3   8         29.21         27.34         6.23 o                         
  11  -3   8          7.70         16.47         6.46 o                         
 -12  -2   8         86.93         98.83        11.45 o                         
 -11  -2   8          3.73         12.61         5.36 o                         
 -10  -2   8        111.59        114.52         8.79 o                         
  -9  -2   8         49.29         58.48         6.65 o                         
  -8  -2   8         73.30         86.00         7.06 o                         
  -7  -2   8        110.26        117.97         5.94 o                         
  -6  -2   8        188.21        401.50         9.13 o                         
  -5  -2   8         10.48         13.32         1.68 o                         
  -4  -2   8        337.23        306.54         6.88 o                         
  -3  -2   8        180.85        152.92         4.49 o                         
  -2  -2   8        306.83        314.20        11.66 o                         
  -1  -2   8        474.39        433.35         7.83 o                         
   0  -2   8         47.57         57.55         2.07 o                         
   1  -2   8        860.38        716.45        12.13 o                         
   2  -2   8        516.18        522.61        10.28 o                         
   3  -2   8        102.81        104.26         3.77 o                         
   4  -2   8        264.89        231.59         5.33 o                         
   5  -2   8        559.32        576.19        11.64 o                         
   6  -2   8        347.95        293.69         7.76 o                         
   7  -2   8        179.63        164.41         6.70 o                         
   8  -2   8          0.51          6.50         2.55 o                         
   9  -2   8         35.97         24.87         3.93 o                         
  10  -2   8         37.79         53.43        10.79 o                         
  11  -2   8         24.53         21.10        10.94 o                         
  12  -2   8         10.44          4.51         6.98 o                         
 -13  -1   8         17.81         40.80         9.30 o                         
 -12  -1   8          4.57         -0.91         5.35 o                         
 -11  -1   8         22.38         18.33         4.98 o                         
 -10  -1   8        215.52        228.87        10.34 o                         
  -9  -1   8         57.85         62.44         5.22 o                         
  -8  -1   8        380.01        322.19         9.29 o                         
  -7  -1   8        435.04        457.74        11.01 o                         
  -6  -1   8         20.78         66.69         4.54 o                         
  -5  -1   8        235.70        284.47         7.10 o                         
  -4  -1   8        413.94        374.89         8.87 o                         
  -3  -1   8       3854.75       3692.48        72.63 o                         
  -2  -1   8       1824.44       1644.72        30.45 o                         
  -1  -1   8       2963.89       2779.66        50.79 o                         
   0  -1   8       2354.64       2503.27        42.05 o                         
   1  -1   8       2434.35       2205.15        34.13 o                         
   2  -1   8        359.87        339.23         6.81 o                         
   3  -1   8       1803.66       1600.01        26.57 o                         
   4  -1   8          2.30         17.68         4.48 o                         
   5  -1   8        368.82        422.42         9.66 o                         
   6  -1   8         52.67         41.54         3.14 o                         
   7  -1   8         98.47        119.44         5.86 o                         
   8  -1   8         62.33         57.61         4.61 o                         
   9  -1   8         23.33         25.37         3.66 o                         
  10  -1   8          1.17         -2.54         2.91 o                         
  11  -1   8         56.71         56.61        10.66 o                         
  12  -1   8         12.74         12.54         5.08 o                         
 -13   0   8         51.81         45.67         9.53 o                         
 -12   0   8         72.44         81.35         9.11 o                         
 -11   0   8        206.60        185.94        15.16 o                         
 -10   0   8          0.66         12.22         4.05 o                         
  -9   0   8          9.45          6.06         2.56 o                         
  -8   0   8         11.39         13.22         2.74 o                         
  -7   0   8        224.16        231.66         7.23 o                         
  -6   0   8        192.19        448.54        10.51 o                         
  -5   0   8       1483.28       1659.47        30.83 o                         
  -4   0   8        419.27        376.48         9.92 o                         
  -3   0   8          0.41         -0.85         0.85 o                         
  -2   0   8        830.20        771.49        14.40 o                         
  -1   0   8          0.05         32.72         2.75 o                         
   0   0   8      22891.05      35989.62       565.19 o                         
   1   0   8         37.10         63.71         4.52 o                         
   2   0   8       6732.37       7313.05       119.58 o                         
   3   0   8        676.94        599.91        11.34 o                         
   4   0   8        119.15        135.38         4.58 o                         
   5   0   8         23.56         30.48         2.53 o                         
   6   0   8        266.02        316.72         8.79 o                         
   7   0   8         83.09         97.37         5.25 o                         
   8   0   8        394.18        361.83        10.97 o                         
   9   0   8          3.76          9.43         3.15 o                         
  10   0   8          0.71          6.69         3.30 o                         
  11   0   8        119.22         95.24         7.35 o                         
  12   0   8        123.31        113.95        10.44 o                         
 -13   1   8         17.89         34.53         8.07 o                         
 -12   1   8          4.56         12.57         5.82 o                         
 -11   1   8         22.38         23.64         4.70 o                         
 -10   1   8        215.65        219.03        12.42 o                         
  -9   1   8         57.88         72.55        10.45 o                         
  -8   1   8        379.54        324.74         9.53 o                         
  -7   1   8        434.87        473.06        11.45 o                         
  -6   1   8         20.80         69.73         3.81 o                         
  -5   1   8        236.37        300.06         7.80 o                         
  -4   1   8        414.06        379.23         9.05 o                         
  -3   1   8       3854.40       3736.23        62.07 o                         
  -2   1   8       1824.23       1638.11        27.31 o                         
  -1   1   8       2962.62       2769.64        42.94 o                         
   0   1   8       2354.68       2550.96        41.20 o                         
   1   1   8       2435.67       2247.55        37.35 o                         
   2   1   8        359.94        343.62         7.27 o                         
   3   1   8       1804.47       1653.44        28.20 o                         
   4   1   8          2.29         17.71         3.76 o                         
   5   1   8        369.22        414.73         9.88 o                         
   6   1   8         52.70         45.01         3.48 o                         
   7   1   8         97.94        114.13         5.79 o                         
   8   1   8         62.01         52.89         4.66 o                         
   9   1   8         23.52         49.37        10.58 o                         
  10   1   8          1.17         -2.83         3.49 o                         
  11   1   8         56.74         60.54         6.95 o                         
  12   1   8         12.78         21.26         5.70 o                         
 -12   2   8         86.80         91.89         9.59 o                         
 -11   2   8          3.73         14.21         5.91 o                         
 -10   2   8        111.71         97.50         8.76 o                         
  -9   2   8         49.32         63.97         5.69 o                         
  -8   2   8         72.76         66.51         5.54 o                         
  -7   2   8        110.26        114.03         6.08 o                         
  -6   2   8        188.72        401.09         9.78 o                         
  -5   2   8         10.48         14.19         2.16 o                         
  -4   2   8        337.54        310.89         7.43 o                         
  -3   2   8        181.37        149.01         4.75 o                         
  -2   2   8        306.66        305.50        11.83 o                         
  -1   2   8        474.75        441.89         8.20 o                         
   0   2   8         47.33         59.67         2.11 o                         
   1   2   8        860.52        730.25        12.13 o                         
   2   2   8        516.97        551.14        14.83 o                         
   3   2   8        102.47        107.37         4.46 o                         
   4   2   8        265.02        218.08         7.71 o                         
   5   2   8        559.26        582.38        12.87 o                         
   6   2   8        349.08        304.22         9.44 o                         
   7   2   8        179.49        162.65        11.47 o                         
   8   2   8          0.47          6.04         3.18 o                         
   9   2   8         35.92         26.88         4.75 o                         
  10   2   8         37.37         45.39         6.94 o                         
  11   2   8         24.48         27.76         6.52 o                         
  12   2   8         10.54         15.73         6.33 o                         
 -12   3   8         28.89         32.26         7.56 o                         
 -11   3   8         90.09         74.48         9.00 o                         
 -10   3   8         44.14         56.87         9.32 o                         
  -9   3   8         13.97          7.15         4.40 o                         
  -8   3   8         34.14         42.59         5.67 o                         
  -7   3   8        178.30        241.16        10.98 o                         
  -6   3   8        524.19        443.66        15.38 o                         
  -5   3   8        365.75        414.72        13.83 o                         
  -4   3   8         60.68         58.83         5.36 o                         
  -3   3   8        228.93        181.84         5.05 o                         
  -2   3   8        163.16        171.22         4.54 o                         
  -1   3   8       1824.75       1593.60        27.56 o                         
   0   3   8        144.94        163.44         4.06 o                         
   1   3   8        572.31        546.07        10.55 o                         
   2   3   8         26.87         40.71         2.38 o                         
   3   3   8         55.45         61.31         5.01 o                         
   4   3   8        118.61         96.07         5.11 o                         
   5   3   8         80.82        113.08         6.32 o                         
   6   3   8        130.81        205.32        13.32 o                         
   7   3   8        206.31        214.64        11.66 o                         
   8   3   8         53.58         52.03         6.26 o                         
   9   3   8          1.68         14.25         5.20 o                         
  10   3   8         29.25         17.49         7.10 o                         
  11   3   8          7.72         21.42         6.93 o                         
 -11   4   8         25.10         16.79         6.48 o                         
 -10   4   8         97.22         91.53         9.84 o                         
  -9   4   8         15.47         16.67         5.44 o                         
  -8   4   8        120.99        138.84        10.02 o                         
  -7   4   8        120.78        123.64         8.38 o                         
  -6   4   8         36.45         83.45         9.39 o                         
  -5   4   8        393.51        377.13        12.30 o                         
  -4   4   8         34.84         35.84         3.50 o                         
  -3   4   8        396.00        384.83        10.51 o                         
  -2   4   8         65.25         85.50         7.94 o                         
  -1   4   8         43.75         55.24         3.49 o                         
   0   4   8         87.62         93.65         4.42 o                         
   1   4   8          8.59         64.42         8.14 o                         
   2   4   8        177.99        152.63         6.67 o                         
   3   4   8          2.00         12.95         2.67 o                         
   4   4   8        622.40        555.05        17.45 o                         
   5   4   8        138.34        169.51         9.50 o                         
   6   4   8        200.32        181.76        11.22 o                         
   7   4   8        430.66        450.03        18.55 o                         
   8   4   8         90.98         79.94         8.58 o                         
   9   4   8         29.82         28.09         6.37 o                         
  10   4   8        109.68        100.45        10.33 o                         
  -9   5   8         17.46         18.44         5.99 o                         
  -8   5   8        131.37        110.27        10.55 o                         
  -7   5   8          6.70          4.25         4.40 o                         
  -6   5   8         35.68        113.78         7.92 o                         
  -5   5   8         94.62         84.75         6.47 o                         
  -4   5   8        225.91        188.60         8.54 o                         
  -3   5   8        255.28        223.07         7.82 o                         
  -2   5   8        135.32        135.51         8.66 o                         
  -1   5   8         68.86         63.96         3.95 o                         
   0   5   8        126.74        136.23         5.77 o                         
   1   5   8         30.59         39.81         3.23 o                         
   2   5   8        178.43        168.75         6.98 o                         
   3   5   8         79.65         79.09         7.60 o                         
   4   5   8        137.84        148.77         9.96 o                         
   5   5   8         41.48         52.44         5.98 o                         
   6   5   8        140.57        128.86        10.09 o                         
   7   5   8         24.88         25.52         5.83 o                         
   8   5   8         98.48        119.19        10.57 o                         
  -7   6   8         29.33         47.54         7.69 o                         
  -6   6   8         54.67         48.94        11.40 o                         
  -5   6   8         13.83         17.23         4.99 o                         
  -4   6   8          3.85          9.99         3.81 o                         
  -3   6   8         27.82         22.99         3.78 o                         
  -2   6   8         10.51         10.67         2.92 o                         
  -1   6   8         23.76         40.01         3.97 o                         
   0   6   8         11.46         16.19         3.06 o                         
   1   6   8         47.13         56.25         4.71 o                         
   2   6   8          8.67          3.98         3.38 o                         
   3   6   8        100.21        111.01         8.97 o                         
   4   6   8         57.42         47.97         6.04 o                         
   5   6   8         68.06         84.22         7.82 o                         
   6   6   8         18.99         17.01         5.74 o                         
  -3   7   8          7.92         15.35        12.53 o                         
  -2   7   8        127.66        135.14        20.07 o                         
  -1   7   8         41.72         52.01        12.22 o                         
   0   7   8         23.20         14.72        15.35 o                         
   1   7   8          6.07          7.35        10.16 o                         
   2   7   8          1.22          9.06         9.85 o                         
  -3  -7   9          7.66          9.71        12.21 o                         
  -2  -7   9        160.61        196.34        27.60 o                         
  -1  -7   9          1.27          2.82        10.96 o                         
   0  -7   9         42.84         58.59        17.54 o                         
   1  -7   9         26.29         24.43        13.47 o                         
   2  -7   9         98.54         80.87        20.69 o                         
  -7  -6   9        166.60        189.36        13.05 o                         
  -6  -6   9         17.37         15.25         5.67 o                         
  -5  -6   9         88.52         73.61         9.06 o                         
  -4  -6   9         60.62         72.71         8.34 o                         
  -3  -6   9          2.44          9.68         5.48 o                         
  -2  -6   9          4.26         10.96        10.65 o                         
  -1  -6   9         34.28         21.30        11.59 o                         
   0  -6   9        133.24        151.42        62.72 o                         
   1  -6   9         46.94         80.75        25.69 o                         
   2  -6   9         28.70         41.60         7.74 o                         
   3  -6   9         21.52         22.01         5.37 o                         
   4  -6   9          6.58          7.66         6.11 o                         
   5  -6   9         28.76         35.12         7.73 o                         
   6  -6   9         14.92         16.24         5.36 o                         
  -9  -5   9         10.47         10.59         5.99 o                         
  -8  -5   9         27.82         40.55         5.93 o                         
  -7  -5   9         55.69         61.57         6.18 o                         
  -6  -5   9        160.24        153.03         7.84 o                         
  -5  -5   9         45.77         45.93         4.09 o                         
  -4  -5   9         90.68        122.31        13.83 o                         
  -3  -5   9         17.16         23.53         3.52 o                         
  -2  -5   9        248.24        261.15        13.73 o                         
  -1  -5   9         79.20         71.89         5.28 o                         
   0  -5   9          6.57          5.30         2.81 o                         
   1  -5   9        191.91        170.52        20.77 o                         
   2  -5   9         74.26         87.39         7.50 o                         
   3  -5   9        218.15        214.33        12.12 o                         
   4  -5   9        332.79        319.34        16.22 o                         
   5  -5   9         30.86         39.71         4.40 o                         
   6  -5   9         21.41         49.09         5.18 o                         
   7  -5   9         25.54         49.05         7.60 o                         
   8  -5   9        242.89        242.14        12.74 o                         
 -11  -4   9          8.43          4.01         5.70 o                         
 -10  -4   9        305.37        269.94        15.08 o                         
  -9  -4   9         88.66         87.98         7.78 o                         
  -8  -4   9         73.80         66.03         6.46 o                         
  -7  -4   9         56.62         55.10         4.95 o                         
  -6  -4   9        152.67        154.52         6.96 o                         
  -5  -4   9        208.00        199.84         6.67 o                         
  -4  -4   9        348.04        286.39         9.53 o                         
  -3  -4   9        561.74        505.42        13.85 o                         
  -2  -4   9         93.97         98.13         7.53 o                         
  -1  -4   9        223.53        208.12         6.77 o                         
   0  -4   9          7.16          6.61         1.81 o                         
   1  -4   9        255.67        221.36         8.86 o                         
   2  -4   9         84.61         82.77         4.50 o                         
   3  -4   9         94.86        100.49         4.77 o                         
   4  -4   9        257.20        295.26        10.16 o                         
   5  -4   9        262.06        281.55        10.57 o                         
   6  -4   9         23.19         29.30         6.28 o                         
   7  -4   9         70.38         76.12         6.99 o                         
   8  -4   9         69.52         99.35         7.36 o                         
   9  -4   9         55.62         49.83         6.65 o                         
  10  -4   9         36.59         23.03         9.78 o                         
 -12  -3   9         32.44         32.00         7.61 o                         
 -11  -3   9          2.54         24.76         6.38 o                         
 -10  -3   9         34.94         19.98         5.39 o                         
  -9  -3   9          8.23          6.73         4.09 o                         
  -8  -3   9          2.71          2.25         3.31 o                         
  -7  -3   9        117.07        116.00         7.60 o                         
  -6  -3   9         15.55         68.00         4.28 o                         
  -5  -3   9        414.63        440.65        10.22 o                         
  -4  -3   9         52.28         41.23         2.72 o                         
  -3  -3   9         25.13         20.24         2.03 o                         
  -2  -3   9        440.65        426.35         9.66 o                         
  -1  -3   9        287.00        369.03         7.30 o                         
   0  -3   9        365.45        396.64         7.74 o                         
   1  -3   9         28.18         63.78         3.35 o                         
   2  -3   9       1149.14       1179.99        22.85 o                         
   3  -3   9        179.72        176.99         7.69 o                         
   4  -3   9         23.60         24.21         2.45 o                         
   5  -3   9       1064.78       1062.67        27.12 o                         
   6  -3   9        571.29        474.65        14.95 o                         
   7  -3   9        282.25        256.37        10.52 o                         
   8  -3   9         48.26         53.49         4.64 o                         
   9  -3   9         96.82         92.21         6.54 o                         
  10  -3   9        163.20        175.39        12.34 o                         
  11  -3   9         19.85         24.71         6.63 o                         
 -12  -2   9          1.21          6.55         5.91 o                         
 -11  -2   9         60.20         56.56        11.02 o                         
 -10  -2   9        109.30        104.08         7.85 o                         
  -9  -2   9        304.64        307.99        11.72 o                         
  -8  -2   9         88.65         95.73         6.54 o                         
  -7  -2   9         59.15         58.26         4.28 o                         
  -6  -2   9        721.86        646.82        13.51 o                         
  -5  -2   9        262.66        293.29         7.13 o                         
  -4  -2   9         51.10         44.92         3.62 o                         
  -3  -2   9        383.64        357.17         8.20 o                         
  -2  -2   9       2582.58       2849.91        51.10 o                         
   0  -2   9        346.07        323.00         6.17 o                         
   1  -2   9        180.29        330.31        10.17 o                         
   2  -2   9        280.80        242.56         5.88 o                         
   3  -2   9         89.70         96.41         3.47 o                         
   4  -2   9          4.38         12.68         2.01 o                         
   5  -2   9         53.10         49.67         2.91 o                         
   6  -2   9        138.37        143.97         5.58 o                         
   7  -2   9         32.73         50.05         3.90 o                         
   8  -2   9         21.20         25.67         3.43 o                         
   9  -2   9         78.01         64.97         5.07 o                         
  10  -2   9        100.73         94.64         8.19 o                         
  11  -2   9         12.76         16.84         6.22 o                         
 -13  -1   9        102.96         96.05        12.04 o                         
 -12  -1   9         57.95         57.66         9.18 o                         
 -11  -1   9          4.37         20.24         4.98 o                         
 -10  -1   9         61.41         67.86         6.84 o                         
  -9  -1   9        193.10        188.89         8.96 o                         
  -8  -1   9        239.12        231.72         8.58 o                         
  -7  -1   9        483.43        512.47        11.93 o                         
  -6  -1   9         92.47         89.71         4.41 o                         
  -5  -1   9        630.74        646.02        14.16 o                         
  -4  -1   9         74.69         74.72         3.27 o                         
  -3  -1   9       1375.04       1255.41        27.62 o                         
  -2  -1   9        414.68        392.67         8.52 o                         
  -1  -1   9        580.57        920.58        22.12 o                         
   0  -1   9         12.49         16.73         1.27 o                         
   1  -1   9       1305.48       1325.09        20.89 o                         
   2  -1   9         90.84        108.29         3.24 o                         
   3  -1   9        814.65        764.30        13.96 o                         
   4  -1   9        111.16        106.24         3.92 o                         
   5  -1   9       1159.38       1230.04        23.39 o                         
   6  -1   9        190.18        182.87         6.80 o                         
   7  -1   9        275.73        283.96         8.83 o                         
   8  -1   9        120.76        128.32         5.90 o                         
   9  -1   9        368.89        355.16        11.20 o                         
  10  -1   9         19.44         14.61         3.86 o                         
  11  -1   9         51.49         52.36         6.38 o                         
  12  -1   9         93.05        105.55         8.95 o                         
 -13   0   9          3.79         17.27         8.20 o                         
 -12   0   9        373.30        423.48        17.06 o                         
 -11   0   9          2.04         31.50         5.26 o                         
 -10   0   9        693.54        597.55        18.57 o                         
  -9   0   9          7.95          8.90         2.67 o                         
  -8   0   9         95.84         86.89         4.90 o                         
  -7   0   9         61.89         62.52         3.88 o                         
  -6   0   9         11.60         41.06         3.17 o                         
  -5   0   9        185.74        200.02         5.85 o                         
  -4   0   9        472.27        429.66         9.47 o                         
  -3   0   9          1.40          2.95         1.39 o                         
  -2   0   9          0.56          0.48         0.80 o                         
  -1   0   9        257.75        217.26         4.62 o                         
   0   0   9          1.20          5.50         3.07 o                         
   1   0   9        139.29        151.99         3.53 o                         
   2   0   9        125.01        133.05         7.83 o                         
   3   0   9        267.55        236.78         5.89 o                         
   4   0   9         98.84        135.80         7.50 o                         
   5   0   9          3.72          3.58         1.46 o                         
   6   0   9        265.20        243.71         7.87 o                         
   7   0   9          2.02          4.51         2.17 o                         
   8   0   9        569.53        528.53        14.41 o                         
   9   0   9         82.40         62.83         6.03 o                         
  10   0   9        346.12        339.37        12.55 o                         
  11   0   9          1.01         33.49         5.07 o                         
  12   0   9        584.41        523.47        22.13 o                         
 -13   1   9        102.77         73.55        11.38 o                         
 -12   1   9         57.99         54.74         7.99 o                         
 -11   1   9          4.36         19.07         4.46 o                         
 -10   1   9         61.43         69.23         5.75 o                         
  -9   1   9        193.33        180.66         9.31 o                         
  -8   1   9        238.75        221.02         8.57 o                         
  -7   1   9        483.87        528.83        12.40 o                         
  -6   1   9         92.75         99.68         4.66 o                         
  -5   1   9        630.29        631.41        13.67 o                         
  -4   1   9         74.56         72.33         5.06 o                         
  -3   1   9       1375.68       1233.64        24.74 o                         
  -2   1   9        414.91        388.14         7.28 o                         
  -1   1   9        580.66        913.89        22.86 o                         
   0   1   9         12.42         19.08         1.47 o                         
   1   1   9       1306.13       1322.16        22.84 o                         
   2   1   9         90.94        110.77         5.02 o                         
   3   1   9        814.08        753.50        14.18 o                         
   4   1   9        111.28        107.80         4.12 o                         
   5   1   9       1161.80       1204.13        23.73 o                         
   6   1   9        190.20        170.51         7.12 o                         
   7   1   9        275.69        273.32         8.80 o                         
   8   1   9        120.80        134.05        10.25 o                         
   9   1   9        367.58        346.90        12.39 o                         
  10   1   9         19.37         10.27         4.19 o                         
  11   1   9         51.65         68.35         7.38 o                         
  12   1   9         93.13         91.84         8.92 o                         
 -12   2   9          1.28          5.07         5.28 o                         
 -11   2   9         60.01         49.71         8.50 o                         
 -10   2   9        108.43        104.83         9.02 o                         
  -9   2   9        304.64        318.59        16.84 o                         
  -8   2   9         88.74        104.38         7.00 o                         
  -7   2   9         58.96         57.48         4.46 o                         
  -6   2   9        722.31        671.78        14.76 o                         
  -5   2   9        262.28        307.99         8.14 o                         
  -4   2   9         50.85         46.54         2.79 o                         
  -3   2   9        384.29        370.70         8.40 o                         
  -2   2   9       2579.49       2795.84        50.83 o                         
  -1   2   9         16.83        199.49        25.38 o                         
   0   2   9        346.41        325.15         7.29 o                         
   1   2   9        180.41        318.39         9.57 o                         
   2   2   9        281.23        248.01         5.62 o                         
   3   2   9         89.76        100.37         3.68 o                         
   4   2   9          4.37         20.65         3.56 o                         
   5   2   9         52.87         56.64         4.17 o                         
   6   2   9        138.02        145.91         8.02 o                         
   7   2   9         32.90         46.00         4.73 o                         
   8   2   9         21.22         27.44         4.31 o                         
   9   2   9         78.14         64.16         7.20 o                         
  10   2   9        100.77         81.79         8.99 o                         
  11   2   9         12.75          8.28         5.68 o                         
 -12   3   9         32.33         36.29         7.71 o                         
 -11   3   9          2.58         28.33         6.79 o                         
 -10   3   9         34.71         23.82         5.71 o                         
  -9   3   9          8.29         13.26         5.24 o                         
  -8   3   9          2.72         -0.19         4.15 o                         
  -7   3   9        116.83        116.15         8.03 o                         
  -6   3   9         15.58         47.98         5.95 o                         
  -5   3   9        414.67        444.07        14.08 o                         
  -4   3   9         52.24         39.68         2.89 o                         
  -3   3   9         25.11         23.65         2.14 o                         
  -2   3   9        440.28        416.26         8.30 o                         
  -1   3   9        285.98        380.57         7.76 o                         
   0   3   9        365.51        403.49         8.19 o                         
   1   3   9         28.32         63.07         2.91 o                         
   2   3   9       1149.20       1177.33        25.54 o                         
   3   3   9        179.48        184.94         6.06 o                         
   4   3   9         23.68         27.24         3.01 o                         
   5   3   9       1065.03       1069.59        31.81 o                         
   6   3   9        572.01        476.38        16.59 o                         
   7   3   9        282.05        285.39        22.85 o                         
   8   3   9         48.23         47.24         6.18 o                         
   9   3   9         96.61         82.38         8.90 o                         
  10   3   9        163.19        178.35        14.30 o                         
  11   3   9         19.82         21.55         6.92 o                         
 -11   4   9          8.42          6.55         6.03 o                         
 -10   4   9        305.53        274.59        15.68 o                         
  -9   4   9         88.38         90.58         9.84 o                         
  -8   4   9         74.01         67.76         6.95 o                         
  -7   4   9         56.45         50.91         5.89 o                         
  -6   4   9        152.62        127.57         8.98 o                         
  -5   4   9        208.43        170.53         8.83 o                         
  -4   4   9        348.08        277.11        10.07 o                         
  -3   4   9        562.37        491.84        12.05 o                         
  -2   4   9         94.18         94.32         4.23 o                         
  -1   4   9        223.05        212.04         7.29 o                         
   0   4   9          7.16          4.53         1.74 o                         
   1   4   9        256.07        231.03         6.88 o                         
   2   4   9         84.40         92.08         5.38 o                         
   3   4   9         94.62         98.81         6.04 o                         
   4   4   9        257.61        297.83        11.40 o                         
   5   4   9        262.22        297.85        10.96 o                         
   6   4   9         23.08         26.15         7.01 o                         
   7   4   9         70.48         84.99         8.15 o                         
   8   4   9         69.27         72.38         8.96 o                         
   9   4   9         55.34         49.54         7.87 o                         
  10   4   9         36.46         33.06         8.23 o                         
  -9   5   9         10.50         14.12         5.66 o                         
  -8   5   9         27.98         41.25         6.41 o                         
  -7   5   9         55.58         56.87         6.75 o                         
  -6   5   9        159.88        137.70        11.23 o                         
  -5   5   9         45.82         49.35         5.43 o                         
  -4   5   9         90.59        128.72        12.29 o                         
  -3   5   9         17.21         18.74         4.08 o                         
  -2   5   9        247.68        241.47         7.81 o                         
  -1   5   9         79.31         67.73         4.81 o                         
   0   5   9          6.53         10.42         2.32 o                         
   1   5   9        192.13        172.09         6.58 o                         
   2   5   9         74.10         80.99         5.52 o                         
   3   5   9        218.25        188.59         8.74 o                         
   4   5   9        332.18        312.77        13.17 o                         
   5   5   9         30.93         37.71         6.05 o                         
   6   5   9         21.58         36.80         6.10 o                         
   7   5   9         25.67         61.88         7.61 o                         
   8   5   9        243.07        225.51        22.74 o                         
  -7   6   9        166.69        158.56        11.42 o                         
  -6   6   9         17.36         10.38         4.67 o                         
  -5   6   9         88.24         64.27         6.54 o                         
  -4   6   9         60.48         66.20         5.84 o                         
  -3   6   9          2.54         13.79         3.70 o                         
  -2   6   9          4.27          6.22         2.94 o                         
  -1   6   9         34.15         40.77         3.63 o                         
   0   6   9        133.22        138.57         8.87 o                         
   1   6   9         46.71         89.66         9.81 o                         
   2   6   9         28.65         42.76         5.29 o                         
   3   6   9         21.36         31.18         4.62 o                         
   4   6   9          6.59         10.38         4.68 o                         
   5   6   9         28.93         41.96         6.22 o                         
   6   6   9         14.92         16.32         5.79 o                         
  -3   7   9          7.72          7.52        11.90 o                         
  -2   7   9        160.82        169.36        23.21 o                         
  -1   7   9          1.27         -2.19         9.71 o                         
   0   7   9         42.72         28.20        12.85 o                         
   1   7   9         26.28         37.79        17.54 o                         
   2   7   9         98.77        124.17        16.65 o                         
  -2  -7  10          5.28         14.41        13.15 o                         
  -1  -7  10         31.66         17.86        13.47 o                         
   0  -7  10          8.76         11.59        12.53 o                         
   1  -7  10          0.34         22.55        13.15 o                         
  -7  -6  10         49.94         75.41        14.73 o                         
  -6  -6  10         66.63         74.44        10.18 o                         
  -5  -6  10         53.27         59.34         8.88 o                         
  -4  -6  10          5.41         13.02         5.88 o                         
  -3  -6  10         93.92         97.89         9.52 o                         
  -2  -6  10          8.27          4.07         9.71 o                         
  -1  -6  10        221.30        256.12        30.13 o                         
   0  -6  10         22.61         45.68        10.81 o                         
   1  -6  10        154.89        128.22        17.09 o                         
   2  -6  10         68.15         68.93         7.68 o                         
   3  -6  10         59.52         58.29         7.54 o                         
   4  -6  10         55.78         73.77        10.65 o                         
   5  -6  10         17.52         23.80         6.66 o                         
   6  -6  10         20.16         33.44         8.34 o                         
  -9  -5  10         17.62         20.03         5.92 o                         
  -8  -5  10        143.78        118.34         9.19 o                         
  -7  -5  10         44.53         46.92         5.74 o                         
  -6  -5  10         20.37         27.55         3.78 o                         
  -5  -5  10         47.56         37.21         3.54 o                         
  -4  -5  10        265.93        278.68        11.10 o                         
  -3  -5  10         36.62         32.79         6.34 o                         
  -2  -5  10         87.31        100.20         5.87 o                         
  -1  -5  10         90.39        114.92         9.87 o                         
   0  -5  10         19.59          9.47         3.49 o                         
   1  -5  10         90.62        125.84         9.27 o                         
   2  -5  10         83.84         90.55         9.74 o                         
   3  -5  10         87.66        103.15        13.08 o                         
   4  -5  10         18.54         49.79        13.66 o                         
   5  -5  10         13.16         28.35         5.06 o                         
   6  -5  10         26.25         15.06         3.83 o                         
   7  -5  10        111.87        128.58         8.77 o                         
   8  -5  10         72.29         97.42         8.13 o                         
 -11  -4  10         42.31         33.04         7.20 o                         
 -10  -4  10         46.72         42.58         7.87 o                         
  -9  -4  10        115.38        154.60         9.86 o                         
  -8  -4  10        183.77        182.14        11.25 o                         
  -7  -4  10        112.66        126.51         6.95 o                         
  -6  -4  10         54.37         53.56         4.07 o                         
  -5  -4  10        604.74        567.01        13.45 o                         
  -4  -4  10        262.37        314.40         9.93 o                         
  -3  -4  10        154.48        134.51         5.75 o                         
  -2  -4  10         10.37         24.74         7.68 o                         
  -1  -4  10        159.90        183.06         8.72 o                         
   0  -4  10         15.30         14.58         3.80 o                         
   1  -4  10        102.22        169.83        10.50 o                         
   2  -4  10         69.27         74.91         4.41 o                         
   3  -4  10        543.98        462.79        14.88 o                         
   4  -4  10        376.14        322.78         9.92 o                         
   5  -4  10         90.66         90.22         7.17 o                         
   6  -4  10         32.94         38.49         4.70 o                         
   7  -4  10         93.79        105.44        10.93 o                         
   8  -4  10         96.62         97.42         7.79 o                         
   9  -4  10         65.52         62.22         7.18 o                         
  10  -4  10         57.22         58.10         8.01 o                         
 -12  -3  10         21.45         26.56         7.21 o                         
 -11  -3  10        152.28        159.75        11.54 o                         
 -10  -3  10         26.63         18.74         5.27 o                         
  -9  -3  10         59.22         44.83         5.92 o                         
  -8  -3  10         56.38         47.19         5.37 o                         
  -7  -3  10        133.33        145.58         8.53 o                         
  -6  -3  10        129.21        120.28         5.75 o                         
  -5  -3  10        109.00        141.51         6.75 o                         
  -4  -3  10         40.33         36.50         2.61 o                         
  -3  -3  10        121.35        111.05         4.12 o                         
  -2  -3  10         60.48         87.16         4.02 o                         
  -1  -3  10        180.42        176.95         4.75 o                         
   0  -3  10         60.51         65.78         3.82 o                         
   1  -3  10         56.54         55.37         3.73 o                         
   2  -3  10         36.79         36.77         2.91 o                         
   3  -3  10         81.10         80.03         4.19 o                         
   4  -3  10        162.36        143.03         6.41 o                         
   5  -3  10         44.85         45.73         4.05 o                         
   6  -3  10         84.49        166.95         8.74 o                         
   7  -3  10         42.86         45.11         4.48 o                         
   8  -3  10        179.91        155.13         8.41 o                         
   9  -3  10          7.36          9.47         3.57 o                         
  10  -3  10          5.16          5.65         5.38 o                         
  11  -3  10         24.57         21.55         6.19 o                         
 -12  -2  10          2.18          4.20         5.85 o                         
 -11  -2  10        100.23         79.56         8.91 o                         
 -10  -2  10         36.84         32.91         5.25 o                         
  -9  -2  10        103.60         96.90         7.10 o                         
  -8  -2  10         44.88         41.18         4.48 o                         
  -7  -2  10         92.73        112.94         5.84 o                         
  -6  -2  10         27.97         96.89         6.65 o                         
  -5  -2  10         29.74         26.04         2.17 o                         
  -4  -2  10        273.89        222.37         5.60 o                         
  -3  -2  10        114.15        118.81         4.05 o                         
  -2  -2  10        643.08        622.50        14.76 o                         
  -1  -2  10        826.15        741.79        14.20 o                         
   0  -2  10        250.53        288.09         5.96 o                         
   1  -2  10        484.02        425.70         8.80 o                         
   2  -2  10        399.48        375.17         7.99 o                         
   3  -2  10         38.34         47.02         2.69 o                         
   4  -2  10        315.17        259.59         8.01 o                         
   5  -2  10        183.78        198.11         7.18 o                         
   6  -2  10          4.59         30.55         2.80 o                         
   7  -2  10        315.90        310.38         9.19 o                         
   8  -2  10        131.23        152.10         8.31 o                         
   9  -2  10         43.37         39.69         4.30 o                         
  10  -2  10         26.00         26.05         4.60 o                         
  11  -2  10         25.94         34.91         9.85 o                         
 -13  -1  10         50.87         49.57         9.84 o                         
 -12  -1  10         51.06         64.08        14.46 o                         
 -11  -1  10         85.37        119.63        11.21 o                         
 -10  -1  10        190.12        170.02        15.17 o                         
  -9  -1  10         85.07         70.74         7.18 o                         
  -8  -1  10        283.37        231.64         9.12 o                         
  -7  -1  10        631.70        625.87        15.81 o                         
  -6  -1  10         77.34         76.40         4.10 o                         
  -5  -1  10        600.68        581.29        12.47 o                         
  -4  -1  10        215.62        225.11         5.87 o                         
  -3  -1  10       2776.26       2499.45        50.04 o                         
  -2  -1  10        221.94        230.17         6.65 o                         
  -1  -1  10       1003.68       1120.83        21.76 o                         
   0  -1  10         20.78         33.03         1.72 o                         
   2  -1  10        110.99         93.81         3.18 o                         
   3  -1  10        840.45        740.37        14.18 o                         
   4  -1  10        290.96        237.68         5.87 o                         
   5  -1  10        117.04        131.45         5.08 o                         
   6  -1  10         30.19         86.10         7.24 o                         
   7  -1  10        178.40        200.37         7.91 o                         
   8  -1  10        140.17        140.31         6.78 o                         
   9  -1  10          3.86         13.13         3.08 o                         
  10  -1  10        118.69        128.43         8.17 o                         
  11  -1  10        542.39        497.64        17.89 o                         
  12  -1  10        116.58        109.36        10.12 o                         
 -13   0  10         43.25         40.89        11.71 o                         
 -12   0  10          0.36          4.48         4.93 o                         
 -11   0  10        117.19         99.51         8.25 o                         
 -10   0  10          2.26          9.31         3.94 o                         
  -9   0  10         88.84         87.99         5.36 o                         
  -8   0  10        424.14        341.97         9.80 o                         
  -7   0  10          0.09          2.57         1.86 o                         
  -6   0  10         54.86        169.85         6.00 o                         
  -5   0  10          1.18          1.19         1.43 o                         
  -4   0  10         40.43         37.76         2.57 o                         
  -3   0  10        792.46        685.33        14.50 o                         
  -2   0  10       6805.39       7498.33       123.97 o                         
  -1   0  10        175.17        168.14         3.76 o                         
   0   0  10      29963.00      50421.55       755.25 o                         
   1   0  10         10.59         15.76         1.29 o                         
   2   0  10        593.33        497.03        10.04 o                         
   3   0  10         84.00        114.10         5.21 o                         
   4   0  10        824.72        868.75        17.16 o                         
   5   0  10          8.45         14.45         1.96 o                         
   7   0  10          2.23         -1.01         1.89 o                         
   8   0  10        277.24        274.26         9.39 o                         
   9   0  10          8.56          9.01         3.18 o                         
  10   0  10         73.63         77.12        11.02 o                         
  11   0  10         69.62         45.27         5.69 o                         
  12   0  10          2.37         15.02         7.28 o                         
 -13   1  10         50.75         58.13        10.46 o                         
 -12   1  10         51.00         79.01         9.10 o                         
 -11   1  10         85.33        114.13         9.67 o                         
 -10   1  10        190.13        187.02         9.28 o                         
  -9   1  10         85.38         71.63         5.40 o                         
  -8   1  10        283.83        243.51        10.41 o                         
  -7   1  10        633.08        642.22        14.51 o                         
  -6   1  10         77.26         75.56         5.04 o                         
  -5   1  10        601.15        603.76        12.99 o                         
  -4   1  10        215.91        233.78         5.97 o                         
  -3   1  10       2775.23       2525.39        45.60 o                         
  -2   1  10        221.91        225.69         4.85 o                         
  -1   1  10       1002.78       1113.57        18.26 o                         
   0   1  10         20.73         32.33         1.77 o                         
   2   1  10        110.81         97.54         3.29 o                         
   3   1  10        841.01        807.41        14.60 o                         
   4   1  10        290.91        248.19         6.69 o                         
   5   1  10        117.24        131.18         5.17 o                         
   6   1  10         30.12         85.26         4.71 o                         
   7   1  10        177.89        182.45         8.07 o                         
   8   1  10        140.15        127.61         9.31 o                         
   9   1  10          3.85         17.62         3.68 o                         
  10   1  10        118.73        129.72         9.25 o                         
  11   1  10        543.20        476.42        18.37 o                         
  12   1  10        116.69        124.59        11.45 o                         
 -12   2  10          2.20          5.29         5.50 o                         
 -11   2  10        100.17         76.27         8.34 o                         
 -10   2  10         36.86         24.00         5.45 o                         
  -9   2  10        103.80         90.73         6.96 o                         
  -8   2  10         44.72         42.41         6.71 o                         
  -7   2  10         92.76        104.64         5.91 o                         
  -6   2  10         27.96         93.75         5.28 o                         
  -5   2  10         29.73         29.67         2.66 o                         
  -4   2  10        274.02        216.97         6.13 o                         
  -3   2  10        114.57        105.26         4.00 o                         
  -2   2  10        642.34        611.01        12.13 o                         
  -1   2  10        825.26        768.34        14.24 o                         
   0   2  10        250.70        280.38         6.49 o                         
   1   2  10        484.95        426.95         8.48 o                         
   2   2  10        399.56        381.65         7.79 o                         
   3   2  10         38.57         46.53         2.55 o                         
   4   2  10        315.86        270.10         6.80 o                         
   5   2  10        183.95        196.87         5.93 o                         
   6   2  10          4.60         26.69         3.19 o                         
   7   2  10        315.15        300.18        13.49 o                         
   8   2  10        131.39        139.38         9.97 o                         
   9   2  10         43.35         39.10         6.92 o                         
  10   2  10         25.88         19.22         5.65 o                         
  11   2  10         25.96         27.27         6.80 o                         
 -12   3  10         21.35         35.93         7.53 o                         
 -11   3  10        152.38        161.88        12.70 o                         
 -10   3  10         26.59         22.11         5.48 o                         
  -9   3  10         58.96         49.71         6.27 o                         
  -8   3  10         56.64         37.29         8.04 o                         
  -7   3  10        133.28        151.90        12.90 o                         
  -6   3  10        129.30        108.96         7.42 o                         
  -5   3  10        108.88        128.25         7.26 o                         
  -4   3  10         40.13         38.07         3.30 o                         
  -3   3  10        121.71        112.72         4.47 o                         
  -2   3  10         60.35         79.77         3.16 o                         
  -1   3  10        179.99        193.04         5.96 o                         
   0   3  10         60.54         70.14         3.09 o                         
   1   3  10         56.45         55.68         3.48 o                         
   2   3  10         36.83         52.99         3.94 o                         
   3   3  10         80.92         80.14         5.14 o                         
   4   3  10        162.51        140.05         6.43 o                         
   5   3  10         44.80         45.83         4.88 o                         
   6   3  10         84.30        162.23         9.61 o                         
   7   3  10         42.74         59.22         6.27 o                         
   8   3  10        179.50        158.73        10.89 o                         
   9   3  10          7.31         11.33         4.98 o                         
  10   3  10          5.18          5.68         5.46 o                         
  11   3  10         24.43         17.01         6.91 o                         
 -11   4  10         42.27         24.68         7.20 o                         
 -10   4  10         46.79         43.22         7.52 o                         
  -9   4  10        115.37        104.35         9.36 o                         
  -8   4  10        183.54        186.64        11.83 o                         
  -7   4  10        112.78        126.05         8.41 o                         
  -6   4  10         54.37         51.64         5.80 o                         
  -5   4  10        604.35        543.69        18.08 o                         
  -4   4  10        262.00        268.44        10.36 o                         
  -3   4  10        154.57        135.06         5.35 o                         
  -2   4  10         10.42         24.83         4.73 o                         
  -1   4  10        159.79        186.00         5.98 o                         
   0   4  10         15.31         13.18         2.20 o                         
   1   4  10        102.18        164.64         6.84 o                         
   2   4  10         69.24         75.22         5.12 o                         
   3   4  10        543.46        465.24        14.90 o                         
   4   4  10        375.95        324.37        13.01 o                         
   5   4  10         90.68         96.79         8.36 o                         
   6   4  10         32.94         30.19         6.92 o                         
   7   4  10         93.83         98.52         9.10 o                         
   8   4  10         96.63         89.39         9.17 o                         
   9   4  10         65.24         67.49         8.73 o                         
  10   4  10         57.45         51.02        14.83 o                         
  -9   5  10         17.50         10.13         5.91 o                         
  -8   5  10        143.50        115.13         9.99 o                         
  -7   5  10         44.62         51.07         8.84 o                         
  -6   5  10         20.26         22.41         5.01 o                         
  -5   5  10         47.54         35.87         6.17 o                         
  -4   5  10        266.38        233.74        10.60 o                         
  -3   5  10         36.69         38.84         3.98 o                         
  -2   5  10         87.45         86.69         6.28 o                         
  -1   5  10         90.18        112.63         5.06 o                         
   0   5  10         19.65         16.64         2.70 o                         
   1   5  10         90.75        118.09         7.95 o                         
   2   5  10         83.96         91.27         5.99 o                         
   3   5  10         87.55         83.33         7.07 o                         
   4   5  10         18.55         70.96         7.87 o                         
   5   5  10         13.20         28.59         5.15 o                         
   6   5  10         26.21         16.56         4.90 o                         
   7   5  10        111.78         98.38         9.56 o                         
   8   5  10         72.13        106.66        10.24 o                         
  -7   6  10         50.21         64.01         7.42 o                         
  -6   6  10         66.45         60.53         6.92 o                         
  -5   6  10         53.02         44.60         5.92 o                         
  -4   6  10          5.46          3.56         3.63 o                         
  -3   6  10         94.11         83.36         6.21 o                         
  -2   6  10          8.29          6.31         2.96 o                         
  -1   6  10        221.10        216.95        16.06 o                         
   0   6  10         22.66         25.31         3.36 o                         
   1   6  10        155.26        133.34         8.32 o                         
   2   6  10         67.94         70.87         8.41 o                         
   3   6  10         59.40         64.71         8.68 o                         
   4   6  10         55.94         48.36         5.25 o                         
   5   6  10         17.43         28.90         8.61 o                         
   6   6  10         20.12         15.88         7.57 o                         
  -2   7  10          5.24         12.21        10.96 o                         
  -1   7  10         31.59         32.60        15.35 o                         
   0   7  10          8.75          5.52         7.09 o                         
   1   7  10          0.34         26.33        20.36 o                         
  -1  -7  11         64.91         92.13        20.37 o                         
   0  -7  11          4.77         23.49        13.47 o                         
  -7  -6  11         95.99        128.16        11.67 o                         
  -6  -6  11         22.69         33.25         6.73 o                         
  -5  -6  11         16.62         24.10         5.31 o                         
  -4  -6  11         29.38         30.41        10.65 o                         
  -3  -6  11         42.40         50.37        16.45 o                         
  -2  -6  11          9.40          7.54         4.95 o                         
  -1  -6  11         61.72         77.09        17.86 o                         
   0  -6  11          9.23          9.62         8.17 o                         
   1  -6  11        145.02        159.48        16.00 o                         
   2  -6  11         15.88         16.94         6.42 o                         
   3  -6  11        110.54        107.63        13.79 o                         
   4  -6  11         31.94         22.80        10.18 o                         
   5  -6  11        126.07        130.17        13.80 o                         
   6  -6  11         11.88         22.25         7.65 o                         
  -9  -5  11         48.45         33.21         6.69 o                         
  -8  -5  11         41.79         54.92         6.74 o                         
  -7  -5  11        118.60        135.63         9.56 o                         
  -6  -5  11         33.22         25.77         4.02 o                         
  -5  -5  11         89.52         73.14         6.29 o                         
  -4  -5  11        126.92        128.36         8.28 o                         
  -3  -5  11         46.30         42.01         4.51 o                         
  -2  -5  11         63.85         55.31         6.06 o                         
  -1  -5  11        289.82        247.58        25.25 o                         
   0  -5  11         18.42         22.98         4.09 o                         
   1  -5  11        383.22        321.32        15.51 o                         
   2  -5  11        155.51        161.34        15.36 o                         
   3  -5  11         38.22         46.85         4.98 o                         
   4  -5  11         70.00         54.88         3.98 o                         
   5  -5  11          5.91         12.90         3.60 o                         
   6  -5  11         92.14         96.73         9.04 o                         
   7  -5  11         19.38         28.03         5.15 o                         
   8  -5  11        138.38        148.98        14.26 o                         
 -11  -4  11         44.68         50.10         7.75 o                         
 -10  -4  11         29.28         18.93         5.71 o                         
  -9  -4  11        140.88        140.72         9.73 o                         
  -8  -4  11         23.32         71.37        10.23 o                         
  -7  -4  11         23.34         29.55         4.94 o                         
  -6  -4  11         14.46         32.83         3.48 o                         
  -5  -4  11         14.63         28.51         2.94 o                         
  -4  -4  11        158.85        251.22        14.08 o                         
  -3  -4  11          8.93         10.88         2.29 o                         
  -2  -4  11         22.81         20.40         3.53 o                         
  -1  -4  11        468.41        432.66        14.84 o                         
   0  -4  11         38.10         44.80         8.46 o                         
   1  -4  11        411.27        369.06        10.08 o                         
   2  -4  11         54.52         53.51         3.77 o                         
   3  -4  11        498.52        476.15        14.12 o                         
   4  -4  11         40.16         43.77         5.12 o                         
   5  -4  11         71.62         78.36         5.90 o                         
   6  -4  11         38.62         61.76         5.59 o                         
   7  -4  11          1.46          5.79         3.52 o                         
   8  -4  11          4.49         15.86         4.37 o                         
   9  -4  11         76.09         77.48         8.37 o                         
 -12  -3  11         31.91         37.59         7.31 o                         
 -11  -3  11         84.57         71.87         8.55 o                         
 -10  -3  11         28.29         33.41         5.81 o                         
  -9  -3  11         40.05         33.05         5.46 o                         
  -8  -3  11         53.47         54.34         5.85 o                         
  -7  -3  11         89.75         81.18         6.51 o                         
  -6  -3  11         84.49        110.26         5.64 o                         
  -5  -3  11        557.39        610.16        14.51 o                         
  -4  -3  11          4.03          9.17         1.57 o                         
  -3  -3  11        131.45        119.14         4.06 o                         
  -2  -3  11        950.10       1002.80        18.16 o                         
  -1  -3  11         31.38         38.42         2.84 o                         
   0  -3  11        376.00        400.44         8.92 o                         
   1  -3  11        119.43        112.63         4.06 o                         
   2  -3  11        400.85        375.15         7.82 o                         
   3  -3  11         34.75         32.12         4.05 o                         
   4  -3  11         28.56         19.70         2.69 o                         
   5  -3  11         23.53         28.13         3.66 o                         
   6  -3  11        411.61        360.12        12.83 o                         
   7  -3  11         20.59         21.63         3.50 o                         
   8  -3  11         14.70         11.45         3.42 o                         
   9  -3  11         85.49         67.40         5.97 o                         
  10  -3  11        134.46        144.55        10.55 o                         
 -12  -2  11         19.27         13.79         6.42 o                         
 -11  -2  11         30.78         25.97         6.00 o                         
 -10  -2  11        249.13        232.27        13.28 o                         
  -9  -2  11        110.44        108.71        10.63 o                         
  -8  -2  11        216.78        193.08         9.20 o                         
  -7  -2  11          6.24          4.52         2.28 o                         
  -6  -2  11        298.09        279.98         7.36 o                         
  -5  -2  11        204.61        226.07         6.10 o                         
  -4  -2  11         10.32         18.16         3.03 o                         
  -3  -2  11         39.15         41.50         2.39 o                         
  -2  -2  11        149.65        172.41         4.64 o                         
  -1  -2  11        167.89        221.77         5.48 o                         
   0  -2  11        698.44        733.51        13.28 o                         
   1  -2  11        111.76        180.58         4.46 o                         
   2  -2  11         24.54         20.27         1.67 o                         
   3  -2  11        262.75        226.89         6.06 o                         
   4  -2  11        838.30        733.68        14.86 o                         
   5  -2  11        231.21        233.03         7.05 o                         
   6  -2  11         53.30         82.51         5.16 o                         
   7  -2  11         86.16        105.58         5.60 o                         
   8  -2  11        115.02        112.81         8.33 o                         
   9  -2  11        198.91        178.02         8.35 o                         
  10  -2  11        166.40        152.15         9.27 o                         
  11  -2  11         12.30         14.78         4.87 o                         
 -13  -1  11          2.21         19.34         8.40 o                         
 -12  -1  11         17.58         13.07         5.91 o                         
 -11  -1  11        155.58        173.97        10.64 o                         
 -10  -1  11         42.70         56.19         5.38 o                         
  -9  -1  11        415.56        398.87        16.16 o                         
  -8  -1  11         48.10         84.07        12.95 o                         
  -7  -1  11        214.81        216.78         7.96 o                         
  -6  -1  11        224.46        193.33         6.40 o                         
  -5  -1  11        489.56        520.69        10.75 o                         
  -4  -1  11        473.17        445.09        10.20 o                         
  -3  -1  11        645.31        638.98        20.62 o                         
  -2  -1  11        219.21        213.35         5.77 o                         
  -1  -1  11       1782.29       1560.62        30.13 o                         
   0  -1  11         17.57         20.16         1.52 o                         
   1  -1  11       1771.95       1661.24        27.35 o                         
   2  -1  11       1133.13       1094.56        19.17 o                         
   3  -1  11        783.90        690.31        13.73 o                         
   4  -1  11        528.48        499.05         9.92 o                         
   5  -1  11        285.54        335.29         9.91 o                         
   6  -1  11         72.91         60.01         4.12 o                         
   7  -1  11        244.45        270.43         8.67 o                         
   8  -1  11        146.85        120.52         6.61 o                         
   9  -1  11        107.40         83.99         5.91 o                         
  10  -1  11          9.78          8.68         3.55 o                         
  11  -1  11         23.58        119.35        11.84 o                         
  12  -1  11         14.03         18.32         5.76 o                         
 -13   0  11         15.20         13.18         8.22 o                         
 -12   0  11        470.33        532.20        18.81 o                         
 -11   0  11          0.01         -2.15         3.96 o                         
 -10   0  11        110.06         98.08         7.76 o                         
  -9   0  11         19.11         13.83         3.03 o                         
  -7   0  11        637.34        678.32        18.78 o                         
  -6   0  11        778.27        664.76        14.34 o                         
  -5   0  11         37.67         34.19         2.69 o                         
  -4   0  11         17.92         16.57         2.07 o                         
  -3   0  11        271.33        259.71         7.01 o                         
  -2   0  11        123.66        108.75         3.57 o                         
  -1   0  11         33.57         52.08         2.18 o                         
   0   0  11          1.20          5.48         1.26 o                         
   1   0  11        388.68        358.18         7.25 o                         
   2   0  11        229.71        267.72         6.18 o                         
   3   0  11         28.20         18.18         1.80 o                         
   4   0  11       1971.30       1825.46        31.65 o                         
   5   0  11        152.13        156.47         5.59 o                         
   6   0  11        337.95        287.57         9.77 o                         
   7   0  11         19.69         21.81         3.01 o                         
   8   0  11         35.83         37.29         3.97 o                         
   9   0  11         68.63         57.50         5.38 o                         
  10   0  11        614.82        611.59        18.50 o                         
  11   0  11          0.58         15.93         4.64 o                         
  12   0  11        528.46        488.54        21.25 o                         
 -13   1  11          2.22         14.00         7.98 o                         
 -12   1  11         17.61         23.70         6.42 o                         
 -11   1  11        155.34        187.81        12.41 o                         
 -10   1  11         42.70         44.69         4.98 o                         
  -9   1  11        415.48        385.70        15.10 o                         
  -8   1  11         48.00         78.63         8.08 o                         
  -7   1  11        214.86        223.20         7.53 o                         
  -6   1  11        224.29        198.56         7.10 o                         
  -5   1  11        489.60        521.99        11.73 o                         
  -4   1  11        473.09        444.82         9.32 o                         
  -3   1  11        645.36        635.22        28.06 o                         
  -2   1  11        219.02        205.07         4.45 o                         
  -1   1  11       1781.35       1574.60        25.23 o                         
   0   1  11         17.58         23.42         1.58 o                         
   1   1  11       1772.17       1700.60        28.93 o                         
   2   1  11       1133.26       1082.85        20.49 o                         
   3   1  11        783.84        720.45        13.63 o                         
   4   1  11        528.09        490.57        10.73 o                         
   5   1  11        286.05        334.40         9.39 o                         
   6   1  11         73.16         71.25         4.39 o                         
   7   1  11        244.34        233.43         8.77 o                         
   8   1  11        146.84        123.43         8.49 o                         
   9   1  11        107.00         77.03         6.97 o                         
  10   1  11          9.73         12.47         4.29 o                         
  11   1  11         23.60        115.74        10.60 o                         
  12   1  11         13.92         12.08         6.08 o                         
 -12   2  11         19.44         23.11         9.68 o                         
 -11   2  11         30.87         34.06         9.31 o                         
 -10   2  11        248.98        247.58        13.35 o                         
  -9   2  11        110.90         96.42         8.55 o                         
  -8   2  11        217.03        209.05         9.84 o                         
  -7   2  11          6.33          5.62         2.44 o                         
  -6   2  11        298.50        284.29         9.15 o                         
  -5   2  11        204.84        233.18         7.26 o                         
  -4   2  11         10.33          8.24         1.93 o                         
  -3   2  11         39.21         31.53         2.46 o                         
  -2   2  11        149.22        154.98         4.30 o                         
  -1   2  11        167.92        214.43         8.39 o                         
   0   2  11        698.56        734.73        13.96 o                         
   1   2  11        111.88        174.29         7.10 o                         
   2   2  11         24.47         26.61         1.80 o                         
   3   2  11        262.72        246.98         6.08 o                         
   4   2  11        837.76        728.21        14.47 o                         
   5   2  11        230.99        238.98         6.82 o                         
   6   2  11         53.19         79.37         5.55 o                         
   7   2  11         86.39        102.58         9.16 o                         
   8   2  11        115.15        103.40         7.38 o                         
   9   2  11        199.00        166.82        11.85 o                         
  10   2  11        166.60        159.47        11.90 o                         
  11   2  11         12.31         12.51         6.74 o                         
 -12   3  11         31.83         23.36         8.14 o                         
 -11   3  11         84.42         62.21        11.58 o                         
 -10   3  11         28.27         39.92         6.56 o                         
  -9   3  11         40.01         44.15         6.28 o                         
  -8   3  11         53.49         42.12         5.45 o                         
  -7   3  11         89.73         91.82         7.29 o                         
  -6   3  11         84.58        106.77         7.38 o                         
  -5   3  11        557.19        607.04        16.51 o                         
  -4   3  11          3.98          5.48         2.08 o                         
  -3   3  11        131.67        117.75         4.63 o                         
  -2   3  11        950.35        988.00        18.49 o                         
  -1   3  11         31.53         39.94         2.43 o                         
   0   3  11        376.07        410.42         9.96 o                         
   1   3  11        119.35        120.18         5.78 o                         
   2   3  11        400.30        378.74        10.99 o                         
   3   3  11         34.75         39.60         3.39 o                         
   4   3  11         28.46         22.00         3.13 o                         
   5   3  11         23.88         26.62         3.97 o                         
   6   3  11        411.04        382.24        14.53 o                         
   7   3  11         20.39         17.43         4.55 o                         
   8   3  11         14.67         12.33         4.96 o                         
   9   3  11         85.32         66.51         8.08 o                         
  10   3  11        134.49        145.86        12.89 o                         
 -11   4  11         44.55         35.81         7.67 o                         
 -10   4  11         29.37         17.11         6.37 o                         
  -9   4  11        140.42        148.66        10.87 o                         
  -8   4  11         23.28         59.27         6.48 o                         
  -7   4  11         23.24         22.45         4.82 o                         
  -6   4  11         14.36         33.91         5.05 o                         
  -5   4  11         14.57         24.11         4.23 o                         
  -4   4  11        158.95        171.79        11.62 o                         
  -3   4  11          9.00          9.77         2.32 o                         
  -2   4  11         22.90         25.58         2.62 o                         
  -1   4  11        468.26        425.50        10.24 o                         
   0   4  11         38.14         40.69         3.26 o                         
   1   4  11        411.17        376.29        10.57 o                         
   2   4  11         54.64         52.23         4.42 o                         
   3   4  11        498.71        467.58        15.25 o                         
   4   4  11         40.34         55.34         5.35 o                         
   5   4  11         71.42         84.42         7.17 o                         
   6   4  11         38.68         56.48         6.50 o                         
   7   4  11          1.50          9.99         4.72 o                         
   8   4  11          4.45         15.62         5.43 o                         
   9   4  11         76.46         70.14         9.17 o                         
  -9   5  11         48.52         41.00         6.98 o                         
  -8   5  11         41.62         59.28         7.49 o                         
  -7   5  11        118.73        142.34         9.85 o                         
  -6   5  11         33.38         19.89         4.69 o                         
  -5   5  11         89.28         75.03         6.43 o                         
  -4   5  11        127.44        104.50         7.22 o                         
  -3   5  11         46.36         42.11         4.81 o                         
  -2   5  11         64.11         63.84         4.21 o                         
  -1   5  11        289.52        240.46         7.57 o                         
   0   5  11         18.39         18.22         2.58 o                         
   1   5  11        383.79        324.32        10.85 o                         
   2   5  11        155.09        163.45        10.24 o                         
   3   5  11         38.30         41.41         9.59 o                         
   4   5  11         69.99         53.33         8.43 o                         
   5   5  11          5.87         17.66         3.67 o                         
   6   5  11         92.28         93.15         8.69 o                         
   7   5  11         19.39         30.46         6.36 o                         
   8   5  11        138.60        137.34        11.59 o                         
  -7   6  11         96.13         94.49         9.63 o                         
  -6   6  11         22.63         23.31         5.78 o                         
  -5   6  11         16.74         19.04         4.91 o                         
  -4   6  11         29.51         20.53         4.52 o                         
  -3   6  11         42.69         31.19         4.37 o                         
  -2   6  11          9.42         15.28         3.45 o                         
  -1   6  11         62.03         72.44         4.92 o                         
   0   6  11          9.22          6.60         2.94 o                         
   1   6  11        144.75        160.46         7.97 o                         
   2   6  11         15.89         25.92         4.61 o                         
   3   6  11        110.07        113.89        11.56 o                         
   4   6  11         31.97         27.46         5.30 o                         
   5   6  11        126.43        118.49        10.64 o                         
   6   6  11         11.79          2.08         4.95 o                         
  -1   7  11         64.80         33.23        10.07 o                         
   0   7  11          4.72          8.32         7.87 o                         
  -7  -6  12         17.48         26.05         7.20 o                         
  -6  -6  12         72.02         88.40         9.77 o                         
  -5  -6  12         65.54         71.17         7.32 o                         
  -4  -6  12         34.08         27.57         7.52 o                         
  -3  -6  12         63.22         65.31        10.18 o                         
  -2  -6  12         61.05         51.58         7.58 o                         
  -1  -6  12        111.56        140.46        22.57 o                         
   0  -6  12         61.16         75.31        15.61 o                         
   1  -6  12        106.25        115.35        13.60 o                         
   2  -6  12          8.02         15.59         4.93 o                         
   3  -6  12         21.96         20.36         7.52 o                         
   4  -6  12          0.94         -1.32         5.19 o                         
   5  -6  12         19.62         30.32         7.77 o                         
  -9  -5  12          7.78          7.36         5.35 o                         
  -8  -5  12         38.99         42.92         6.13 o                         
  -7  -5  12          2.38         11.87         4.48 o                         
  -6  -5  12         84.15        113.22         7.10 o                         
  -5  -5  12         44.76         46.84         4.86 o                         
  -4  -5  12        158.67        194.29        10.35 o                         
  -3  -5  12         19.53         32.07         5.58 o                         
  -2  -5  12         99.42         78.34         5.79 o                         
  -1  -5  12          0.07         83.22         7.25 o                         
   0  -5  12        199.90        167.87        10.27 o                         
   1  -5  12         54.64         65.89        11.76 o                         
   2  -5  12         54.41         64.15         6.80 o                         
   3  -5  12         62.83         55.79         4.32 o                         
   4  -5  12         30.11         39.78         4.29 o                         
   5  -5  12          2.56          3.16         3.43 o                         
   6  -5  12         98.86        104.30         7.98 o                         
   7  -5  12         45.16         45.45         6.04 o                         
   8  -5  12        106.89         99.20         8.60 o                         
 -10  -4  12         63.95         54.63         7.27 o                         
  -9  -4  12        120.48        116.93         8.96 o                         
  -8  -4  12        127.46         99.31         8.00 o                         
  -7  -4  12        287.30        272.09        11.35 o                         
  -6  -4  12        184.02        174.47         7.37 o                         
  -5  -4  12        187.66        179.57         6.65 o                         
  -4  -4  12        575.23        548.67        13.10 o                         
  -3  -4  12        226.87        232.82         7.95 o                         
  -2  -4  12         30.30         28.40         2.83 o                         
  -1  -4  12        150.58        195.71         6.65 o                         
   0  -4  12        475.08        472.53        11.95 o                         
   1  -4  12        163.79        157.63         5.80 o                         
   2  -4  12          4.71          6.89         2.14 o                         
   3  -4  12        244.46        290.29         9.88 o                         
   4  -4  12         11.47          7.29         2.78 o                         
   5  -4  12         23.29         22.22         3.81 o                         
   6  -4  12         67.67         67.07         5.90 o                         
   7  -4  12        147.63        138.57         9.37 o                         
   8  -4  12         51.84         56.99         6.28 o                         
   9  -4  12        246.91        249.43        14.72 o                         
 -12  -3  12         38.25         34.95         7.22 o                         
 -11  -3  12         35.71         41.81         7.54 o                         
 -10  -3  12         21.87         14.48         5.22 o                         
  -9  -3  12         54.68         58.12         6.45 o                         
  -8  -3  12        192.19        141.73         9.21 o                         
  -7  -3  12         69.42         85.27         6.60 o                         
  -6  -3  12        205.93        189.68         7.95 o                         
  -5  -3  12        159.09        149.45         6.28 o                         
  -4  -3  12        170.96        137.65         5.23 o                         
  -3  -3  12        121.78        111.03         3.82 o                         
  -2  -3  12         17.63         20.00         1.69 o                         
  -1  -3  12         74.79         96.28         3.70 o                         
   0  -3  12          5.78          8.49         1.52 o                         
   1  -3  12        187.53        157.52         5.83 o                         
   2  -3  12         19.93         16.44         1.75 o                         
   3  -3  12         51.90         54.79         3.75 o                         
   4  -3  12         99.19         82.81         5.00 o                         
   5  -3  12        113.75        121.11         7.17 o                         
   6  -3  12        317.26        369.61        12.78 o                         
   7  -3  12        446.19        492.18        14.70 o                         
   8  -3  12         15.35         21.41         3.87 o                         
   9  -3  12          3.03          2.92         3.42 o                         
  10  -3  12          8.40         10.56         4.65 o                         
 -12  -2  12        200.60        210.40        25.93 o                         
 -11  -2  12         51.29         53.00         7.38 o                         
 -10  -2  12        228.75        223.69        13.76 o                         
  -9  -2  12         56.89         45.47         5.30 o                         
  -8  -2  12         97.35         92.37         6.49 o                         
  -7  -2  12        103.04        115.37         5.21 o                         
  -6  -2  12        274.71        268.13         8.09 o                         
  -5  -2  12        482.35        524.40        11.16 o                         
  -4  -2  12        253.98        213.34         9.65 o                         
  -3  -2  12         47.47         48.64         3.24 o                         
  -2  -2  12        338.65        307.97         7.60 o                         
  -1  -2  12        445.17        396.61         8.06 o                         
   0  -2  12        176.87        206.60         5.66 o                         
   1  -2  12        227.20        194.79         4.86 o                         
   2  -2  12        402.49        350.44         7.66 o                         
   3  -2  12        428.88        387.25         8.28 o                         
   4  -2  12        104.14        153.10        32.78 o                         
   5  -2  12        114.80        103.75         4.88 o                         
   6  -2  12        268.23        256.03         8.35 o                         
   7  -2  12         51.32         59.11         4.34 o                         
   8  -2  12         13.75         21.48         3.24 o                         
   9  -2  12         16.16         22.38         3.77 o                         
  10  -2  12         10.14         12.80         4.15 o                         
  11  -2  12         23.43         29.85         5.70 o                         
 -13  -1  12         43.67         55.37        14.29 o                         
 -12  -1  12         30.80         32.82         6.92 o                         
 -11  -1  12         98.94         93.80         9.02 o                         
 -10  -1  12         26.69         22.89         4.25 o                         
  -9  -1  12         20.12         26.84         5.05 o                         
  -8  -1  12        417.82        361.93        11.33 o                         
  -7  -1  12        278.08        316.08         9.93 o                         
  -6  -1  12         63.91         75.01         3.86 o                         
  -5  -1  12        346.86        376.58         8.56 o                         
  -4  -1  12        112.61         86.37         3.89 o                         
  -3  -1  12        914.14        833.44        21.14 o                         
  -2  -1  12         48.91         50.18         2.74 o                         
  -1  -1  12        752.54        993.48        21.40 o                         
   0  -1  12        226.38        242.42         6.20 o                         
   1  -1  12       1444.00       1518.30        25.00 o                         
   2  -1  12        649.86        647.75        12.61 o                         
   3  -1  12        175.52        203.57         7.77 o                         
   4  -1  12         40.40         50.14         6.15 o                         
   5  -1  12          5.20          7.13         1.74 o                         
   6  -1  12         11.60         17.11         2.60 o                         
   7  -1  12        404.34        402.85        11.52 o                         
   8  -1  12          3.49          8.59         2.83 o                         
   9  -1  12         48.30         40.25         4.21 o                         
  10  -1  12          2.61          7.34         3.64 o                         
  11  -1  12        250.23        227.40        16.41 o                         
 -13   0  12         87.88         97.07        12.67 o                         
 -12   0  12        133.54        182.58        11.61 o                         
 -11   0  12          6.64          7.26         4.55 o                         
 -10   0  12         11.91         10.00         4.12 o                         
  -9   0  12         62.42         58.83         5.28 o                         
  -8   0  12        606.63        499.39        13.15 o                         
  -7   0  12        266.06        243.05         7.68 o                         
  -6   0  12        255.41        418.88         9.68 o                         
  -5   0  12         32.11         29.62         2.64 o                         
  -4   0  12        320.04        336.29         9.00 o                         
  -3   0  12        274.58        266.29         6.92 o                         
  -2   0  12         80.91        122.36         8.79 o                         
  -1   0  12         14.45         76.50         4.91 o                         
   0   0  12       8795.69      10706.52       175.57 o                         
   2   0  12        897.13        825.23        15.85 o                         
   3   0  12         54.88         53.59         2.82 o                         
   4   0  12       2030.95       2062.37        35.55 o                         
   5   0  12         78.52         90.80         4.32 o                         
   6   0  12         27.45        124.04         7.85 o                         
   7   0  12         12.31         15.75         2.90 o                         
   8   0  12         51.10         62.34         6.64 o                         
   9   0  12         70.46         56.50         7.68 o                         
  10   0  12        102.57        113.58         7.69 o                         
  11   0  12         48.98         31.81         5.41 o                         
  12   0  12         24.26         33.69         7.01 o                         
 -13   1  12         43.44         49.45        10.16 o                         
 -12   1  12         30.77         31.22         6.66 o                         
 -11   1  12         99.04         91.70        14.25 o                         
 -10   1  12         26.78         26.61         4.28 o                         
  -9   1  12         20.05         21.62         4.64 o                         
  -8   1  12        417.75        359.85        11.12 o                         
  -7   1  12        278.40        318.96         9.16 o                         
  -6   1  12         63.92         83.14         4.54 o                         
  -5   1  12        346.59        396.67         9.51 o                         
  -4   1  12        112.43         90.79         4.39 o                         
  -3   1  12        913.64        841.34        19.04 o                         
  -2   1  12         49.06         48.32         2.31 o                         
  -1   1  12        752.63       1012.20        16.77 o                         
   0   1  12        226.38        256.87         5.80 o                         
   1   1  12       1444.82       1519.42        26.44 o                         
   2   1  12        649.37        642.93        13.01 o                         
   3   1  12        175.36        215.03        12.30 o                         
   4   1  12         40.45         76.93         6.85 o                         
   5   1  12          5.17          4.67         1.69 o                         
   6   1  12         11.60         14.94         2.94 o                         
   7   1  12        403.72        395.48        12.05 o                         
   8   1  12          3.51          8.43         2.97 o                         
   9   1  12         48.26         47.51         5.71 o                         
  10   1  12          2.60         11.61         4.47 o                         
  11   1  12        250.35        208.77        12.59 o                         
 -12   2  12        200.83        199.11        15.89 o                         
 -11   2  12         51.24         58.32         7.29 o                         
 -10   2  12        228.13        222.11        12.67 o                         
  -9   2  12         56.86         42.18         5.25 o                         
  -8   2  12         97.18        100.50         6.78 o                         
  -7   2  12        102.94        108.12         6.21 o                         
  -6   2  12        274.06        286.22        10.27 o                         
  -5   2  12        482.27        534.89        11.71 o                         
  -4   2  12        253.71        212.20         6.05 o                         
  -3   2  12         47.25         52.67         2.61 o                         
  -2   2  12        338.72        326.60         6.93 o                         
  -1   2  12        444.21        393.20         7.99 o                         
   0   2  12        176.97        199.14         5.15 o                         
   1   2  12        227.75        193.76         5.63 o                         
   2   2  12        402.37        346.72         7.43 o                         
   3   2  12        429.23        399.32         8.69 o                         
   4   2  12        103.62        172.29        11.22 o                         
   5   2  12        114.54        108.86         5.26 o                         
   6   2  12        267.66        266.51        11.38 o                         
   7   2  12         51.13         63.48         5.68 o                         
   8   2  12         13.77         12.28         3.83 o                         
   9   2  12         16.12         36.89         5.72 o                         
  10   2  12         10.15         16.18         5.63 o                         
  11   2  12         23.57         17.88         6.03 o                         
 -12   3  12         38.39         35.54         7.82 o                         
 -11   3  12         35.94         51.37         8.07 o                         
 -10   3  12         21.79         13.96         4.89 o                         
  -9   3  12         54.74         55.44         6.54 o                         
  -8   3  12        192.65        195.05        10.18 o                         
  -7   3  12         69.87         87.84         7.20 o                         
  -6   3  12        205.52        193.71        10.10 o                         
  -5   3  12        158.87        147.01         7.99 o                         
  -4   3  12        170.69        134.86         6.57 o                         
  -3   3  12        121.94        119.91         4.60 o                         
  -2   3  12         17.63         15.25         1.94 o                         
  -1   3  12         74.90         90.84         3.95 o                         
   0   3  12          5.81          6.90         1.65 o                         
   1   3  12        187.34        158.76         6.14 o                         
   2   3  12         19.72         28.03         2.86 o                         
   3   3  12         52.10         53.85         4.10 o                         
   4   3  12         99.26         94.08         6.24 o                         
   5   3  12        114.18        117.22         7.70 o                         
   6   3  12        317.05        345.10        15.19 o                         
   7   3  12        446.54        466.63        27.56 o                         
   8   3  12         15.45         11.23         4.90 o                         
   9   3  12          3.01          2.90         5.99 o                         
  10   3  12          8.49          8.93         5.58 o                         
 -10   4  12         63.84         52.04         8.00 o                         
  -9   4  12        120.48        114.75        10.09 o                         
  -8   4  12        127.63        129.61         9.05 o                         
  -7   4  12        287.12        279.72        13.37 o                         
  -6   4  12        183.90        177.34         9.73 o                         
  -5   4  12        186.95        183.55        12.34 o                         
  -4   4  12        575.41        511.86        15.80 o                         
  -3   4  12        227.36        207.24         7.68 o                         
  -2   4  12         30.24         31.34         2.74 o                         
  -1   4  12        151.08        189.06         6.51 o                         
   0   4  12        475.22        462.92        12.47 o                         
   1   4  12        163.33        160.98         6.37 o                         
   2   4  12          4.71          8.44         2.45 o                         
   3   4  12        244.04        271.38        14.46 o                         
   4   4  12         11.36         15.25         4.14 o                         
   5   4  12         23.27         20.71         4.56 o                         
   6   4  12         67.49         75.19        10.78 o                         
   7   4  12        147.79        159.47        11.49 o                         
   8   4  12         52.03         58.42        10.36 o                         
   9   4  12        246.75        252.52        16.31 o                         
  -9   5  12          7.85         11.75         5.39 o                         
  -8   5  12         38.90         39.75         6.51 o                         
  -7   5  12          2.36          4.14         4.49 o                         
  -6   5  12         84.37        113.64         8.47 o                         
  -5   5  12         44.88         40.21         5.10 o                         
  -4   5  12        158.34        162.77         8.84 o                         
  -3   5  12         19.60         23.37         3.73 o                         
  -2   5  12         99.34         95.02         5.15 o                         
  -1   5  12          0.06         65.94         9.45 o                         
   0   5  12        199.89        176.45         6.68 o                         
   1   5  12         54.60         71.35         6.29 o                         
   2   5  12         54.73         61.19         6.24 o                         
   3   5  12         62.72         54.63         6.06 o                         
   4   5  12         30.16         33.40         5.25 o                         
   5   5  12          2.56          2.28         3.42 o                         
   6   5  12         98.73        111.36         9.50 o                         
   7   5  12         45.02         48.23         7.15 o                         
   8   5  12        107.45        100.26        10.12 o                         
  -7   6  12         17.65          8.39         5.02 o                         
  -6   6  12         71.91         94.83        13.49 o                         
  -5   6  12         65.22         73.84         7.14 o                         
  -4   6  12         34.12         21.46         4.69 o                         
  -3   6  12         63.54         49.69         5.38 o                         
  -2   6  12         61.21         61.60         6.33 o                         
  -1   6  12        111.52         97.03         6.14 o                         
   0   6  12         61.05         76.79         5.30 o                         
   1   6  12        106.14        119.26         9.98 o                         
   2   6  12          8.01         13.57         3.99 o                         
   3   6  12         22.08         31.44         5.01 o                         
   4   6  12          0.95          3.36         4.16 o                         
   5   6  12         19.67         30.19         6.25 o                         
  -6  -6  13         18.57         14.07         6.32 o                         
  -5  -6  13         67.49         68.72         7.49 o                         
  -4  -6  13         11.60         16.89         6.37 o                         
  -3  -6  13        139.80        119.07        10.96 o                         
  -2  -6  13         60.11         63.08         8.10 o                         
  -1  -6  13        114.41         96.10         9.35 o                         
   0  -6  13        143.78        150.04        14.89 o                         
   1  -6  13         88.11         91.39         8.15 o                         
   2  -6  13         67.62         70.62         8.32 o                         
   3  -6  13         22.67         24.80        13.47 o                         
   4  -6  13         10.28          7.62         6.04 o                         
   5  -6  13         98.41        114.26        12.18 o                         
  -9  -5  13         62.07         59.65         8.13 o                         
  -8  -5  13         54.90         67.91         7.30 o                         
  -7  -5  13         22.30         35.04         5.49 o                         
  -6  -5  13         62.87         83.58         6.50 o                         
  -5  -5  13         72.86         69.89         5.25 o                         
  -4  -5  13        311.87        297.55        12.28 o                         
  -3  -5  13        198.67        173.90         9.23 o                         
  -2  -5  13        247.65        229.35        13.09 o                         
  -1  -5  13         77.27         75.63         7.41 o                         
   0  -5  13        131.76        161.86        17.01 o                         
   1  -5  13         17.55         43.77         5.87 o                         
   2  -5  13        100.00         89.72         8.48 o                         
   3  -5  13         49.65         49.19         4.30 o                         
   4  -5  13         89.52         85.44         6.91 o                         
   5  -5  13         21.22         18.16         4.05 o                         
   6  -5  13         99.25        120.79         8.73 o                         
   7  -5  13         29.70         31.47         5.54 o                         
   8  -5  13         40.36         52.60         6.69 o                         
 -10  -4  13        117.26        121.39        12.70 o                         
  -9  -4  13         57.00         54.84         6.63 o                         
  -8  -4  13         37.00         39.60         5.28 o                         
  -7  -4  13          8.82         20.49         4.44 o                         
  -6  -4  13         67.00        105.67         5.47 o                         
  -5  -4  13        296.98        291.17         7.97 o                         
  -4  -4  13        142.20        170.19         5.48 o                         
  -3  -4  13        445.13        440.74        10.46 o                         
  -2  -4  13         39.82         39.91         2.91 o                         
  -1  -4  13        114.62        143.64         4.48 o                         
   0  -4  13         85.32        101.94         3.98 o                         
   1  -4  13         28.81         43.59         3.70 o                         
   2  -4  13         15.63         13.82         3.05 o                         
   3  -4  13        206.41        212.19        13.99 o                         
   4  -4  13         15.35          6.90         2.99 o                         
   5  -4  13        166.36        188.99         9.77 o                         
   6  -4  13         78.67         71.17         8.02 o                         
   7  -4  13        172.43        166.95         9.57 o                         
   8  -4  13        101.56         74.73         9.86 o                         
   9  -4  13        118.10        100.57         8.69 o                         
 -11  -3  13         57.04         78.66         8.78 o                         
 -10  -3  13         80.53         69.13         7.70 o                         
  -9  -3  13        134.46        128.24        11.26 o                         
  -8  -3  13         30.98         32.55         5.06 o                         
  -7  -3  13        158.53        147.80         9.41 o                         
  -6  -3  13        330.59        313.79         9.65 o                         
  -5  -3  13       1190.56       1160.73        25.05 o                         
  -4  -3  13         55.94         40.83         3.17 o                         
  -3  -3  13        110.08        105.38         4.34 o                         
  -2  -3  13        312.25        310.21         7.73 o                         
  -1  -3  13        111.14        134.62         3.84 o                         
   0  -3  13        250.34        269.50         6.09 o                         
   1  -3  13         26.17         46.17         2.74 o                         
   2  -3  13        574.66        583.78        13.48 o                         
   3  -3  13         65.90         69.18         4.30 o                         
   4  -3  13         40.27         59.27         7.56 o                         
   5  -3  13        116.89        154.15         8.23 o                         
   6  -3  13         56.27        118.76         7.39 o                         
   7  -3  13         54.87         57.34         6.75 o                         
   8  -3  13         14.53         10.69         3.34 o                         
   9  -3  13         18.30         26.07         4.51 o                         
  10  -3  13         14.15         23.12         5.51 o                         
 -12  -2  13         27.87         33.23         7.34 o                         
 -11  -2  13         41.20         42.01         7.09 o                         
 -10  -2  13        363.07        369.65        16.09 o                         
  -9  -2  13          1.25          8.94         3.55 o                         
  -8  -2  13         19.11         31.85         4.21 o                         
  -7  -2  13         31.29         42.13         3.29 o                         
  -6  -2  13        135.47        203.51         6.33 o                         
  -5  -2  13         14.66         26.15         2.44 o                         
  -4  -2  13         96.60         98.35         4.29 o                         
  -3  -2  13        320.04        293.00        10.92 o                         
  -2  -2  13         90.23         73.04         3.38 o                         
  -1  -2  13         97.22        112.36         3.32 o                         
   0  -2  13        100.56        100.63         3.44 o                         
   1  -2  13        127.02        123.91         3.91 o                         
   2  -2  13        241.31        233.20         5.88 o                         
   3  -2  13        140.35        127.99         4.45 o                         
   4  -2  13        114.74        131.06         6.58 o                         
   5  -2  13        271.33        247.55         7.77 o                         
   6  -2  13        823.71        724.70        19.05 o                         
   7  -2  13         79.82         83.90         5.74 o                         
   8  -2  13          5.53          2.01         2.42 o                         
   9  -2  13         73.17         72.66         5.85 o                         
  10  -2  13        218.71        204.40        12.07 o                         
  11  -2  13         35.33         28.19         5.58 o                         
 -13  -1  13         85.88         64.45        11.09 o                         
 -12  -1  13         56.86         69.65         8.64 o                         
 -11  -1  13          3.71         24.06         8.12 o                         
 -10  -1  13         13.45         15.99         3.87 o                         
  -9  -1  13        507.05        503.23        14.44 o                         
  -8  -1  13         26.06         45.99         3.95 o                         
  -7  -1  13        333.50        344.96         9.78 o                         
  -6  -1  13         30.94         33.45         2.77 o                         
  -5  -1  13       1017.44       1117.79        20.46 o                         
  -4  -1  13         64.24         77.78         3.97 o                         
  -3  -1  13        933.54        777.75        19.80 o                         
  -2  -1  13        830.38        865.33        18.57 o                         
  -1  -1  13        920.02       1053.40        22.22 o                         
   0  -1  13        159.38        182.06         4.86 o                         
   1  -1  13        365.60        503.31        13.16 o                         
   2  -1  13         66.64         76.87         3.09 o                         
   3  -1  13        810.07        714.61        12.72 o                         
   4  -1  13        187.72        161.82         5.10 o                         
   5  -1  13        235.86        230.90         6.79 o                         
   6  -1  13         17.25         29.65         3.03 o                         
   7  -1  13        243.31        243.59         9.06 o                         
   8  -1  13        143.20        133.27         7.08 o                         
   9  -1  13         26.93         29.78         4.34 o                         
  10  -1  13         13.56          9.03         4.23 o                         
  11  -1  13         15.75         36.74         5.88 o                         
 -13   0  13         54.71         80.78        12.06 o                         
 -12   0  13        149.72        139.63        10.20 o                         
 -11   0  13        113.51        118.55         8.90 o                         
 -10   0  13         12.46         19.23         4.49 o                         
  -9   0  13         48.77         46.93         6.29 o                         
  -8   0  13        357.42        411.18        22.73 o                         
  -7   0  13         16.63         30.37         3.76 o                         
  -6   0  13        554.28        498.58        14.45 o                         
  -5   0  13         23.95         21.06         2.32 o                         
  -4   0  13        499.53        480.04        14.50 o                         
  -3   0  13        222.93        191.50         5.39 o                         
  -2   0  13        104.59        160.52        10.14 o                         
  -1   0  13       1301.90       1169.12        20.79 o                         
   0   0  13          3.44          7.47         1.20 o                         
   1   0  13       1037.30        882.51        16.01 o                         
   2   0  13        108.78        132.76         4.12 o                         
   3   0  13        186.63        190.89         8.40 o                         
   4   0  13        536.61        660.03        13.74 o                         
   5   0  13          1.21          0.96         1.50 o                         
   6   0  13         49.21         48.92         4.68 o                         
   7   0  13         14.74         34.62         3.62 o                         
   8   0  13        746.22        603.22        16.05 o                         
   9   0  13          8.72         12.11         3.57 o                         
  10   0  13          0.00         16.23         4.09 o                         
  11   0  13         28.92         25.80         6.11 o                         
 -13   1  13         85.91         98.87        12.39 o                         
 -12   1  13         56.76         68.25        10.23 o                         
 -11   1  13          3.66         21.87         7.83 o                         
 -10   1  13         13.44         10.33         3.80 o                         
  -9   1  13        505.96        472.57        21.88 o                         
  -8   1  13         26.09         46.07         5.49 o                         
  -7   1  13        333.55        346.08         9.45 o                         
  -6   1  13         30.90         35.32         3.18 o                         
  -5   1  13       1015.45       1110.16        23.03 o                         
  -4   1  13         64.12         75.29         3.86 o                         
  -3   1  13        934.37        801.20        15.53 o                         
  -2   1  13        830.30        856.19        14.26 o                         
  -1   1  13        921.38       1066.86        17.79 o                         
   0   1  13        159.34        181.04         4.74 o                         
   1   1  13        364.26        502.90        10.15 o                         
   2   1  13         66.84         75.79         3.16 o                         
   3   1  13        810.05        744.26        14.83 o                         
   4   1  13        187.35        167.89         5.56 o                         
   5   1  13        235.61        225.05         6.45 o                         
   6   1  13         17.18         30.77         3.23 o                         
   7   1  13        243.66        237.01         9.43 o                         
   8   1  13        143.23        134.32         7.67 o                         
   9   1  13         26.96         30.51         5.04 o                         
  10   1  13         13.46          7.79         4.40 o                         
  11   1  13         15.73         41.67         6.47 o                         
 -12   2  13         27.91         42.32        13.56 o                         
 -11   2  13         41.13         39.96         9.07 o                         
 -10   2  13        363.43        398.20        20.77 o                         
  -9   2  13          1.27          4.69         3.58 o                         
  -8   2  13         19.05         35.94         4.32 o                         
  -7   2  13         31.51         34.15         4.26 o                         
  -6   2  13        135.79        206.22         8.07 o                         
  -5   2  13         14.65         24.87         2.65 o                         
  -4   2  13         96.64         97.46         4.16 o                         
  -3   2  13        320.16        295.87         6.91 o                         
  -2   2  13         90.40         75.47         4.06 o                         
  -1   2  13         97.02        109.92         5.20 o                         
   0   2  13        100.60        110.58         3.69 o                         
   1   2  13        127.13        131.81         4.25 o                         
   2   2  13        240.89        245.71         6.56 o                         
   3   2  13        140.57        135.96         4.90 o                         
   4   2  13        114.95        135.24         5.53 o                         
   5   2  13        272.20        233.11         7.98 o                         
   6   2  13        823.45        718.81        20.06 o                         
   7   2  13         80.01         77.50         6.30 o                         
   8   2  13          5.51          8.32         3.45 o                         
   9   2  13         73.43         56.78         8.14 o                         
  10   2  13        218.90        213.59        19.08 o                         
  11   2  13         35.24         26.38         7.14 o                         
 -11   3  13         57.24         85.76         9.84 o                         
 -10   3  13         79.95         70.72         7.80 o                         
  -9   3  13        134.40        120.71         9.03 o                         
  -8   3  13         31.16         41.69         5.36 o                         
  -7   3  13        158.73        150.22         9.28 o                         
  -6   3  13        330.15        311.10        13.29 o                         
  -5   3  13       1190.49       1153.89        29.74 o                         
  -4   3  13         56.00         41.24         3.96 o                         
  -3   3  13        109.89        117.27         4.81 o                         
  -2   3  13        312.59        319.30         8.56 o                         
  -1   3  13        111.04        135.05         6.27 o                         
   0   3  13        250.34        255.26         6.57 o                         
   1   3  13         26.19         50.84         3.75 o                         
   2   3  13        574.73        571.27        15.47 o                         
   3   3  13         66.12         67.60         5.22 o                         
   4   3  13         40.28         45.96         5.89 o                         
   5   3  13        117.08        153.10        11.07 o                         
   6   3  13         55.92        112.93         9.76 o                         
   7   3  13         54.98         58.82         6.63 o                         
   8   3  13         14.43         18.85         4.96 o                         
   9   3  13         18.35         21.82         5.65 o                         
  10   3  13         14.08         22.05         8.54 o                         
 -10   4  13        117.42        114.05        10.26 o                         
  -9   4  13         56.85         56.05         7.96 o                         
  -8   4  13         36.93         36.12         5.74 o                         
  -7   4  13          8.85         15.35         4.92 o                         
  -6   4  13         67.09        103.90         7.45 o                         
  -5   4  13        296.90        267.23        14.60 o                         
  -4   4  13        141.86        146.84         8.20 o                         
  -3   4  13        445.14        414.12        16.02 o                         
  -2   4  13         39.74         37.16         3.04 o                         
  -1   4  13        114.67        137.55         7.15 o                         
   0   4  13         85.38         97.46         4.89 o                         
   1   4  13         28.79         51.20         3.94 o                         
   2   4  13         15.80         13.34         3.09 o                         
   3   4  13        206.62        212.68         9.85 o                         
   4   4  13         15.32         13.37         3.38 o                         
   5   4  13        166.42        178.81        10.87 o                         
   6   4  13         78.77         77.48         9.91 o                         
   7   4  13        172.45        177.31        18.72 o                         
   8   4  13        101.47         88.80         9.30 o                         
   9   4  13        118.47        116.57        10.91 o                         
  -9   5  13         61.97         53.46         7.73 o                         
  -8   5  13         54.85         64.06         9.57 o                         
  -7   5  13         22.41         28.38         6.05 o                         
  -6   5  13         62.79         81.41         8.05 o                         
  -5   5  13         72.89         63.23         6.14 o                         
  -4   5  13        312.19        275.99        11.80 o                         
  -3   5  13        198.79        164.99         8.30 o                         
  -2   5  13        248.10        212.95         9.22 o                         
  -1   5  13         77.22         73.25         8.99 o                         
   0   5  13        131.73        158.16         7.05 o                         
   1   5  13         17.50         46.76         5.11 o                         
   2   5  13         99.83        117.38        13.89 o                         
   3   5  13         49.79         54.26         8.53 o                         
   4   5  13         89.60         94.14         7.60 o                         
   5   5  13         21.33         25.10         4.98 o                         
   6   5  13         99.30        112.45         9.53 o                         
   7   5  13         29.62         19.28         5.99 o                         
   8   5  13         40.50         62.64         8.31 o                         
  -6   6  13         18.70         18.25         5.97 o                         
  -5   6  13         67.43         70.68         8.41 o                         
  -4   6  13         11.72         18.50         4.36 o                         
  -3   6  13        140.32        105.71        15.03 o                         
  -2   6  13         59.97         56.65         5.46 o                         
  -1   6  13        114.61         92.48         8.01 o                         
   0   6  13        144.03        149.76         7.55 o                         
   1   6  13         88.08         92.04         6.31 o                         
   2   6  13         67.54         66.94        12.85 o                         
   3   6  13         22.41         22.88         4.78 o                         
   4   6  13         10.28         15.20         4.94 o                         
   5   6  13         99.08         93.71         8.74 o                         
  -6  -6  14         21.97         30.39         6.86 o                         
  -5  -6  14         40.12         39.87         6.57 o                         
  -4  -6  14         22.27         28.41         9.72 o                         
  -3  -6  14         64.00         71.03         6.68 o                         
  -2  -6  14         51.28         53.90        12.93 o                         
  -1  -6  14         11.87         34.63         4.53 o                         
   0  -6  14        117.28        126.90         9.21 o                         
   1  -6  14         50.60         77.54        19.90 o                         
   2  -6  14         25.90         33.15         9.55 o                         
   3  -6  14         25.84         23.41         6.63 o                         
   4  -6  14         91.04         96.44        11.20 o                         
   5  -6  14         29.58         38.27         8.25 o                         
  -9  -5  14         17.28         16.79         6.03 o                         
  -8  -5  14         95.64         91.66         8.55 o                         
  -7  -5  14         31.14         25.71         8.34 o                         
  -6  -5  14         85.69         70.57         5.93 o                         
  -5  -5  14         94.65         83.69         5.95 o                         
  -4  -5  14          1.38          8.91         2.64 o                         
  -3  -5  14         79.81         79.53         6.69 o                         
  -2  -5  14        117.41        110.12         9.11 o                         
  -1  -5  14        162.02        134.85         9.95 o                         
   0  -5  14        427.42        439.92        18.89 o                         
   1  -5  14         21.71         30.20         7.93 o                         
   2  -5  14        106.87         90.47         7.06 o                         
   3  -5  14         51.47         42.85         4.61 o                         
   4  -5  14        158.74        153.20         9.55 o                         
   5  -5  14         28.10         33.75         4.74 o                         
   6  -5  14         25.91         33.26         5.48 o                         
   7  -5  14         70.52         75.91         7.34 o                         
 -10  -4  14        118.84        132.86        10.04 o                         
  -9  -4  14         76.54         61.71         6.73 o                         
  -8  -4  14        135.91        134.53         8.56 o                         
  -7  -4  14        446.14        452.13        14.42 o                         
  -6  -4  14         58.55         45.93         3.90 o                         
  -5  -4  14         16.91         26.78         2.79 o                         
  -4  -4  14        126.83        132.29         5.15 o                         
  -3  -4  14        647.41        575.05        13.20 o                         
  -2  -4  14         36.36         28.96         2.47 o                         
  -1  -4  14        116.82         95.28         4.65 o                         
   0  -4  14        284.93        328.83         9.52 o                         
   1  -4  14        310.80        224.13         6.95 o                         
   2  -4  14        244.30        221.77        10.50 o                         
   3  -4  14         47.27         41.36         3.94 o                         
   4  -4  14         32.19         23.43         5.38 o                         
   5  -4  14         57.68         54.49         5.16 o                         
   6  -4  14         38.85         38.28         5.08 o                         
   7  -4  14        274.78        248.50        12.24 o                         
   8  -4  14         71.26         75.29         9.14 o                         
   9  -4  14         84.43         76.94         7.78 o                         
 -11  -3  14        209.71        179.24        12.19 o                         
 -10  -3  14          8.25          5.67         4.75 o                         
  -9  -3  14          0.00          3.49         3.85 o                         
  -8  -3  14         18.36         25.43         4.80 o                         
  -7  -3  14        233.63        247.70        11.16 o                         
  -5  -3  14          3.56         13.02         2.51 o                         
  -4  -3  14         26.78         20.75         2.55 o                         
  -3  -3  14         74.73         74.19         3.68 o                         
  -2  -3  14         80.74         71.08         3.43 o                         
  -1  -3  14        135.37        113.97         4.06 o                         
   0  -3  14        212.38        216.01         8.16 o                         
   1  -3  14         81.93         79.95         5.56 o                         
   2  -3  14          4.59          5.60         1.72 o                         
   3  -3  14        549.49        467.86        11.72 o                         
   4  -3  14         83.41         77.68         5.56 o                         
   5  -3  14        686.60        699.61        20.25 o                         
   6  -3  14        137.86        122.60         7.70 o                         
   7  -3  14        232.47        232.42        10.09 o                         
   8  -3  14         17.58         18.08         3.76 o                         
   9  -3  14         24.04         24.23         4.59 o                         
  10  -3  14         73.21         72.60         9.86 o                         
 -12  -2  14         90.10         97.47        10.11 o                         
 -11  -2  14         64.38         60.15         7.97 o                         
 -10  -2  14        130.00        113.54        12.95 o                         
  -9  -2  14        114.51        101.70         9.88 o                         
  -8  -2  14         85.81         76.73         6.04 o                         
  -7  -2  14        119.92        120.33         5.50 o                         
  -6  -2  14        142.26        162.46         6.18 o                         
  -5  -2  14        143.75        149.16         6.67 o                         
  -4  -2  14        265.00        311.64         8.24 o                         
  -3  -2  14        217.72        216.89         6.62 o                         
  -2  -2  14        153.79        170.92         5.29 o                         
  -1  -2  14         79.98        101.67         3.53 o                         
   0  -2  14        114.32        105.61         3.71 o                         
   1  -2  14         12.70         72.11         7.00 o                         
   2  -2  14        385.12        379.15         8.41 o                         
   3  -2  14          9.89         20.76         6.32 o                         
   4  -2  14        313.74        332.10         8.09 o                         
   5  -2  14          1.25          1.19         1.96 o                         
   7  -2  14        141.00        163.42         8.25 o                         
   8  -2  14         13.72         10.55         3.02 o                         
   9  -2  14         21.04         17.88         3.94 o                         
  10  -2  14         34.81         39.17         5.70 o                         
  11  -2  14          6.50         12.41         7.50 o                         
 -12  -1  14         52.01         64.30         9.91 o                         
 -11  -1  14        169.91        157.42        11.42 o                         
 -10  -1  14         92.68         87.49         8.46 o                         
  -9  -1  14         52.37         75.28         5.76 o                         
  -8  -1  14         22.48         21.01         3.20 o                         
  -7  -1  14         85.26        103.20         5.43 o                         
  -6  -1  14         65.61         93.06         4.62 o                         
  -5  -1  14        133.04        148.78         5.30 o                         
  -4  -1  14        119.78        141.03         9.60 o                         
  -3  -1  14        379.84        387.08         9.60 o                         
  -2  -1  14        448.52        485.43        12.09 o                         
  -1  -1  14        975.56        978.92        20.40 o                         
   0  -1  14        359.52        375.17         8.07 o                         
   1  -1  14        475.83        444.28         9.29 o                         
   2  -1  14        103.44        127.88         4.55 o                         
   3  -1  14        631.04        581.48        10.76 o                         
   4  -1  14        263.49        230.81         6.06 o                         
   5  -1  14        307.95        317.91         8.65 o                         
   6  -1  14        190.51        198.86         7.50 o                         
   7  -1  14        578.76        577.69        14.29 o                         
   8  -1  14        186.08        185.27         7.93 o                         
   9  -1  14         16.51         19.23         3.77 o                         
  10  -1  14         90.71         83.69         7.16 o                         
  11  -1  14         38.44         34.43         5.98 o                         
 -13   0  14        139.92        159.54        18.31 o                         
 -12   0  14        382.91        420.58        16.75 o                         
 -11   0  14         20.78        104.67         8.26 o                         
 -10   0  14         12.26         27.04         5.47 o                         
  -9   0  14          6.35          4.09         2.92 o                         
  -8   0  14        311.11        336.35        13.54 o                         
  -7   0  14        124.73        146.79         5.95 o                         
  -6   0  14        110.31        157.72         6.37 o                         
  -5   0  14         26.81         22.19         2.47 o                         
  -4   0  14       1123.65       1217.07        26.22 o                         
  -3   0  14          0.11          0.88         1.09 o                         
  -2   0  14        680.63        732.89        15.45 o                         
   0   0  14       3757.80       4341.29        76.30 o                         
   1   0  14         26.04         26.19         1.80 o                         
   2   0  14        197.63        274.07         6.36 o                         
   3   0  14        902.03        804.39        16.01 o                         
   4   0  14        338.43        360.22         9.72 o                         
   5   0  14        293.78        318.33         8.50 o                         
   6   0  14        287.11        305.44         9.19 o                         
   7   0  14         12.25         20.81         3.19 o                         
   8   0  14         61.58         85.30         5.98 o                         
   9   0  14         24.91         22.71         4.22 o                         
  10   0  14         32.29         32.55         4.93 o                         
  11   0  14          4.26         18.01         5.62 o                         
 -12   1  14         52.23         56.60        12.43 o                         
 -11   1  14        169.53        172.62        11.86 o                         
 -10   1  14         92.93         74.56         6.80 o                         
  -9   1  14         52.44         66.29         5.39 o                         
  -8   1  14         22.43         25.67         3.36 o                         
  -7   1  14         85.72        102.40         6.44 o                         
  -6   1  14         65.60        103.29         5.15 o                         
  -5   1  14        132.81        137.69         5.93 o                         
  -4   1  14        119.82        145.66         9.12 o                         
  -3   1  14        379.68        393.65        11.92 o                         
  -2   1  14        448.78        478.21         8.78 o                         
  -1   1  14        974.56        971.62        16.66 o                         
   0   1  14        359.54        369.62         8.10 o                         
   1   1  14        475.85        455.39         9.47 o                         
   2   1  14        103.59        125.01         3.99 o                         
   3   1  14        631.10        597.00        12.56 o                         
   4   1  14        263.44        226.52         6.61 o                         
   5   1  14        307.57        316.09         8.01 o                         
   6   1  14        190.47        181.79         7.91 o                         
   7   1  14        578.39        583.85        17.94 o                         
   8   1  14        186.14        178.51        11.43 o                         
   9   1  14         16.50         19.32         5.24 o                         
  10   1  14         90.60         87.66         8.11 o                         
  11   1  14         38.73         34.73         6.53 o                         
 -12   2  14         90.07         91.57        11.30 o                         
 -11   2  14         64.30         71.94         7.67 o                         
 -10   2  14        129.94        105.60         8.59 o                         
  -9   2  14        114.42        108.50         7.39 o                         
  -8   2  14         86.08         89.83         6.15 o                         
  -7   2  14        119.98        122.09         7.36 o                         
  -6   2  14        141.48        166.91         8.95 o                         
  -5   2  14        143.59        159.84         6.01 o                         
  -4   2  14        264.53        310.76        14.26 o                         
  -3   2  14        217.43        211.94         5.62 o                         
  -2   2  14        153.93        166.28         7.44 o                         
  -1   2  14         80.10         92.77         3.48 o                         
   0   2  14        114.39        108.22         3.90 o                         
   1   2  14         12.63         66.04         6.34 o                         
   2   2  14        384.70        382.11         8.82 o                         
   3   2  14          9.92         25.00         3.58 o                         
   4   2  14        313.80        303.77         8.70 o                         
   5   2  14          1.25          1.18         1.93 o                         
   7   2  14        140.89        152.61         8.69 o                         
   8   2  14         13.57         10.25         7.21 o                         
   9   2  14         20.99         15.57         5.17 o                         
  10   2  14         35.01         43.84         7.41 o                         
  11   2  14          6.55          0.84         5.20 o                         
 -11   3  14        209.58        178.19        13.61 o                         
 -10   3  14          8.31          9.00         4.85 o                         
  -9   3  14          0.00          1.41         4.06 o                         
  -8   3  14         18.43         14.85         4.21 o                         
  -7   3  14        233.56        247.83        21.00 o                         
  -5   3  14          3.55         11.63         3.27 o                         
  -4   3  14         26.83         20.29         3.27 o                         
  -3   3  14         74.64         71.01         3.87 o                         
  -2   3  14         81.11         71.25         3.87 o                         
  -1   3  14        135.53        121.45         4.79 o                         
   0   3  14        212.50        226.77         6.71 o                         
   1   3  14         82.26         88.21         6.33 o                         
   2   3  14          4.59         10.10         2.81 o                         
   3   3  14        549.65        463.21        16.28 o                         
   4   3  14         83.42         68.29        12.73 o                         
   5   3  14        686.46        699.90        23.60 o                         
   6   3  14        138.20        110.33         8.15 o                         
   7   3  14        233.16        237.06        16.86 o                         
   8   3  14         17.68         19.57         5.33 o                         
   9   3  14         24.02         22.82         6.80 o                         
  10   3  14         73.23         60.86         9.07 o                         
 -10   4  14        118.63        119.06        10.48 o                         
  -9   4  14         76.84         57.89         7.36 o                         
  -8   4  14        135.55        129.15         9.28 o                         
  -7   4  14        445.73        456.63        17.91 o                         
  -6   4  14         58.48         47.97         8.90 o                         
  -5   4  14         16.87         27.79         4.36 o                         
  -4   4  14        127.01        115.93         7.59 o                         
  -3   4  14        648.15        549.77        17.66 o                         
  -2   4  14         36.37         37.15         3.43 o                         
  -1   4  14        116.97        103.55         7.37 o                         
   0   4  14        284.82        325.17        11.51 o                         
   1   4  14        310.68        245.84        10.41 o                         
   2   4  14        243.94        221.86        13.42 o                         
   3   4  14         47.16         48.20         4.88 o                         
   4   4  14         32.13         32.61         5.88 o                         
   5   4  14         57.62         70.50         6.79 o                         
   6   4  14         38.80         30.25         4.72 o                         
   7   4  14        274.32        252.25        19.13 o                         
   8   4  14         71.34         62.24        10.36 o                         
   9   4  14         84.55         75.34        14.39 o                         
  -9   5  14         17.29         14.93         5.61 o                         
  -8   5  14         95.54         67.55         9.67 o                         
  -7   5  14         31.11         25.25         6.15 o                         
  -6   5  14         85.93         52.96         6.36 o                         
  -5   5  14         94.71         79.41         7.03 o                         
  -4   5  14          1.39         10.50         3.52 o                         
  -3   5  14         80.08         66.48         5.72 o                         
  -2   5  14        117.02         94.04         6.29 o                         
  -1   5  14        162.09        135.59         8.28 o                         
   0   5  14        427.19        427.62        13.12 o                         
   1   5  14         21.60         32.73         5.06 o                         
   2   5  14        106.89         93.46         6.86 o                         
   3   5  14         51.25         50.90         5.58 o                         
   4   5  14        158.50        130.62         9.09 o                         
   5   5  14         28.11         33.62         5.72 o                         
   6   5  14         25.82         41.14         6.69 o                         
   7   5  14         70.73         84.01         8.94 o                         
  -6   6  14         21.96         23.83         6.01 o                         
  -5   6  14         40.26         34.92         5.71 o                         
  -4   6  14         22.31         12.73         4.50 o                         
  -3   6  14         63.76         52.57         8.73 o                         
  -2   6  14         51.28         44.30         5.09 o                         
  -1   6  14         11.93         26.79         4.53 o                         
   0   6  14        117.38        126.27        11.09 o                         
   1   6  14         50.45         87.93         6.30 o                         
   2   6  14         25.90         21.64         4.86 o                         
   3   6  14         25.82         36.08         5.57 o                         
   4   6  14         91.00         91.11         8.33 o                         
   5   6  14         29.59         42.92        10.81 o                         
  -6  -6  15         43.76         57.50         8.42 o                         
  -5  -6  15         47.63         88.22        16.61 o                         
  -4  -6  15          1.64         -0.26         4.55 o                         
  -3  -6  15         52.37         43.55         6.35 o                         
  -2  -6  15         70.43         63.53         6.14 o                         
  -1  -6  15        134.40        104.29         7.55 o                         
   0  -6  15         12.10         12.26         5.48 o                         
   1  -6  15        240.50        247.73        14.98 o                         
   2  -6  15          8.80          9.31        10.02 o                         
   3  -6  15         20.42         20.81         6.70 o                         
   4  -6  15          0.63          9.90         8.61 o                         
  -9  -5  15        103.60         89.62         9.35 o                         
  -8  -5  15         91.11        118.66         9.58 o                         
  -7  -5  15        112.29        117.86         9.24 o                         
  -6  -5  15         11.85         12.17         3.72 o                         
  -5  -5  15         52.02         44.65         4.82 o                         
  -4  -5  15         77.23         64.68         5.06 o                         
  -3  -5  15         30.08         36.11         4.93 o                         
  -2  -5  15        136.82        131.36        10.25 o                         
  -1  -5  15         68.51         68.72         7.50 o                         
   0  -5  15         95.08        128.97         9.72 o                         
   1  -5  15        161.47        160.97        10.85 o                         
   2  -5  15          6.08          6.20         3.19 o                         
   3  -5  15         69.69         56.75         5.07 o                         
   4  -5  15         43.73         56.47         7.82 o                         
   5  -5  15         18.53         26.62         4.61 o                         
   6  -5  15         10.05          8.81         3.98 o                         
   7  -5  15        114.89        127.32         9.36 o                         
 -10  -4  15         29.04         34.62         6.64 o                         
  -9  -4  15         39.44         36.46         6.12 o                         
  -8  -4  15         24.81         35.62         5.45 o                         
  -7  -4  15         84.53         82.32         6.96 o                         
  -6  -4  15         30.84         26.45         3.87 o                         
  -5  -4  15         56.28         60.47         3.95 o                         
  -4  -4  15         36.69         33.06         3.12 o                         
  -3  -4  15        620.90        563.02        13.17 o                         
  -2  -4  15         26.29         30.01         2.61 o                         
  -1  -4  15         34.08         81.37         4.39 o                         
   0  -4  15         15.71         18.06         2.62 o                         
   1  -4  15          7.27         32.27         2.83 o                         
   2  -4  15        136.72        121.00         6.61 o                         
   3  -4  15        104.25         89.65         6.98 o                         
   4  -4  15         36.51         33.85         4.37 o                         
   5  -4  15          8.15         17.37         3.85 o                         
   6  -4  15         66.24         77.98         8.68 o                         
   7  -4  15         21.68         25.57         6.03 o                         
   8  -4  15         65.16         80.04         7.63 o                         
   9  -4  15         87.51         91.75         8.87 o                         
 -11  -3  15         25.26         25.32         6.51 o                         
 -10  -3  15         92.28         89.61         8.43 o                         
  -9  -3  15         69.59         62.52         7.63 o                         
  -8  -3  15         45.89         42.42         5.51 o                         
  -7  -3  15        204.30        199.61        10.17 o                         
  -6  -3  15        376.96        313.46        10.76 o                         
  -5  -3  15         41.40         33.47         3.31 o                         
  -4  -3  15         36.79         43.87         3.37 o                         
  -3  -3  15        148.49        125.34         5.24 o                         
  -2  -3  15        647.09        607.40        13.05 o                         
  -1  -3  15         34.85         39.27         2.66 o                         
   0  -3  15        199.79        189.81         6.65 o                         
   1  -3  15         46.70         53.15         5.59 o                         
   2  -3  15         69.65         61.76         4.42 o                         
   3  -3  15        307.17        310.40        10.53 o                         
   4  -3  15          0.15         -1.76         2.25 o                         
   5  -3  15         68.81         56.32         5.48 o                         
   6  -3  15         49.45         59.31         5.57 o                         
   7  -3  15         26.80         25.09         4.05 o                         
   8  -3  15         54.72         59.46         7.00 o                         
   9  -3  15        124.14        122.47         8.50 o                         
  10  -3  15         20.85         31.66         5.85 o                         
 -12  -2  15         48.09         50.84         7.86 o                         
 -11  -2  15         31.58         15.93         5.96 o                         
 -10  -2  15        243.63        256.61        18.79 o                         
  -9  -2  15         12.90         13.98         3.91 o                         
  -8  -2  15         66.77         48.20         5.61 o                         
  -7  -2  15         70.08         73.63         4.77 o                         
  -6  -2  15        113.48         93.65         4.72 o                         
  -5  -2  15        194.48        199.83         6.80 o                         
  -4  -2  15        700.45        581.83        13.83 o                         
  -3  -2  15         78.96        100.10         8.61 o                         
  -2  -2  15        301.22        285.83         7.81 o                         
  -1  -2  15        325.27        269.24         6.72 o                         
   0  -2  15         28.53         25.34         2.05 o                         
   1  -2  15        242.96        224.02         6.78 o                         
   2  -2  15       1324.72       1388.67        25.32 o                         
   3  -2  15        118.50        129.39         4.79 o                         
   4  -2  15        606.71        545.56        12.73 o                         
   5  -2  15        115.44        135.94         6.28 o                         
   6  -2  15        378.66        350.96        11.41 o                         
   7  -2  15         97.65        111.46         6.87 o                         
   8  -2  15          9.16          7.36         3.26 o                         
   9  -2  15         91.02         92.62         6.77 o                         
  10  -2  15        235.42        230.01        21.88 o                         
 -12  -1  15         13.52         12.63         5.83 o                         
 -11  -1  15          8.17         63.69         8.01 o                         
 -10  -1  15         74.20         83.66         7.29 o                         
  -9  -1  15        497.84        463.77        15.31 o                         
  -8  -1  15          7.72         14.24         3.12 o                         
  -7  -1  15        262.63        271.23         8.47 o                         
  -6  -1  15        261.68        234.76         7.16 o                         
  -5  -1  15        509.19        491.34        14.34 o                         
  -4  -1  15        565.91        513.46        13.12 o                         
  -3  -1  15        908.16        832.83        17.96 o                         
  -2  -1  15        159.72        140.56         4.68 o                         
  -1  -1  15        160.96        240.35         7.09 o                         
   0  -1  15        597.00        598.66        12.13 o                         
   1  -1  15        330.96        534.47        13.05 o                         
   2  -1  15         90.19         99.72         4.12 o                         
   3  -1  15        246.18        283.72        18.43 o                         
   4  -1  15        202.46        187.30         6.72 o                         
   5  -1  15        265.16        262.03         7.66 o                         
   6  -1  15        200.48        236.28         9.24 o                         
   7  -1  15        141.97        164.49         7.31 o                         
   8  -1  15         30.02         49.11         4.27 o                         
   9  -1  15          5.71         14.15         3.85 o                         
  10  -1  15         34.17         33.09         5.09 o                         
  11  -1  15         86.83         72.56         8.44 o                         
 -13   0  15         14.36         12.38         7.91 o                         
 -12   0  15          2.17          8.90         6.58 o                         
 -11   0  15        424.49        383.10        15.63 o                         
 -10   0  15         16.95          8.48         4.03 o                         
  -9   0  15         53.77         27.95         4.05 o                         
  -8   0  15        465.38        431.33        11.35 o                         
  -7   0  15         12.46         11.95         2.62 o                         
  -6   0  15        292.08        276.86         8.08 o                         
  -5   0  15        162.82        153.25         6.45 o                         
  -4   0  15       2089.74       2100.16        43.26 o                         
  -3   0  15         18.72         17.73         1.93 o                         
  -2   0  15        216.95        203.33         5.66 o                         
  -1   0  15          4.35         16.87         1.57 o                         
   0   0  15          7.81         17.31         1.92 o                         
   1   0  15        384.31        399.59         8.86 o                         
   2   0  15       1027.10       1036.39        18.95 o                         
   3   0  15         82.09         81.85         3.73 o                         
   4   0  15         80.39         83.96         4.06 o                         
   5   0  15         64.06         49.68         3.41 o                         
   6   0  15       1764.95       1540.32        31.30 o                         
   7   0  15         33.93         49.44         5.17 o                         
   8   0  15        219.59        198.19         9.43 o                         
   9   0  15          0.08          0.79         3.22 o                         
  10   0  15        123.57         85.84         7.07 o                         
  11   0  15         83.89         74.19         9.52 o                         
 -12   1  15         13.51         13.99         6.27 o                         
 -11   1  15          8.18         63.06         7.52 o                         
 -10   1  15         74.15         83.10         7.66 o                         
  -9   1  15        499.04        428.40        13.19 o                         
  -8   1  15          7.70         12.05         2.99 o                         
  -7   1  15        262.58        264.38         8.58 o                         
  -6   1  15        261.54        233.44         7.74 o                         
  -5   1  15        508.35        506.43        11.64 o                         
  -4   1  15        566.45        503.97        11.68 o                         
  -3   1  15        907.80        802.00        15.77 o                         
  -2   1  15        159.32        133.67         3.79 o                         
  -1   1  15        162.01        248.15         7.90 o                         
   0   1  15        597.07        606.37        11.58 o                         
   1   1  15        329.59        512.85        16.72 o                         
   2   1  15         90.24        101.12         3.69 o                         
   3   1  15        246.51        301.19        24.55 o                         
   4   1  15        202.76        192.49         7.63 o                         
   5   1  15        265.55        264.34         7.16 o                         
   6   1  15        200.40        237.68        10.04 o                         
   7   1  15        142.35        174.36         8.14 o                         
   8   1  15         30.12         57.52         5.20 o                         
   9   1  15          5.67          4.09         4.38 o                         
  10   1  15         34.13         23.34         5.41 o                         
  11   1  15         86.90         79.05         9.49 o                         
 -12   2  15         48.28         41.35         8.38 o                         
 -11   2  15         31.76         18.33         6.38 o                         
 -10   2  15        244.09        236.83        12.97 o                         
  -9   2  15         12.83         11.49         3.85 o                         
  -8   2  15         66.77         43.89         4.80 o                         
  -7   2  15         69.89         66.75         7.11 o                         
  -6   2  15        113.76         98.73         6.13 o                         
  -5   2  15        194.75        204.89         8.50 o                         
  -4   2  15        701.27        600.81        13.04 o                         
  -3   2  15         78.76         84.21         6.77 o                         
  -2   2  15        301.57        284.48         6.70 o                         
  -1   2  15        324.99        270.94         6.43 o                         
   0   2  15         28.40         23.62         2.11 o                         
   1   2  15        243.03        221.01         6.23 o                         
   2   2  15       1326.29       1350.44        25.99 o                         
   3   2  15        118.21        129.97         5.43 o                         
   4   2  15        607.75        554.04        18.21 o                         
   5   2  15        115.78        125.78         6.33 o                         
   6   2  15        377.72        333.63        11.02 o                         
   7   2  15         97.45        103.39         7.35 o                         
   8   2  15          9.18         10.54         5.29 o                         
   9   2  15         90.60         81.81         8.64 o                         
  10   2  15        235.25        247.75        15.04 o                         
 -11   3  15         25.16         42.22         7.64 o                         
 -10   3  15         92.14         78.96         8.11 o                         
  -9   3  15         69.47         66.64         7.05 o                         
  -8   3  15         45.92         38.75         6.11 o                         
  -7   3  15        204.40        215.63        12.66 o                         
  -6   3  15        376.89        330.81        13.07 o                         
  -5   3  15         41.08         31.72         4.31 o                         
  -4   3  15         36.90         42.69         4.39 o                         
  -3   3  15        148.35        132.48         5.46 o                         
  -2   3  15        647.06        614.19        13.93 o                         
  -1   3  15         34.86         35.89         2.89 o                         
   0   3  15        199.86        200.33         6.52 o                         
   1   3  15         46.72         49.33         5.02 o                         
   2   3  15         69.81         57.63         4.94 o                         
   3   3  15        307.32        294.44        12.11 o                         
   4   3  15          0.16          0.21         2.65 o                         
   5   3  15         68.73         64.25         7.69 o                         
   6   3  15         49.61         53.02         5.25 o                         
   7   3  15         26.73         29.57         5.65 o                         
   8   3  15         54.68         55.44        11.26 o                         
   9   3  15        123.57        105.69        13.75 o                         
  10   3  15         20.88         24.80         6.87 o                         
 -10   4  15         29.19         27.16         6.51 o                         
  -9   4  15         39.55         44.86         7.00 o                         
  -8   4  15         25.01         36.85         7.05 o                         
  -7   4  15         84.55         77.78         7.79 o                         
  -6   4  15         30.67         32.72         5.63 o                         
  -5   4  15         56.27         56.05         6.48 o                         
  -4   4  15         36.55         38.38         6.09 o                         
  -3   4  15        620.41        533.94        17.48 o                         
  -2   4  15         26.22         29.67         3.37 o                         
  -1   4  15         34.02         75.87        10.56 o                         
   0   4  15         15.68         21.41         3.05 o                         
   1   4  15          7.29         29.12         5.33 o                         
   2   4  15        136.65        124.70         7.73 o                         
   3   4  15        103.96         98.60         7.24 o                         
   4   4  15         36.39         39.84         8.38 o                         
   5   4  15          8.13         18.57         4.15 o                         
   6   4  15         66.27         63.24         6.39 o                         
   7   4  15         21.74         41.95         6.57 o                         
   8   4  15         65.18         69.59         9.00 o                         
   9   4  15         87.56         97.55        14.20 o                         
  -9   5  15        103.56         86.78         8.85 o                         
  -8   5  15         91.04         87.18         9.68 o                         
  -7   5  15        112.17        104.26         9.50 o                         
  -6   5  15         11.74          7.99         4.40 o                         
  -5   5  15         52.16         48.82         6.21 o                         
  -4   5  15         77.10         57.23         7.73 o                         
  -3   5  15         29.94         31.86         4.36 o                         
  -2   5  15        136.86        109.99         7.04 o                         
  -1   5  15         68.49         60.91         4.89 o                         
   0   5  15         94.98        121.69         7.08 o                         
   1   5  15        161.40        162.10        10.68 o                         
   2   5  15          6.10          6.18         3.48 o                         
   3   5  15         69.82         53.60         6.38 o                         
   4   5  15         43.72         52.41         5.88 o                         
   5   5  15         18.70         36.54         6.52 o                         
   6   5  15         10.11         15.18         5.39 o                         
   7   5  15        114.68        111.88        10.33 o                         
  -6   6  15         43.81         37.93        10.81 o                         
  -5   6  15         47.48         42.04         6.12 o                         
  -4   6  15          1.64          0.20         4.05 o                         
  -3   6  15         52.77         44.32         5.57 o                         
  -2   6  15         70.31         66.11         6.20 o                         
  -1   6  15        134.34        117.27         8.78 o                         
   0   6  15         12.10         13.69         3.92 o                         
   1   6  15        240.72        227.95        11.37 o                         
   2   6  15          8.76         11.13         4.15 o                         
   3   6  15         20.48         25.07         5.29 o                         
   4   6  15          0.64         12.66         5.07 o                         
  -6  -6  16          4.45          1.47         5.71 o                         
  -5  -6  16         21.53         32.85         5.97 o                         
  -4  -6  16          1.07          3.25         4.57 o                         
  -3  -6  16         59.24         50.79         6.22 o                         
  -2  -6  16         53.82         46.87         7.72 o                         
  -1  -6  16         38.65         95.22        28.67 o                         
   0  -6  16         88.81        104.31        18.02 o                         
   1  -6  16         51.26         71.71        29.61 o                         
   2  -6  16          7.33          4.38         5.32 o                         
   3  -6  16         70.24         76.09         9.67 o                         
   4  -6  16        112.27        111.88        11.94 o                         
  -8  -5  16         80.71        111.79         9.29 o                         
  -7  -5  16         18.23         36.69         9.88 o                         
  -6  -5  16         64.72         72.92         6.21 o                         
  -5  -5  16         11.71          8.79         3.28 o                         
  -4  -5  16         49.69         63.07         5.08 o                         
  -3  -5  16         77.66         77.64         6.86 o                         
  -2  -5  16         53.51         61.10         7.35 o                         
  -1  -5  16        111.60        128.60        10.64 o                         
   0  -5  16        304.96        337.64        16.29 o                         
   1  -5  16        137.97        157.29        10.68 o                         
   2  -5  16         63.39         46.35         3.75 o                         
   3  -5  16         16.51         18.71         3.72 o                         
   4  -5  16        259.39        254.83        19.80 o                         
   5  -5  16         23.22         23.59         5.96 o                         
   6  -5  16         92.79         85.31         7.51 o                         
   7  -5  16         12.92         19.46         5.33 o                         
 -10  -4  16         71.81         70.61         8.17 o                         
  -9  -4  16         26.47         40.39         6.50 o                         
  -8  -4  16        240.47        240.80        18.08 o                         
  -7  -4  16         74.80         86.80         7.06 o                         
  -6  -4  16        106.57        111.07         6.59 o                         
  -5  -4  16         23.25         29.27         3.18 o                         
  -4  -4  16         20.52         19.98         2.48 o                         
  -3  -4  16        106.62         86.17         4.39 o                         
  -2  -4  16        113.33        143.15         5.52 o                         
  -1  -4  16        160.80        128.50         5.26 o                         
   0  -4  16          7.35          8.80         2.09 o                         
   1  -4  16         52.64         38.46         3.18 o                         
   2  -4  16         43.75         35.01         3.58 o                         
   3  -4  16        154.78        143.25         9.17 o                         
   4  -4  16         92.86         76.06         6.09 o                         
   5  -4  16         15.73         12.51         3.67 o                         
   6  -4  16          6.22          7.76         3.69 o                         
   7  -4  16        174.58        169.92        10.18 o                         
   8  -4  16         24.22         23.93         6.01 o                         
 -11  -3  16         44.69         41.02         7.36 o                         
 -10  -3  16         22.01         24.02         5.71 o                         
  -9  -3  16          2.30          5.20         4.23 o                         
  -8  -3  16        154.67        141.17         9.46 o                         
  -7  -3  16         48.07         43.96         5.37 o                         
  -6  -3  16        132.82        204.99         9.12 o                         
  -5  -3  16         83.89         89.54         5.31 o                         
  -4  -3  16        245.05        184.21         6.76 o                         
  -3  -3  16        158.99        161.47         6.79 o                         
  -2  -3  16          1.28          4.27         1.69 o                         
  -1  -3  16        135.09        130.71         5.13 o                         
   0  -3  16        110.22        110.13         7.93 o                         
   1  -3  16        203.22        181.86         7.41 o                         
   2  -3  16        180.19        195.00         7.86 o                         
   3  -3  16        574.07        538.83        15.78 o                         
   4  -3  16         11.93         17.07         3.34 o                         
   5  -3  16        271.78        276.88        10.92 o                         
   6  -3  16         16.71         15.56         3.79 o                         
   7  -3  16         73.99         76.76         6.05 o                         
   8  -3  16         44.27         34.42         4.79 o                         
   9  -3  16        157.03        159.50        11.40 o                         
  10  -3  16         51.64         52.62         9.40 o                         
 -12  -2  16         12.31         15.31         6.57 o                         
 -11  -2  16          8.90         15.01         5.57 o                         
 -10  -2  16         28.88         34.09         9.02 o                         
  -9  -2  16         14.01         17.84         4.18 o                         
  -8  -2  16         38.71         31.34         4.46 o                         
  -7  -2  16        237.32        252.98        10.30 o                         
  -6  -2  16        125.30        123.63         6.28 o                         
  -5  -2  16         60.34         68.38         4.21 o                         
  -4  -2  16        276.48        229.90         7.12 o                         
  -3  -2  16        231.85        205.96         6.63 o                         
  -2  -2  16        381.06        418.10         9.94 o                         
  -1  -2  16         56.57         89.80         3.80 o                         
   0  -2  16        364.30        404.91         9.35 o                         
   1  -2  16        164.22        196.57         6.01 o                         
   2  -2  16        413.85        420.42         8.80 o                         
   3  -2  16        336.73        334.51         8.45 o                         
   4  -2  16         52.07         89.45         4.96 o                         
   5  -2  16        216.28        227.94         8.00 o                         
   6  -2  16        105.62        151.00         9.09 o                         
   7  -2  16        198.34        212.00         9.65 o                         
   8  -2  16         25.61         22.05         3.86 o                         
   9  -2  16         90.41         83.18         6.43 o                         
  10  -2  16         59.29         62.23         7.39 o                         
 -12  -1  16          8.23         19.12         6.79 o                         
 -11  -1  16        167.06        152.16        16.54 o                         
 -10  -1  16          1.42          8.66         4.12 o                         
  -9  -1  16         18.80         17.72         3.68 o                         
  -8  -1  16        168.35        167.37         9.40 o                         
  -7  -1  16        158.85        183.17         7.20 o                         
  -6  -1  16         13.66         21.21         2.71 o                         
  -5  -1  16          4.43          3.11         1.80 o                         
  -4  -1  16         40.50         40.22         3.65 o                         
  -3  -1  16        187.75        255.94        18.45 o                         
  -2  -1  16        202.38        196.08         6.23 o                         
  -1  -1  16       1279.42       1145.79        22.29 o                         
   0  -1  16       1441.28       1447.27        28.07 o                         
   1  -1  16       1541.10       1435.32        28.63 o                         
   2  -1  16        244.18        258.08         6.50 o                         
   3  -1  16       2292.68       2182.63        39.69 o                         
   4  -1  16         14.27         13.11         2.25 o                         
   5  -1  16        258.48        264.68         7.86 o                         
   6  -1  16        219.00        201.92         8.07 o                         
   7  -1  16        110.49        124.96         6.64 o                         
   8  -1  16        205.38        185.27         8.50 o                         
   9  -1  16         38.76         31.21         4.62 o                         
  10  -1  16         16.25         11.76         4.38 o                         
  11  -1  16        103.35        105.97        10.41 o                         
 -12   0  16        106.76        105.43        11.79 o                         
 -11   0  16          5.38         17.90         5.22 o                         
 -10   0  16         15.44          3.33         4.53 o                         
  -9   0  16         18.99         26.88         4.36 o                         
  -8   0  16        404.32        429.50        13.82 o                         
  -7   0  16          1.56          2.44         1.95 o                         
  -6   0  16          9.93         90.59         5.07 o                         
  -5   0  16         57.85         75.60         4.89 o                         
  -4   0  16       1522.90       1468.61        29.65 o                         
  -3   0  16        523.32        475.66        10.63 o                         
  -2   0  16        303.37        333.34         7.96 o                         
  -1   0  16        193.24        261.18         6.25 o                         
   0   0  16       1185.70       1191.65        21.51 o                         
   1   0  16        128.95        137.16         5.79 o                         
   2   0  16       1769.63       1776.47        31.15 o                         
   3   0  16          0.26          9.02         2.25 o                         
   4   0  16          0.48          0.22         1.49 o                         
   5   0  16         44.50         57.16         3.51 o                         
   6   0  16        426.30        829.57        21.22 o                         
   7   0  16          0.00         -0.59         2.37 o                         
   8   0  16         46.76         52.00         5.02 o                         
   9   0  16          4.53          4.52         3.37 o                         
  10   0  16         27.98         20.68         4.52 o                         
  11   0  16         48.60         60.17         8.27 o                         
 -12   1  16          8.23         11.39         6.36 o                         
 -11   1  16        167.09        145.37        15.35 o                         
 -10   1  16          1.46          6.35         4.09 o                         
  -9   1  16         18.67         23.75         3.77 o                         
  -8   1  16        168.63        170.08         7.65 o                         
  -7   1  16        159.35        178.27        11.73 o                         
  -6   1  16         13.70         20.69         2.91 o                         
  -5   1  16          4.31          1.49         2.03 o                         
  -4   1  16         40.44         42.97         3.27 o                         
  -3   1  16        187.91        215.15        22.45 o                         
  -2   1  16        202.20        194.02         5.07 o                         
  -1   1  16       1280.14       1150.89        20.42 o                         
   0   1  16       1441.36       1456.96        25.17 o                         
   1   1  16       1541.01       1471.46        26.44 o                         
   2   1  16        244.75        253.77         6.40 o                         
   3   1  16       2293.85       2185.01        39.65 o                         
   4   1  16         14.25         20.94         2.36 o                         
   5   1  16        258.57        270.36         8.06 o                         
   6   1  16        219.17        195.40         8.36 o                         
   7   1  16        110.25         97.47         6.52 o                         
   8   1  16        205.41        178.40        10.30 o                         
   9   1  16         38.69         23.97         5.12 o                         
  10   1  16         16.33          8.61         4.83 o                         
  11   1  16        103.73         96.04        10.46 o                         
 -12   2  16         12.39         10.71         7.38 o                         
 -11   2  16          8.95         12.85         5.90 o                         
 -10   2  16         29.22         31.64         6.08 o                         
  -9   2  16         14.05         19.70         4.30 o                         
  -8   2  16         38.55         31.96         5.66 o                         
  -7   2  16        237.98        259.19        10.67 o                         
  -6   2  16        125.93        121.61         6.61 o                         
  -5   2  16         60.53         73.00         5.15 o                         
  -4   2  16        277.23        233.92         7.42 o                         
  -3   2  16        231.61        211.68         5.88 o                         
  -2   2  16        381.30        404.28         8.83 o                         
  -1   2  16         56.58         92.01         5.23 o                         
   0   2  16        364.25        412.40         9.15 o                         
   1   2  16        164.17        191.17         5.66 o                         
   2   2  16        414.62        423.32        10.50 o                         
   3   2  16        336.81        311.89         9.05 o                         
   4   2  16         51.83         92.33         5.11 o                         
   5   2  16        216.12        233.41         9.84 o                         
   6   2  16        105.54        139.91         9.69 o                         
   7   2  16        197.97        210.01        10.64 o                         
   8   2  16         25.82         22.50         5.43 o                         
   9   2  16         90.29         89.56         8.90 o                         
  10   2  16         58.89         52.74         7.94 o                         
 -11   3  16         44.64         55.08         8.30 o                         
 -10   3  16         22.09         22.83         6.00 o                         
  -9   3  16          2.33          8.76         4.38 o                         
  -8   3  16        155.06        149.50        12.38 o                         
  -7   3  16         48.10         49.91         6.13 o                         
  -6   3  16        133.14        203.86        10.38 o                         
  -5   3  16         83.54         97.05         9.25 o                         
  -4   3  16        245.10        188.56         8.92 o                         
  -3   3  16        158.47        149.60         6.51 o                         
  -2   3  16          1.32          1.63         1.77 o                         
  -1   3  16        134.61        126.63         7.31 o                         
   0   3  16        110.23        120.54         5.16 o                         
   1   3  16        203.35        196.15         8.24 o                         
   2   3  16        180.34        188.39        10.10 o                         
   3   3  16        573.61        525.02        18.45 o                         
   4   3  16         12.03         10.64         3.45 o                         
   5   3  16        271.15        285.43        16.69 o                         
   6   3  16         16.63         16.57         3.73 o                         
   7   3  16         73.83         76.32        10.13 o                         
   8   3  16         44.13         43.46         6.68 o                         
   9   3  16        156.87        153.37        13.34 o                         
  10   3  16         51.54         64.83         9.23 o                         
 -10   4  16         71.73         82.96         9.20 o                         
  -9   4  16         26.46         31.51         7.69 o                         
  -8   4  16        240.44        199.97        15.22 o                         
  -7   4  16         74.85         73.56        10.43 o                         
  -6   4  16        106.66         90.70         7.85 o                         
  -5   4  16         23.29         25.97         4.80 o                         
  -4   4  16         20.52         10.79         3.66 o                         
  -3   4  16        106.66         86.34         6.36 o                         
  -2   4  16        113.64        129.67         6.44 o                         
  -1   4  16        161.05        137.74         6.86 o                         
   0   4  16          7.24         11.09         2.78 o                         
   1   4  16         52.68         49.92         4.81 o                         
   2   4  16         43.66         40.60         5.10 o                         
   3   4  16        154.73        154.82         8.69 o                         
   4   4  16         92.66         87.03         7.28 o                         
   5   4  16         15.82         15.79         4.63 o                         
   6   4  16          6.16          3.41         3.52 o                         
   7   4  16        174.26        171.75        12.13 o                         
   8   4  16         24.11         27.01         6.62 o                         
  -8   5  16         80.86         93.30        11.81 o                         
  -7   5  16         18.29         26.96         6.17 o                         
  -6   5  16         64.72         64.65        10.45 o                         
  -5   5  16         11.70         17.42         4.41 o                         
  -4   5  16         49.70         42.16         5.17 o                         
  -3   5  16         77.98         71.33         6.08 o                         
  -2   5  16         53.45         48.87         5.10 o                         
  -1   5  16        111.81        125.96         6.88 o                         
   0   5  16        304.87        332.84        17.77 o                         
   1   5  16        137.83        155.33        10.83 o                         
   2   5  16         63.32         45.18         9.05 o                         
   3   5  16         16.47         18.43         4.31 o                         
   4   5  16        258.73        227.33        17.13 o                         
   5   5  16         23.28         21.08         5.35 o                         
   6   5  16         92.80         78.57         8.38 o                         
   7   5  16         12.96         12.97         5.91 o                         
  -6   6  16          4.42          5.40         4.81 o                         
  -5   6  16         21.55         22.25         5.35 o                         
  -4   6  16          1.07          2.83         4.30 o                         
  -3   6  16         59.42         45.80         5.80 o                         
  -2   6  16         53.75         42.71         9.18 o                         
  -1   6  16         38.80         70.67         6.45 o                         
   0   6  16         88.92         89.56         7.27 o                         
   1   6  16         51.29         64.75         6.01 o                         
   2   6  16          7.30         10.14         4.24 o                         
   3   6  16         70.16         82.10        13.25 o                         
   4   6  16        112.20         98.77         8.95 o                         
  -5  -6  17         85.65         83.62         8.32 o                         
  -4  -6  17          0.48         16.14         5.29 o                         
  -3  -6  17         85.52         83.17         7.57 o                         
  -2  -6  17          9.90         12.80         4.27 o                         
  -1  -6  17         84.85        103.49         9.41 o                         
   0  -6  17         50.43         40.89         8.93 o                         
   1  -6  17         40.62         54.21        10.03 o                         
   2  -6  17         22.06         15.12         6.35 o                         
   3  -6  17         11.46         12.21         9.24 o                         
   4  -6  17         15.61         24.76         7.33 o                         
  -8  -5  17        230.46        224.17        14.74 o                         
  -7  -5  17         28.63         37.50         4.91 o                         
  -6  -5  17         88.98        102.63         8.64 o                         
  -5  -5  17         28.75         18.26         3.89 o                         
  -4  -5  17         62.65         68.33         5.35 o                         
  -3  -5  17         55.09         42.20         4.64 o                         
  -2  -5  17          9.54         10.35         4.63 o                         
  -1  -5  17         47.26         72.71        10.50 o                         
   0  -5  17         29.82         23.88         8.14 o                         
   1  -5  17         82.33         86.90         5.49 o                         
   2  -5  17          9.76         13.70         2.85 o                         
   3  -5  17         53.59         62.53         5.65 o                         
   4  -5  17        151.01        166.03        12.30 o                         
   5  -5  17         18.78         19.78         5.58 o                         
   6  -5  17         33.60         69.37         8.14 o                         
 -10  -4  17         62.20         57.15         7.48 o                         
  -9  -4  17         26.94         17.58         5.48 o                         
  -8  -4  17          1.33         19.51         4.82 o                         
  -7  -4  17         12.16         13.87         4.41 o                         
  -6  -4  17         55.71         62.87         5.36 o                         
  -5  -4  17        172.55        182.31         7.41 o                         
  -4  -4  17         42.99         40.87         3.55 o                         
  -3  -4  17        118.71         95.91         5.05 o                         
  -2  -4  17        139.45        133.64         6.59 o                         
  -1  -4  17         24.01         25.87         2.75 o                         
   0  -4  17        175.76        181.47         6.40 o                         
   1  -4  17         90.33         98.29         5.04 o                         
   2  -4  17        639.78        604.77        16.37 o                         
   3  -4  17          8.05          6.74         3.33 o                         
   4  -4  17        153.71        138.09        11.39 o                         
   5  -4  17          9.31          7.24         3.29 o                         
   6  -4  17         16.53          5.84         3.96 o                         
   7  -4  17         13.09         13.58         4.54 o                         
   8  -4  17         46.05         29.23         6.31 o                         
 -11  -3  17         78.94         54.71        11.33 o                         
 -10  -3  17        135.19        147.92        12.28 o                         
  -9  -3  17        103.89         75.56        10.60 o                         
  -8  -3  17         11.75         26.36         4.95 o                         
  -7  -3  17          1.86          9.73         3.58 o                         
  -6  -3  17        351.50        346.04        11.72 o                         
  -5  -3  17        296.22        273.87         9.63 o                         
  -4  -3  17         20.06         28.90         3.08 o                         
  -3  -3  17        104.56        130.74        12.93 o                         
  -2  -3  17         70.05         74.39         3.98 o                         
  -1  -3  17        137.67        144.26         5.89 o                         
   0  -3  17         35.05         30.34         3.07 o                         
   1  -3  17         48.63        174.05        12.40 o                         
   2  -3  17        309.71        346.14        12.92 o                         
   3  -3  17         54.80         65.71         5.12 o                         
   4  -3  17         37.75         45.27         5.31 o                         
   5  -3  17        181.08        187.32        15.51 o                         
   6  -3  17        110.84         86.01         6.83 o                         
   7  -3  17         18.86         15.65         3.77 o                         
   8  -3  17          4.64          4.75         3.39 o                         
   9  -3  17        169.89        135.26        13.27 o                         
 -12  -2  17          3.90         -4.88         5.83 o                         
 -11  -2  17          2.28         -0.75         5.00 o                         
 -10  -2  17          9.81         25.32         5.95 o                         
  -9  -2  17         72.59         57.72         6.16 o                         
  -8  -2  17         51.65         72.95         6.82 o                         
  -7  -2  17         46.26         65.42         4.65 o                         
  -6  -2  17        259.39        275.15         8.92 o                         
  -5  -2  17        265.82        249.19         9.49 o                         
  -4  -2  17        316.88        282.60         8.22 o                         
  -3  -2  17        319.62        272.30         8.21 o                         
  -2  -2  17       1284.68       1287.32        26.88 o                         
  -1  -2  17        279.31        264.58         7.17 o                         
   0  -2  17         14.22         12.77         1.71 o                         
   1  -2  17        449.78        373.90         9.62 o                         
   2  -2  17       2844.34       2942.48        51.87 o                         
   3  -2  17        186.03        179.00         6.06 o                         
   4  -2  17         95.30         91.89         4.80 o                         
   5  -2  17         57.44         65.58         4.60 o                         
   6  -2  17        186.35        168.72         8.58 o                         
   7  -2  17         23.49         28.52         4.11 o                         
   8  -2  17         22.26         20.22         4.12 o                         
   9  -2  17         95.42         89.44         7.76 o                         
  10  -2  17         14.44         17.40         5.29 o                         
 -12  -1  17         63.21         61.63         9.07 o                         
 -11  -1  17         40.58         37.45         6.89 o                         
 -10  -1  17          7.61          4.74         3.92 o                         
  -9  -1  17        276.44        240.32        10.39 o                         
  -8  -1  17        180.96        174.01         9.00 o                         
  -7  -1  17        309.90        299.03         9.15 o                         
  -6  -1  17         28.11         27.72         2.91 o                         
  -5  -1  17        174.47        181.17         9.45 o                         
  -4  -1  17         27.54         39.42         5.17 o                         
  -3  -1  17        279.80        295.07        10.30 o                         
  -2  -1  17        123.20        115.35         6.51 o                         
  -1  -1  17        582.45        815.16        16.27 o                         
   0  -1  17          7.75          6.89         1.46 o                         
   1  -1  17        401.83        526.41        11.81 o                         
   2  -1  17        389.59        342.48         8.35 o                         
   3  -1  17        135.78        164.75        21.65 o                         
   4  -1  17        247.53        235.79         6.83 o                         
   5  -1  17        263.49        268.42         7.98 o                         
   6  -1  17         39.05         47.01         4.08 o                         
   7  -1  17        107.04        141.18         7.14 o                         
   8  -1  17         55.42         54.43         4.87 o                         
   9  -1  17         32.22         27.28         5.11 o                         
  10  -1  17         36.71         32.56         6.39 o                         
 -12   0  17         45.20         44.01         8.79 o                         
 -11   0  17          1.22         14.33         4.83 o                         
 -10   0  17        279.89        274.56        13.03 o                         
  -9   0  17         39.48         59.65         8.73 o                         
  -8   0  17        177.02        190.77         8.50 o                         
  -7   0  17         58.25         54.14         4.87 o                         
  -6   0  17        392.07        354.06         9.69 o                         
  -5   0  17          0.85         -0.79         1.76 o                         
  -4   0  17        216.42        261.23         9.56 o                         
  -3   0  17        234.45        266.97        16.61 o                         
  -2   0  17       1078.05       1116.16        20.59 o                         
  -1   0  17        243.44        218.34         5.67 o                         
   0   0  17          5.36          8.80         1.71 o                         
   1   0  17          2.17         15.91         1.92 o                         
   2   0  17         83.55        105.97         5.02 o                         
   3   0  17        436.71        365.91         8.46 o                         
   4   0  17          0.01          9.02         1.86 o                         
   5   0  17        200.39        195.89         6.59 o                         
   6   0  17        598.06        540.66        13.34 o                         
   7   0  17          1.76          1.65         2.59 o                         
   8   0  17        208.81        218.65         9.99 o                         
   9   0  17          0.10          0.95         3.32 o                         
  10   0  17         35.26         32.36         5.24 o                         
  11   0  17        120.47        107.10        10.76 o                         
 -12   1  17         63.32         81.15        12.53 o                         
 -11   1  17         40.49         45.88         7.27 o                         
 -10   1  17          7.62          6.54         4.12 o                         
  -9   1  17        277.49        247.97        16.79 o                         
  -8   1  17        180.96        166.24         7.61 o                         
  -7   1  17        310.05        307.19        10.41 o                         
  -6   1  17         27.92         25.47         3.11 o                         
  -5   1  17        174.72        178.15         6.95 o                         
  -4   1  17         27.70         45.12         4.75 o                         
  -3   1  17        279.84        300.87        10.48 o                         
  -2   1  17        123.23        112.03         3.95 o                         
  -1   1  17        583.61        798.70        16.80 o                         
   0   1  17          7.74          9.18         1.54 o                         
   1   1  17        401.43        520.29        12.15 o                         
   2   1  17        389.29        374.42         8.09 o                         
   3   1  17        135.70        215.49        55.23 o                         
   4   1  17        247.33        220.54         6.84 o                         
   5   1  17        264.91        259.41         8.70 o                         
   6   1  17         39.05         47.38         4.66 o                         
   7   1  17        106.76        120.57         7.36 o                         
   8   1  17         55.65         63.48         6.63 o                         
   9   1  17         32.10         40.58         5.72 o                         
  10   1  17         36.82         41.54         9.00 o                         
 -12   2  17          3.95         -6.54         6.87 o                         
 -11   2  17          2.29         13.49         6.24 o                         
 -10   2  17          9.78         20.62         5.23 o                         
  -9   2  17         72.51         76.20         6.90 o                         
  -8   2  17         51.56         64.23         7.15 o                         
  -7   2  17         46.15         67.37         5.70 o                         
  -6   2  17        259.56        275.59        12.96 o                         
  -5   2  17        265.06        236.70         8.19 o                         
  -4   2  17        316.18        281.38         9.57 o                         
  -3   2  17        319.50        287.26         7.24 o                         
  -2   2  17       1283.21       1315.14        23.27 o                         
  -1   2  17        279.29        267.52         6.60 o                         
   0   2  17         14.10          9.41         1.72 o                         
   1   2  17        449.63        387.21         9.44 o                         
   2   2  17       2847.65       2939.80        60.06 o                         
   3   2  17        185.48        174.32         6.81 o                         
   4   2  17         95.48         96.08         5.54 o
[truncated: 245,188 more chars]
